# Supplementary material for: Localized microglia dysregulation impairs central nervous system myelination in development
Source: Acta Neuropathol Commun. 2023 Mar 22;11:49. doi: 10.1186/s40478-023-01543-8 (PMC10035254; doi:10.1186/s40478-023-01543-8)
Supplement: Supplementary file 2 — Additional file 2: Sheet 1. Digital spatial transcriptomic profiling of human infant brain injury. Normalized RNA counts for 1825 targets, for 12 ROI per sample. N = 6 control infants, 6 injured infants. ROI: region of interest. cROI: ROI from control infants. iROI-M+: ROI from normally myelinating regions of injured infants. iROI-M−: ROI from hypomyelinating regions of injured infants. [file 40478_2023_1543_MOESM2_ESM.xlsx]

## Sheet: Gene Targets
TargetName	HUGOSymbol	TargetGroup	MinCount	MaxCount	MedianCount	GeomeanCount	Number Of Probes
TMPRSS2	TMPRSS2	All Targets	13.5311	118.577	36.8379	37.2785	5
NAT1	NAT1	All Targets, Metabolism	8.6562	78.0789	28.3688	28.9921	5
AQP9	AQP9	All Targets	7.99961	63.2679	22.9887	22.6219	5
MRC1	MRC1	All Targets, Adaptive Immune System	11.3068	95.424	30.3009	29.9083	5
ELK1	ELK1	All Targets, Cytokine Signaling in Immune system, Signaling by Receptor Tyrosine Kinases, Innate Immune System	9.61275	83.5582	27.1297	27.3975	5
MYCT1	MYCT1	All Targets	10.7653	90.1474	29.0909	30.7342	5
IFIT1	IFIT1	All Targets, Cytokine Signaling in Immune system	10.9234	79.7967	27.1643	29.0626	5
RAB7A	RAB7A	All Targets	14.7204	114.383	40.6459	39.7628	5
NDC80	NDC80	All Targets, Cell Cycle	12.5302	102.724	30.9618	32.147	5
BIRC5	BIRC5	All Targets, Cell Cycle, Cytokine Signaling in Immune system	9.05394	76.6957	25.6495	26.1141	5
BBS1	BBS1	All Targets, Organelle biogenesis and maintenance	10.0688	89.5625	31.5592	31.8137	5
BCL6	BCL6	All Targets, Cytokine Signaling in Immune system	10.9635	79.1081	28.852	27.5449	5
SIRT4	SIRT4	All Targets, Organelle biogenesis and maintenance	11.1519	91.6007	27.3639	27.949	5
ISG15	ISG15	All Targets, DNA Repair, Cytokine Signaling in Immune system, Innate Immune System	10	140	29	32.4142	1
TWIST1	TWIST1	All Targets, Cytokine Signaling in Immune system	11.1181	79.6931	29.2503	29.476	5
CAMP	CAMP	All Targets, Innate Immune System	9.18914	69.9362	25.6817	26.0878	5
IFITM1	IFITM1	All Targets, Adaptive Immune System, Cytokine Signaling in Immune system	10.6542	90.5442	29.8712	30.6482	5
KLF4	KLF4	All Targets, Developmental Biology	8.72437	62.7531	23.3357	23.7103	5
SMAD9	SMAD9	All Targets, Signaling by TGF-beta family members	8.83267	94.9965	27.8749	28.5374	5
IL18R1	IL18R1	All Targets, Cytokine Signaling in Immune system	11.5053	77.4769	28.3554	27.537	5
VEGFC	VEGFC	All Targets, Signaling by Receptor Tyrosine Kinases, Hemostasis	11.336	82.2121	27.1404	27.6489	5
HSP90B1	HSP90B1	All Targets, Cytokine Signaling in Immune system, Innate Immune System	8	98	30	29.752	1
TNFRSF13C	TNFRSF13C	All Targets, Cytokine Signaling in Immune system	9.53939	69.1954	25.6905	25.9037	2
FZD7	FZD7	All Targets, Signaling by WNT	9.36598	85.5564	30.5588	31.3162	5
PTCD2	PTCD2	All Targets	7.59933	87.9627	25.6185	26.2163	5
GIMAP6	GIMAP6	All Targets	12.7699	89.0192	31.303	32.1288	5
MAP3K13	MAP3K13	All Targets	9.36598	83.9344	28.123	27.8289	5
RBL2	RBL2	All Targets, Cell Cycle	10	88.5844	29.685	29.8874	5
BRIP1	BRIP1	All Targets, Cell Cycle, DNA Repair, Metabolism	7.41395	85.1288	27.6025	27.2836	5
ARG2	ARG2	All Targets, Metabolism	8.75644	72.1123	24.1179	25.0356	5
F2RL1	F2RL1	All Targets	9.56046	74.0976	27.4764	27.8212	5
RPS27A	RPS27A	All Targets, Death Receptor Signalling, Cell Cycle, Adaptive Immune System, DNA Repair, Programmed Cell Death, Signaling by WNT, Cytokine Signaling in Immune system, Signaling by Hedgehog, Signaling by Receptor Tyrosine Kinases, Innate Immune System, Signaling by NOTCH, MAPK family signaling cascades, Metabolism, Signaling by TGF-beta family members, Developmental Biology	15.6508	172.192	47.3602	49.0835	4
CCL8	CCL8	All Targets	7.7739	72.1188	22.3668	22.5162	5
CARD9	CARD9	All Targets, Innate Immune System	8.70272	78.7864	25.8483	26.1756	5
SLAMF7	SLAMF7	All Targets, Adaptive Immune System	7.88564	85.4257	27.2863	26.3936	5
CCNA2	CCNA2	All Targets, Cell Cycle, DNA Repair	9.93451	84.96	26.9593	27.5592	5
CDC14A	CDC14A	All Targets, Cell Cycle, MAPK family signaling cascades	7.35749	74.0186	23.7659	24.665	5
ADH1B	ADH1B	All Targets	7	104	24	24.6972	1
GNA11	GNA11	All Targets, Metabolism, Hemostasis	12.3695	88.2103	32.46	31.8463	5
BMP8A	BMP8A	All Targets	8.24554	74.7383	25.1649	24.9043	5
HDAC3	HDAC3	All Targets	5.92143	75.9131	27.956	27.9795	5
BMI1	BMI1	All Targets	8.94427	76.2234	25.7584	25.7529	2
CDC25B	CDC25B	All Targets, Cell Cycle	8.35726	92.3771	27.5585	28.1606	5
CACNB3	CACNB3	All Targets, Neuronal System, Metabolism, Developmental Biology	8.11906	79.5607	27.5072	27.5478	5
LBP	LBP	All Targets, Cytokine Signaling in Immune system, Innate Immune System	8.85464	85.5657	26.2069	26.3801	5
FGF1	FGF1	All Targets, Signaling by Receptor Tyrosine Kinases, MAPK family signaling cascades	11.5024	84.7906	28.804	30.6946	5
GPX4	GPX4	All Targets	14.3137	151.099	44.2442	44.3956	5
GADD45G	GADD45G	All Targets	14.3833	98.7162	31.9892	32.958	5
CDC25C	CDC25C	All Targets	10.172	94.9868	27.8844	28.4378	5
RPTOR	RPTOR	All Targets	8.83267	85.613	28.227	29.2421	5
VCAN	VCAN	All Targets, Metabolism, Extracellular matrix organization	11.551	134.627	32.9294	33.8624	5
IL32	IL32	All Targets, Cytokine Signaling in Immune system	9.97556	102.701	33.5573	33.8368	5
FAM30A	FAM30A	All Targets	9.73242	72.362	24.8505	25.6326	5
NUF2	NUF2	All Targets, Cell Cycle	8.88719	88.0422	26.3955	27.2286	5
ASNS	ASNS,CZ1P-ASNS	All Targets	8.70188	95.662	29.3351	29.8096	5
CTSL	CTSL	All Targets, Adaptive Immune System, Innate Immune System, Extracellular matrix organization	11.6939	107.526	36.2789	35.2212	4
SF3B1	SF3B1	All Targets	12.2936	99.3449	32.2764	33.2769	5
WNT7B	WNT7B	All Targets, Signaling by WNT	6.6454	69.435	20.7822	21.1091	5
CEACAM6	CEACAM6	All Targets, Innate Immune System, Extracellular matrix organization, Hemostasis	10.4881	74.4347	27.9882	29.0186	5
WNT6	WNT6	All Targets, Signaling by WNT	8.93377	75.0081	25.1601	25.4096	4
PRKACB	PRKACB	All Targets, Adaptive Immune System, Neuronal System, Signaling by Hedgehog, Signaling by Receptor Tyrosine Kinases, Innate Immune System, MAPK family signaling cascades, Metabolism, Developmental Biology, Hemostasis	10.8469	95.3845	30.1086	31.0217	5
SLC11A1	SLC11A1	All Targets, Innate Immune System	10.8469	87.6575	32.2388	31.7638	5
IRAK4	IRAK4	All Targets, Cytokine Signaling in Immune system, Innate Immune System	10.6217	90.0618	29.5877	28.784	5
ERO1A	ERO1A	All Targets	9.9968	82.5207	30.5978	30.6527	5
PDGFC	PDGFC	All Targets, Signaling by Receptor Tyrosine Kinases	10.0948	81.7302	27.7457	27.6819	5
TPM1	TPM1	All Targets	12.9266	114.41	37.2805	36.8892	3
SELE	SELE	All Targets, Hemostasis	9.43785	77.2136	24.5688	25.5283	5
MCAM	MCAM	All Targets	10.599	87.9105	30.3432	30.5094	5
RPS6KA6	RPS6KA6	All Targets, Neuronal System, Developmental Biology	9.67271	86.4916	29.5956	29.6264	5
SAA1	SAA1,SAA2,SAA2-SAA4	All Targets	9.23579	94.5042	30.5541	30.7792	5
PLA2G6	PLA2G6	All Targets, Innate Immune System, Metabolism	10.3279	81.8957	29.3838	28.8807	5
FPR1	FPR1	All Targets, Cytokine Signaling in Immune system, Innate Immune System	9.30852	93.7303	33.3585	32.8489	5
OTOA	OTOA	All Targets	11.1242	84.7879	26.9815	27.5622	5
PPP3R2	PPP3R2	All Targets	7.17443	78.3516	24.956	25.2835	5
IL3RA	IL3RA	All Targets, Cytokine Signaling in Immune system, MAPK family signaling cascades, Hemostasis	12.9084	107.932	35.6716	35.2219	5
AXIN2	AXIN2	All Targets, Signaling by WNT	6	75	29	28.8675	1
KRAS	KRAS	All Targets, Adaptive Immune System, Signaling by Receptor Tyrosine Kinases, Innate Immune System, MAPK family signaling cascades, Developmental Biology, Hemostasis	10.7494	96.8473	30.0371	30.7532	5
APOC3	APOC3	All Targets	8.93741	76.4619	23.9347	24.3188	5
HLA-A	A*03:01:0:01	All Targets	10	243	55.5	59.4417	1
CCL22	CCL22	All Targets, Cytokine Signaling in Immune system	9.48101	85.3926	27.5586	28.4764	5
SH2D1B	SH2D1B	All Targets, Adaptive Immune System	10.2329	80.9711	27.0187	27.6566	5
RUNX3	RUNX3	All Targets, Signaling by WNT	9.50936	90.4495	30.4195	31.3115	5
FH	FH	All Targets, Metabolism	10.7022	92.6678	30.5203	31.3801	5
PDGFB	PDGFB	All Targets, Signaling by Receptor Tyrosine Kinases, MAPK family signaling cascades, Extracellular matrix organization, Hemostasis	10.8077	83.013	28.3219	27.9856	5
STAG2	STAG2	All Targets, Cell Cycle	11.0933	107.508	32.9452	32.5373	5
PRKACG	PRKACG	All Targets, Adaptive Immune System, Neuronal System, Signaling by Hedgehog, Signaling by Receptor Tyrosine Kinases, Innate Immune System, MAPK family signaling cascades, Metabolism, Developmental Biology, Hemostasis	9.52516	83.3701	28.6823	28.3833	5
PYCR3	PYCR3	All Targets	6.71056	77.0082	25.2981	26.1317	5
LY6E	LY6E	All Targets	10.3681	82.7218	25.6667	26.8352	5
PLCG2	PLCG2	All Targets, Adaptive Immune System, Innate Immune System, Metabolism, Hemostasis	8.29196	78.5759	26.898	26.5235	5
STK11	STK11	All Targets, Metabolism	9.28393	105.255	32.7717	33.0049	5
TAB1	TAB1	All Targets, Death Receptor Signalling, Cytokine Signaling in Immune system, Innate Immune System	7.09667	77.4219	26.1999	26.511	5
NCAM1	NCAM1	All Targets, Cytokine Signaling in Immune system, MAPK family signaling cascades, Extracellular matrix organization, Developmental Biology	13.5886	162.894	41.756	41.9563	5
ADH4	ADH4	All Targets	9.97103	77.2298	26.8261	27.7132	5
RHOA	RHOA	All Targets, Signaling by WNT, Signaling by Receptor Tyrosine Kinases, Innate Immune System, Signaling by TGF-beta family members, Developmental Biology, Hemostasis	14.0029	137.342	41.8634	43.1279	5
IFIT2	IFIT2	All Targets, Cytokine Signaling in Immune system	10.7737	79.8623	29.887	31.1035	5
ERCC6	ERCC6	All Targets, DNA Repair	9.0657	81.7822	27.9502	28.6587	5
NPM1	NPM1	All Targets, Cell Cycle	9	99	31	30.3772	1
LILRA4	LILRA4	All Targets, Adaptive Immune System	8	83	28	29.2412	1
KDR	KDR	All Targets, Signaling by Receptor Tyrosine Kinases, Extracellular matrix organization	9.81487	75.2223	26.8221	27.5249	5
APH1B	APH1B	All Targets, Signaling by Receptor Tyrosine Kinases, Signaling by NOTCH, Developmental Biology	8.45154	77.6505	25.0082	25.6303	5
FCGR3B	FCGR3B	All Targets, Innate Immune System	9	69.7133	23.1962	24.2913	5
PUM1	PUM1	All Targets	11.3849	100.604	32.1366	32.0156	5
HLA-B	HLA-B	All Targets, Adaptive Immune System, Cytokine Signaling in Immune system, Innate Immune System	11	282	56.5	61.6415	1
ALKBH2	ALKBH2	All Targets, DNA Repair	9.84877	86.5793	26.5419	26.9892	5
FCGR2A	FCGR2A	All Targets, Innate Immune System	8.58815	87.3308	27.3235	27.5204	4
IL12RB2	IL12RB2	All Targets, Cytokine Signaling in Immune system	7.78046	78.0442	24.8383	24.5979	5
IL13RA1	IL13RA1	All Targets, Cytokine Signaling in Immune system	8.11906	79.9575	28.0157	27.9994	5
CIC	CIC	All Targets	9	85.2602	30.1718	31.341	5
ETV1	ETV1	All Targets	11.0894	102.681	30.5299	32.1809	5
MYB	MYB	All Targets, Hemostasis	11.156	88.812	30.4657	29.9527	5
SLC16A1	SLC16A1	All Targets, Metabolism, Hemostasis	11.8417	89.6257	32.3728	32.3145	5
GSK3B	GSK3B	All Targets, Signaling by WNT, Signaling by Hedgehog, Developmental Biology	9.58637	100.235	32.3655	33.7913	5
STMN1	STMN1	All Targets	15.19	195.023	42.5342	44.5885	5
TNFSF12	TNFSF12	All Targets, Cytokine Signaling in Immune system	10.247	85.9477	29.8241	29.352	2
POLD4	POLD4	All Targets, Cell Cycle, DNA Repair	8.32287	72.7307	25.0715	25.5506	5
PBX3	PBX3	All Targets	9.67271	80.3582	27.1701	26.7886	5
TNFRSF1A	TNFRSF1A	All Targets, Death Receptor Signalling, Cytokine Signaling in Immune system	12.0639	90.5712	33.7744	33.1061	5
NF2	NF2	All Targets, Innate Immune System	11.9765	87.1087	28.0249	28.4327	5
GRB7	GRB7	All Targets, Signaling by Receptor Tyrosine Kinases, Developmental Biology, Hemostasis	10.862	87.1576	27.5343	28.3542	5
ATG5	ATG5	All Targets, Innate Immune System	8.33881	92.4862	28.452	29.9197	5
IKBKG	IKBKG	All Targets, Death Receptor Signalling, Adaptive Immune System, Cytokine Signaling in Immune system, Innate Immune System	8.59111	83.7562	29.6879	29.5681	5
PPP3CC	PPP3CC	All Targets, Programmed Cell Death	8.70272	83.6784	26.0244	26.8284	5
HCK	HCK	All Targets, Cytokine Signaling in Immune system, Innate Immune System	9.54432	70.3376	25.2394	25.5958	5
MCL1	MCL1	All Targets, Cytokine Signaling in Immune system	12.5579	100.595	33.7555	36.3537	5
ANKRD28	ANKRD28	All Targets	9.01067	77.7263	24.3769	24.7258	5
AKT1	AKT1	All Targets, Cell Cycle, Adaptive Immune System, Programmed Cell Death, Signaling by WNT, Cytokine Signaling in Immune system, Signaling by Receptor Tyrosine Kinases, Metabolism, Developmental Biology, Hemostasis	11.0162	83.7911	30.4702	30.6876	5
ATP2A2	ATP2A2	All Targets, Signaling by NOTCH, Hemostasis	14.4897	151.258	35.8483	37.1487	5
CDKN2C	CDKN2C	All Targets, Cell Cycle	11.4639	83.7407	26.8756	27.598	5
IRGM	IRGM	All Targets	8.78806	80.1076	27.3847	28.0183	5
MCM4	MCM4	All Targets, Cell Cycle	8.71939	85.7453	26.6671	27.2669	5
USP9Y	USP9Y	All Targets	12.5082	85.2736	27.8895	28.2369	5
KRT1	KRT1	All Targets, Innate Immune System, Developmental Biology	10.6591	86.2891	29.1668	29.9939	5
THBS1	THBS1	All Targets, Signaling by Receptor Tyrosine Kinases, Extracellular matrix organization, Hemostasis	11.6961	96.7296	33.9432	34.1368	5
CD24	CD24	All Targets, Developmental Biology	10.5878	100.732	30.879	31.9274	5
KLRG1	KLRG1	All Targets, Adaptive Immune System	9.78626	75.4452	25.666	26.3812	5
CXCL10	CXCL10	All Targets, Cytokine Signaling in Immune system	8.68029	70.1657	23.6799	23.6864	5
VTCN1	VTCN1	All Targets	10.0159	75.1637	26.1174	26.2951	5
HDAC10	HDAC10	All Targets, Chromatin modifying enzymes, Signaling by NOTCH	9.2928	76.7422	26.6683	27.4532	5
RAC1	RAC1	All Targets, Adaptive Immune System, Signaling by WNT, Signaling by Receptor Tyrosine Kinases, Innate Immune System, MAPK family signaling cascades, Developmental Biology, Hemostasis	12.3888	157.781	46.2358	47.9874	5
RAD21	RAD21	All Targets, Cell Cycle	13.7502	128.31	36.4433	36.8797	5
IL1RL2	IL1RL2	All Targets, Cytokine Signaling in Immune system	10.3972	78.2891	28.639	29.0809	5
PLOD2	PLOD2	All Targets, Extracellular matrix organization	9.11916	82.0235	27.6889	27.7656	5
IGF1R	IGF1R	All Targets, Signaling by Receptor Tyrosine Kinases	10.9166	100.927	31.2543	32.3257	5
PRLR	PRLR	All Targets, Cytokine Signaling in Immune system	10.8412	96.4403	28.192	30.0174	5
MICB	MICB	All Targets, Adaptive Immune System	7.93725	86.0814	26.8793	26.7532	2
HOXA11	HOXA11	All Targets	8.65876	74.2959	26.515	25.9691	5
PIN1	PIN1	All Targets, Cytokine Signaling in Immune system, Innate Immune System	6	108	29	29.7702	1
AKR1C4	AKR1C4	All Targets	6	70.1022	23.1929	23.3725	5
RASA4	RASA4,RASA4B	All Targets	13.2923	116.748	39.0108	39.4391	5
SFXN1	SFXN1	All Targets	10.2924	90.1307	28.2093	28.6447	5
SYT17	SYT17	All Targets	10.5322	86.5631	29.975	29.6232	5
CXCL11	CXCL11	All Targets	9.82339	82.5468	29.3972	29.1816	5
NECTIN1	NECTIN1	All Targets	13.3728	113.095	32.7934	33.7643	5
NKX2-1	NKX2-1	All Targets	10	81.1447	27.91	28.0583	4
FOXA2	FOXA2	All Targets	15.2812	89.8345	33.1598	34.4522	5
TIGIT	TIGIT	All Targets	9.23579	78.6318	26.3215	26.4296	5
TSPAN7	TSPAN7	All Targets, Neuronal System, Hemostasis	11.4822	220.675	49.5938	49.1029	5
TET2	TET2	All Targets	10.4731	101.094	31.9295	32.6622	5
EIF2B4	EIF2B4	All Targets	10.1381	84.3441	28.9883	28.9253	5
CASP8	CASP8	All Targets, Death Receptor Signalling, Programmed Cell Death, Innate Immune System	10.5146	85.4949	29.4066	29.5249	5
S100A12	S100A12	All Targets, Cytokine Signaling in Immune system, Innate Immune System	6.78692	74.9303	26.2933	27.264	5
SOX10	SOX10	All Targets	10.3721	123.808	31.4053	32.9686	5
CD207	CD207	All Targets, Adaptive Immune System	11.2903	82.4701	27.1194	27.6025	5
MCM5	MCM5	All Targets, Cell Cycle	9.45593	82.1202	26.0641	26.6042	5
BMPR1B	BMPR1B	All Targets, Signaling by TGF-beta family members	9.32968	84.8753	27.8426	29.0807	5
CTLA4	CTLA4	All Targets, Adaptive Immune System	8.91016	72.2306	25.1785	24.8548	5
DTX1	DTX1	All Targets, Signaling by NOTCH	7.20675	78.8536	26.5579	27.1882	5
FLT3LG	FLT3LG	All Targets, Cytokine Signaling in Immune system	8	85.8372	27.4973	27.4212	4
COX6B1	COX6B1	All Targets	16.8223	142.118	43.7551	46.3781	5
SOX9	SOX9	All Targets, Signaling by WNT	12.2827	139.181	37.7032	38.0373	5
GLS	GLS	All Targets, Neuronal System, Metabolism	10.3879	84.0656	27.5182	27.4425	5
FPR3	FPR3	All Targets	9.32635	69.8687	27.7116	27.2822	5
FOLH1B	FOLH1B,FOLH1	All Targets	11.6128	90.6749	29.1475	30.1365	5
CCL19	CCL19	All Targets, Cytokine Signaling in Immune system	7.74597	81.5114	29.0916	28.8969	4
WT1	WT1	All Targets	9.31681	68.1407	23.0076	23.7911	5
TNFRSF9	TNFRSF9	All Targets, Cytokine Signaling in Immune system	9.05823	79.5492	27.1182	27.4999	5
ETV7	ETV7	All Targets	12.6217	83.7847	31.4503	31.965	5
CLECL1	CLECL1	All Targets	11.5517	87.9785	28.0521	29.3515	5
SRSF2	SRSF2	All Targets	6.9282	110.635	32.2327	31.2737	2
STAT2	STAT2	All Targets, Cytokine Signaling in Immune system	10.1142	79.3189	27.2984	27.1297	5
CDK6	CDK6	All Targets, Cell Cycle	10	80	28	29.2308	1
LDHA	LDHA	All Targets, Metabolism	7.73675	73.4634	25.154	25.1682	5
DACH2	DACH2	All Targets	7.97899	73.0238	23.512	24.2146	5
MS4A4A	MS4A4A	All Targets	12.024	84.2261	28.902	29.8903	5
CD58	CD58	All Targets, Innate Immune System, Hemostasis	7.76116	84.4465	27.433	27.6589	5
UQCRQ	UQCRQ	All Targets	12.0441	103.251	35.3447	36.7372	5
TBX21	TBX21	All Targets	9.84316	83.1488	27.2796	27.5857	5
TIAM1	TIAM1	All Targets, Signaling by Receptor Tyrosine Kinases, Developmental Biology	10.3705	103.099	32.1102	32.8356	5
GIMAP4	GIMAP4	All Targets	10.4052	83.6902	29.8924	29.5851	5
CACNA1C	CACNA1C	All Targets, Metabolism, Developmental Biology	8.04309	74.5314	25.7001	26.4057	5
CAPN2	CAPN2	All Targets, Extracellular matrix organization	9.28797	83.7696	26.9534	27.4085	5
MPL	MPL	All Targets, Hemostasis	10	85.5732	26.9652	27.6021	5
ETV4	ETV4	All Targets, MAPK family signaling cascades	6.55433	70.0077	23.5821	24.4826	5
LRP5	LRP5	All Targets, Signaling by WNT	8.21613	82.9611	26.6505	26.4503	5
NDUFS8	NDUFS8	All Targets	8.18562	81.4801	27.1504	26.7896	5
NDUFB1	NDUFB1	All Targets	10.862	108.614	37.6879	37.4042	5
TNKS	TNKS	All Targets, Signaling by WNT	11.4891	98.6169	31.4071	32.9275	5
BCAT1	BCAT1	All Targets, Metabolism	7.92193	71.3401	25.9227	26.3238	5
SLC25A1	SLC25A1	All Targets	11.8534	85.7794	29.0139	30.4912	5
FOXP3	FOXP3	All Targets	7.94616	73.9827	25.8317	26.2218	5
AMER1	AMER1	All Targets, Signaling by WNT	7.44884	75.3662	26.4492	26.6228	5
HSPA1A	HSPA1A	All Targets	13.784	231.67	47.8696	48.1574	2
ATM	ATM	All Targets, Cell Cycle, DNA Repair	8.83267	98.4682	30.3722	30.9957	5
BLM	BLM	All Targets, Cell Cycle, DNA Repair	9.90937	76.715	26.0715	26.464	5
PAK5	PAK5	All Targets, Developmental Biology	7.52895	77.304	26.3976	26.034	5
IL18RAP	IL18RAP	All Targets, Cytokine Signaling in Immune system	9	80.9034	29.8607	29.2367	5
WDR76	WDR76	All Targets	6.35865	70.8985	23.2615	24.0105	5
ARID1B	ARID1B	All Targets, Chromatin modifying enzymes	7.25936	81.0875	23.6533	23.8024	5
SOX17	SOX17	All Targets, Signaling by WNT	11.3661	90.2655	29.2439	29.7005	5
GOT1	GOT1	All Targets, Metabolism	6.96406	80.2735	26.8719	26.7331	5
CDC6	CDC6	All Targets, Cell Cycle	9.18914	75.6571	25.7752	24.7725	5
SBNO2	SBNO2	All Targets	9.31075	72.4291	24.7909	24.7491	5
MAP3K5	MAP3K5	All Targets	11.1506	83.4909	29.1657	29.6137	5
CEBPA	CEBPA	All Targets, Developmental Biology	10.7587	78.5216	28.8945	28.9659	5
MAPK8IP1	MAPK8IP1	All Targets	6.48074	96.2808	30.4535	31.2858	2
TCF7L1	TCF7L1	All Targets, Signaling by WNT	8.92723	108.629	32.8658	33.5777	5
SFRP4	SFRP4	All Targets	7.09288	73.485	25.1694	24.7165	5
PPARGC1B	PPARGC1B	All Targets, Metabolism, Organelle biogenesis and maintenance	10.3126	82.9312	28.0103	28.8972	5
CLU	CLU	All Targets, Innate Immune System, Hemostasis	14.4147	986.064	136.437	129.211	5
WNT10B	WNT10B	All Targets, Signaling by WNT, Developmental Biology	10.1812	84.6546	28.3107	29.1373	5
CD3E	CD3E	All Targets, Adaptive Immune System	8.33881	72.4594	24.1202	24.2515	5
LAMP1	LAMP1	All Targets, Innate Immune System	14	109.617	40.0722	39.3065	5
BCOR	BCOR	All Targets	11.4822	93.6011	29.9395	29.2609	5
EHHADH	EHHADH	All Targets	9.0657	90.2776	27.8925	28.9711	5
PNOC	PNOC	All Targets	11.6128	86.7915	28.9304	29.4791	5
IL13	IL13	All Targets, Cytokine Signaling in Immune system	10.452	78.6451	28.901	29.1987	5
OTC	OTC	All Targets	10.2208	81.4582	29.5205	30.3025	5
NTRK2	NTRK2	All Targets, Signaling by Receptor Tyrosine Kinases	13.2454	107.4	34.03	34.7292	5
TNFSF9	TNFSF9	All Targets, Cytokine Signaling in Immune system	6.09335	73.4979	24.7839	25.0093	5
SDHA	SDHA	All Targets	8.24403	93.4189	26.8388	28.095	5
WNT4	WNT4	All Targets, Signaling by WNT	7.73675	63.9102	23.3293	23.4127	5
RASAL1	RASAL1	All Targets, MAPK family signaling cascades	12.9692	90.1397	30.0979	30.2434	5
TRDC	TRDC	All Targets	8.41676	77.2605	26.2487	26.4653	5
MAPK12	MAPK12	All Targets, Signaling by Receptor Tyrosine Kinases, Innate Immune System, Developmental Biology, Organelle biogenesis and maintenance	8.02407	67.8023	22.3679	23.3464	5
RAC3	RAC3	All Targets	16.2144	161.877	42.0286	42.5853	5
IL17A	IL17A	All Targets, Cytokine Signaling in Immune system	9.67887	73.1379	24.6946	25.2424	5
ABL1	ABL1	All Targets, Cell Cycle, DNA Repair, Innate Immune System, Developmental Biology, Hemostasis	10.1606	86.7417	27.2764	27.5182	5
PDGFD	PDGFD	All Targets, Signaling by Receptor Tyrosine Kinases	9.63791	81.8912	27.4786	27.3549	5
KIR2DS2	KIR2DS2,KIR2DS1,KIR2DS4	All Targets, Adaptive Immune System, Innate Immune System	8.24257	76.7493	25.6951	25.4192	3
FBXW7	FBXW7	All Targets, Adaptive Immune System, Signaling by NOTCH	8.76866	79.5261	25.3053	26.3997	5
PIM1	PIM1	All Targets, Cytokine Signaling in Immune system	10.7737	79.6678	27.2539	28.503	5
BAMBI	BAMBI	All Targets, Signaling by TGF-beta family members	11.9749	91.9818	28.8109	30.269	5
IL6	IL6	All Targets, Cytokine Signaling in Immune system, MAPK family signaling cascades	7.18211	73.3809	24.6585	25.2297	5
TRIM21	TRIM21	All Targets, Adaptive Immune System, Cytokine Signaling in Immune system, Innate Immune System	9.69834	84.9213	28.441	28.9726	5
CYBB	CYBB	All Targets, Adaptive Immune System, Signaling by Receptor Tyrosine Kinases, Innate Immune System	9.25767	71.8577	27.2342	27.3688	5
RYBP	RYBP	All Targets	10.6542	95.9319	30.4672	31.0888	5
SRR	SRR	All Targets	12.6785	91.3987	30.471	31.9915	5
FGF2	FGF2	All Targets, Cytokine Signaling in Immune system, Signaling by Receptor Tyrosine Kinases, MAPK family signaling cascades, Extracellular matrix organization, Developmental Biology	9.60261	87.8739	29.7317	29.7724	5
IL17F	IL17F	All Targets, Cytokine Signaling in Immune system	6.00984	69.9757	23.5808	24.1686	5
FGF4	FGF4	All Targets, Signaling by Receptor Tyrosine Kinases, MAPK family signaling cascades	10.0787	113.005	27.7445	28.4607	5
RELA	RELA	All Targets, Adaptive Immune System, Chromatin modifying enzymes, Cytokine Signaling in Immune system, Signaling by Receptor Tyrosine Kinases, Innate Immune System, Developmental Biology	11.9326	97.9992	31.5419	31.5857	5
STAT5B	STAT5B	All Targets, Cytokine Signaling in Immune system, Signaling by Receptor Tyrosine Kinases	9.40817	78.8642	26.9363	27.3128	5
STAT1	STAT1	All Targets, Cytokine Signaling in Immune system, Signaling by Receptor Tyrosine Kinases, Signaling by NOTCH	10.4138	75.8958	27.0221	27.4586	5
TWIST2	TWIST2	All Targets	9.16545	85.9319	27.8496	28.6818	5
ADH1A	ADH1B,ADH1A,ADH1C	All Targets	8.90508	79.8929	25.0689	25.4059	5
C1S	C1S	All Targets, Innate Immune System	9.4515	86.7552	29.7785	29.7314	5
TFE3	TFE3	All Targets	13.1616	110.075	35.9767	36.8152	5
CXCR3	CXCR3	All Targets	8.78806	66.9177	24.9681	24.9228	5
EPHA2	EPHA2	All Targets, Developmental Biology	8.59111	69.0951	23.2733	23.2878	5
LTK	LTK	All Targets	9.13751	70.8718	27.3543	26.825	5
IHH	IHH	All Targets, Signaling by Hedgehog	8.39029	75.2297	25.2233	25.4502	5
NGFR	NGFR	All Targets, Signaling by Receptor Tyrosine Kinases	11.2466	81.6869	29.737	29.9508	5
H3C10	H3C10	All Targets	9	114	35	34.3675	1
ANGPTL4	ANGPTL4	All Targets, Metabolism, Developmental Biology	7.82834	75.3163	27.81	26.6453	5
CD1C	CD1C	All Targets, Adaptive Immune System	9.74952	82.6719	27.0235	27.457	5
CSF3R	CSF3R	All Targets, Cytokine Signaling in Immune system	8.48576	71.4148	27.1755	26.3138	5
CCL1	CCL1	All Targets	7.43239	72.3593	23.0233	23.4753	5
C8G	C8G	All Targets, Innate Immune System	7	80.5791	25.618	25.0483	3
MTF1	MTF1	All Targets	9.26447	91.0716	32.5161	32.6011	5
ATG12	ATG12	All Targets, Innate Immune System	9.20524	92.358	30.0912	30.4152	5
CD3G	CD3G	All Targets, Adaptive Immune System, Innate Immune System	10.0557	74.8746	27.3557	27.8827	5
CYP8B1	CYP8B1	All Targets	12.2619	88.5224	29.5389	30.2824	5
IFIT3	IFIT3	All Targets, Cytokine Signaling in Immune system	12.4023	95.5058	29.1228	31.1853	5
RIMKLB	RIMKLB	All Targets	12.8149	98.2823	32.0496	33.693	5
NOS3	NOS3	All Targets, Signaling by Receptor Tyrosine Kinases, Innate Immune System, Metabolism, Hemostasis	11.372	85.1777	26.2541	27.2898	5
ESR2	ESR2	All Targets	11.6838	90.7596	32.1514	31.6575	5
C9	C9	All Targets	9.16885	79.2179	27.1281	27.5345	5
PROM1	PROM1	All Targets	5	91	26	27.1282	1
ATG7	ATG7	All Targets, Adaptive Immune System, Innate Immune System	12.3868	88.6491	30.672	30.9186	5
PRR5	PRR5	All Targets, Adaptive Immune System, Signaling by Receptor Tyrosine Kinases	8.04145	87.5857	31.3203	29.6096	3
WIF1	WIF1	All Targets, Signaling by WNT	8.78806	76.9759	26.1639	26.835	5
ENDOG	ENDOG	All Targets	9	82	25	25.7318	1
RFC4	RFC4	All Targets, Cell Cycle, DNA Repair	11.4639	91.6054	30.2648	31.1211	5
CEBPB	CEBPB	All Targets, Developmental Biology	8.71939	74.1868	27.5561	27.7004	5
PBRM1	PBRM1	All Targets, Chromatin modifying enzymes	7	94.9965	29.8756	31.2116	3
RICTOR	RICTOR	All Targets, Adaptive Immune System, Signaling by Receptor Tyrosine Kinases	12.7746	102.451	33.8441	33.8654	5
SPRY4	SPRY4	All Targets	6.35534	91.3058	26.4799	26.9484	5
DEPTOR	DEPTOR	All Targets	7.59067	75.6414	26.0954	25.7742	5
CD8B	CD8B	All Targets	8.70188	68.7965	24.063	25.31	5
CDC14B	CDC14B	All Targets, MAPK family signaling cascades	9.60853	90.5106	29.5952	29.8942	5
FANCF	FANCF	All Targets, DNA Repair	9.40817	74.5272	26.9353	26.6911	5
RET	RET	All Targets, MAPK family signaling cascades, Developmental Biology	10.862	89.5751	30.8687	31.9396	5
WNT2	WNT2	All Targets, Signaling by WNT	9.31681	73.6613	26.9701	26.7987	5
IL5	IL5	All Targets, Cytokine Signaling in Immune system, MAPK family signaling cascades, Hemostasis	9.34531	91.3156	28.3929	28.2314	5
HLA-DQB1	HLA-DQB1	All Targets, Adaptive Immune System, Cytokine Signaling in Immune system	6	86.0191	31.2301	31.7055	3
NDUFA13	NDUFA13	All Targets	13.1155	138.42	44.6627	43.3902	5
HLA-DPB1	HLA-DPB1	All Targets, Adaptive Immune System, Cytokine Signaling in Immune system	8.97767	71.4558	25.5427	25.3055	5
TLR5	TLR5	All Targets, Innate Immune System	13.0226	103.959	33.3687	34.2427	5
DDIT4	DDIT4	All Targets	9.63884	77.6299	31.0281	29.1875	5
LYN	LYN	All Targets, Cell Cycle, Adaptive Immune System, Cytokine Signaling in Immune system, Signaling by Receptor Tyrosine Kinases, Innate Immune System, Developmental Biology, Hemostasis	10.2698	81.3699	27.3728	27.9782	5
SFN	SFN	All Targets	11.5996	100.168	31.9565	33.1958	5
SPRY2	SPRY2	All Targets, Signaling by Receptor Tyrosine Kinases	10.1142	94.7834	29.6945	30.3629	5
MAPK9	MAPK9	All Targets	8.97767	100.357	30.4286	31.5173	5
TARP	TARP	All Targets	11.4018	101.723	31.7271	31.7055	5
LAIR1	LAIR1	All Targets, Adaptive Immune System, Innate Immune System	10.1461	76.1484	27.0923	27.3082	5
DNAJC14	DNAJC14	All Targets	11.2021	107.982	35.1563	34.9557	5
IRF9	IRF9	All Targets, Cytokine Signaling in Immune system	10.5878	82.3002	28.5724	29.213	5
PFKFB3	PFKFB3	All Targets, Metabolism	9.8071	100.041	35.0108	34.4261	5
POLR1B	POLR1B	All Targets	9.07645	74.3214	26.4164	26.7169	5
NCOR1	NCOR1	All Targets, Chromatin modifying enzymes, Signaling by Receptor Tyrosine Kinases, Signaling by NOTCH, Metabolism, Signaling by TGF-beta family members, Developmental Biology, Organelle biogenesis and maintenance	10.8231	91.4072	29.1703	30.2214	5
ACVR1C	ACVR1C	All Targets, Signaling by TGF-beta family members, Developmental Biology	5.29391	74.7513	25.6077	25.9772	5
PTTG1	PTTG1	All Targets, Cell Cycle	7.47899	73.5448	25.6055	25.3092	5
KRT10	KRT10	All Targets, Developmental Biology	10.3714	101.96	27.4803	28.6347	5
OAS1	OAS1	All Targets, Cytokine Signaling in Immune system	8.03255	82.7755	25.6382	26.2622	5
TICAM1	TICAM1	All Targets, Programmed Cell Death, Innate Immune System	10.8261	105.284	33.2272	34.4009	5
FGF9	FGF9	All Targets, Signaling by Receptor Tyrosine Kinases, MAPK family signaling cascades	9.53582	88.155	26.5005	27.6391	5
FN1	FN1	All Targets, Cytokine Signaling in Immune system, Signaling by Receptor Tyrosine Kinases, MAPK family signaling cascades, Extracellular matrix organization, Hemostasis	11.2924	111.54	36.5486	34.9675	3
HSD11B1	HSD11B1	All Targets, Metabolism	9.12774	91.5877	26.2467	28.1555	5
ADH1C	ADH1C	All Targets, Metabolism	9.3034	83.2885	28.028	28.016	5
FGF7	FGF7	All Targets, Signaling by Receptor Tyrosine Kinases, MAPK family signaling cascades	9.86859	75.0665	26.5415	27.1083	5
MYD88	MYD88	All Targets, Adaptive Immune System, Cytokine Signaling in Immune system, Signaling by Receptor Tyrosine Kinases, Innate Immune System	9.05404	95.9739	29.2688	29.7105	4
SELPLG	SELPLG	All Targets, Hemostasis	10.3734	78.8453	28.2976	27.9038	5
SUV39H2	SUV39H2	All Targets, Chromatin modifying enzymes	9.32635	85.0049	28.2054	29.1509	5
EFNA3	EFNA3	All Targets, Developmental Biology	7.74597	70.6253	24.1199	24.6343	4
GHR	GHR	All Targets, Cytokine Signaling in Immune system	12.4142	85.0135	29.7668	30.7824	5
ACTR3B	ACTR3B	All Targets	12.49	91.1913	31.2905	32.6752	5
PRL	PRL	All Targets, Cytokine Signaling in Immune system	9.40281	75.1075	27.1307	27.64	5
TNFRSF11A	TNFRSF11A	All Targets, Cytokine Signaling in Immune system	11.381	103.084	32.1988	34.1296	5
COX6A1	COX6A1	All Targets	15.2889	189.928	51.1871	52.3299	5
SERPINA1	SERPINA1	All Targets, Innate Immune System, Hemostasis	8.94041	89.3776	27.5641	28.152	5
ADA	ADA	All Targets, Metabolism	7.66162	81.7613	24.4761	25.7546	5
MYCN	MYCN	All Targets	9.63791	81.195	28.1216	28.0059	5
FGFR2	FGFR2	All Targets, Signaling by Receptor Tyrosine Kinases, MAPK family signaling cascades	10.3662	96.2554	27.8527	29.3698	5
LTBR	LTBR	All Targets, Cytokine Signaling in Immune system	10.2616	85.3872	29.3592	29.7262	5
TNFRSF25	TNFRSF25	All Targets, Cytokine Signaling in Immune system	11.7462	94.2879	30.2726	30.7457	5
NDUFA2	NDUFA2	All Targets	10.2351	97.7061	33.5074	34.4408	5
FCER1G	FCER1G	All Targets, Innate Immune System, Hemostasis	9.97103	121.682	27.234	29.1023	5
MAPK11	MAPK11	All Targets, Cytokine Signaling in Immune system, Signaling by Receptor Tyrosine Kinases, Innate Immune System, Developmental Biology, Organelle biogenesis and maintenance	9.18408	93.1509	32.979	32.5903	5
ERCC2	ERCC2	All Targets, DNA Repair, Metabolism	12.3757	88.9253	30.6398	30.9889	5
MAP2K4	MAP2K4	All Targets, Cytokine Signaling in Immune system, Innate Immune System	9	81.3263	28.9981	29.9873	5
CMTM4	CMTM4	All Targets	9.38483	82.2824	31.7702	30.8497	5
APOM	APOM	All Targets	8.46872	79.007	24.1248	25.9226	5
C5AR1	C5AR1	All Targets, Innate Immune System	9.73335	80.04	26.5473	26.6682	5
EXO1	EXO1	All Targets, Cell Cycle, DNA Repair	10.5176	79.3068	28.951	29.03	5
NAALAD2	NAALAD2	All Targets	10.1551	81.3914	24.3811	26.4711	5
GRIN2B	GRIN2B	All Targets, Neuronal System, MAPK family signaling cascades, Developmental Biology	10.7132	90.4615	27.0008	28.4721	5
RIMKLA	RIMKLA	All Targets	12.2385	87.2901	29.3343	30.7717	5
DSC3	DSC3	All Targets, Developmental Biology	10.0134	81.3426	26.3223	27.2285	5
BLNK	BLNK	All Targets, Adaptive Immune System, Cytokine Signaling in Immune system	10.0725	88.0226	28.1558	28.746	5
NFKBIA	NFKBIA	All Targets, Adaptive Immune System, Cytokine Signaling in Immune system, Signaling by Receptor Tyrosine Kinases, Innate Immune System	10.2727	85.0991	30.2412	30.0105	5
FGF22	FGF22	All Targets, Signaling by Receptor Tyrosine Kinases, MAPK family signaling cascades	7.73061	81.2503	25.3532	25.1993	3
FCAR	FCAR	All Targets, Innate Immune System	9.84877	77.1064	26.3968	26.6508	5
FGF21	FGF21	All Targets	9.09903	78.2248	28.1107	28.1278	5
SPACA3	SPACA3	All Targets	9.35107	84.3631	26.967	27.2745	5
PC	PC	All Targets, Metabolism	9.79344	82.4915	26.1654	27.0646	5
PMCH	PMCH	All Targets	10	91	29	29.5868	1
TCF3	TCF3	All Targets, Developmental Biology	14.9505	112.332	36.5982	37.6294	5
APOA4	APOA4	All Targets	8.58581	85.2073	28.3367	28.3171	5
COX4I1	COX4I1	All Targets	14.958	123.398	42.1974	43.695	5
TGFBR2	TGFBR2	All Targets, Signaling by TGF-beta family members	16.3171	121.653	40.1688	40.5289	5
MELK	MELK	All Targets	8.49929	77.6987	25.9805	24.8114	5
PMEL	PMEL	All Targets	9.2044	74.1903	27.1302	26.9793	5
CD63	CD63	All Targets, Innate Immune System, Hemostasis	12.055	194.657	41.993	43.2657	5
IDH2	IDH2	All Targets, Metabolism, Organelle biogenesis and maintenance	11	106.212	35.1982	35.7138	5
NEIL1	NEIL1	All Targets, DNA Repair	8.83582	66.38	24.4427	23.8933	5
KLRK1	KLRC4-KLRK1,KLRK1	All Targets	10.7744	85.6773	29.334	29.6925	5
ERCC3	ERCC3	All Targets	5.42062	74.5078	25.1509	24.7072	5
TP53	TP53	All Targets, Cell Cycle, DNA Repair, Programmed Cell Death, Cytokine Signaling in Immune system, Signaling by NOTCH, Hemostasis	10.3098	87.5785	31.6124	31.9904	5
OLFML2B	OLFML2B	All Targets	9.75946	85.9589	29.3369	29.7064	5
IL6R	IL6R	All Targets, Cytokine Signaling in Immune system, MAPK family signaling cascades	9.63791	84.0464	29.6531	29.8234	5
THEM4	THEM4	All Targets, Adaptive Immune System, Signaling by Receptor Tyrosine Kinases, Metabolism	10.6542	108.265	33.9253	33.9348	5
IL33	IL33	All Targets, Cytokine Signaling in Immune system	10.3505	94.8317	30.7252	30.7908	5
PLCB1	PLCB1	All Targets, Neuronal System, Signaling by WNT, Metabolism	9.11734	88.5534	30.6709	30.7515	5
RAG1	RAG1	All Targets, Cytokine Signaling in Immune system, MAPK family signaling cascades	10.1551	88.1944	29.4606	29.7393	5
RSAD2	RSAD2	All Targets, Cytokine Signaling in Immune system	13.0984	86.5528	30.1159	30.9653	5
TFDP1	TFDP1	All Targets, Cell Cycle, Programmed Cell Death, Signaling by NOTCH, Signaling by TGF-beta family members	10.7653	113.442	32.7886	33.8748	5
FGF17	FGF17	All Targets, Signaling by Receptor Tyrosine Kinases, MAPK family signaling cascades	5.90835	68.122	21.8452	21.9086	5
SREBF1	SREBF1	All Targets, Metabolism, Developmental Biology	9.8875	98.8338	32.5994	32.3413	5
NRAS	NRAS	All Targets, Adaptive Immune System, Signaling by Receptor Tyrosine Kinases, Innate Immune System, MAPK family signaling cascades, Developmental Biology, Hemostasis	11.7838	105.89	32.0568	31.8398	5
LTA	LTA	All Targets, Cytokine Signaling in Immune system	8.6562	81.0242	25.7606	26.5414	5
CD1A	CD1A	All Targets, Adaptive Immune System	8.54772	86.5668	26.8689	27.9066	5
CCND1	CCND1	All Targets, Cell Cycle, Chromatin modifying enzymes, Cytokine Signaling in Immune system, Signaling by NOTCH	9.00265	94.4709	25.1262	26.3877	5
SSX1	SSX1	All Targets	12	168	40.5	39.6758	1
FLT3	FLT3	All Targets, Cytokine Signaling in Immune system	7.96214	82.6466	28.8515	29.19	5
CCR3	CCR3	All Targets	9.5304	79.7073	27.4576	27.4622	5
MIB1	MIB1	All Targets, Signaling by NOTCH	8.92723	88.4565	28.0386	28.5768	5
KYAT1	KYAT1	All Targets	9.15608	89.8849	29.8303	30.1712	5
ITGA4	ITGA4	All Targets, Adaptive Immune System, Extracellular matrix organization, Hemostasis	7.01683	81.8317	27.1762	27.4937	5
FLT1	FLT1	All Targets, Signaling by Receptor Tyrosine Kinases	11.7608	97.2272	33.5177	33.8071	5
PSPH	PSPH	All Targets	9.82285	90.7016	30.973	30.5978	5
MTF2	MTF2	All Targets	8.76866	85.5141	27.9937	29.006	5
H3-3A	H3P6,H3-3A	All Targets	11.4891	145.628	42.6362	43.9948	5
IDH1	IDH1	All Targets, Innate Immune System, Metabolism	12.0984	104.971	34.7893	35.265	5
ESR1	ESR1	All Targets, Signaling by Receptor Tyrosine Kinases	10.3296	76.9867	26.6734	27.1613	5
NCF4	NCF4	All Targets, Adaptive Immune System, Signaling by Receptor Tyrosine Kinases, Innate Immune System	10.6746	91.9864	31.0042	31.4541	5
TNFSF10	TNFSF10	All Targets, Death Receptor Signalling, Programmed Cell Death	8.4429	75.232	24.6408	25.5501	5
TFRC	TFRC	All Targets	11.4537	91.5157	31.9553	32.1694	5
COL6A6	COL6A6	All Targets, Signaling by Receptor Tyrosine Kinases, Extracellular matrix organization, Developmental Biology	8.92723	79.4535	26.3917	27.6932	5
KRT14	LOC105371553,KRT14	All Targets, Developmental Biology	9.70322	85.4571	26.8841	27.5236	5
PLA2G2A	PLA2G2A	All Targets, Innate Immune System, Metabolism	7.55233	77.6231	26.5504	26.9981	5
CD14	CD14	All Targets, Adaptive Immune System, Programmed Cell Death, Innate Immune System	9.87869	225.104	28.584	31.136	5
IL2RB	IL2RB	All Targets, Cytokine Signaling in Immune system, MAPK family signaling cascades, Hemostasis	9.96536	94.6379	30.8549	31.4299	5
MDC1	MDC1	All Targets, Cell Cycle, DNA Repair	8.64849	77.4526	27.7805	27.6083	5
HLA-E	HLA-E	All Targets, Adaptive Immune System, Cytokine Signaling in Immune system, Innate Immune System	11.1807	90.1537	33.8699	33.7271	5
DGLUCY	DGLUCY	All Targets	11.4662	88.6017	28.0191	29.4203	5
EOMES	EOMES	All Targets	8.17928	82.8669	26.8291	27.3939	5
NOG	NOG	All Targets, Signaling by TGF-beta family members	7.58391	75.9151	27.4459	27.3717	5
CCL3	CCL3L1,CCL3,CCL3L3	All Targets	8.32034	73.4097	26.5133	26.6464	3
TNFAIP3	TNFAIP3	All Targets, Death Receptor Signalling, Innate Immune System	12.1083	105.508	34.6538	35.3709	5
KLRD1	KLRD1	All Targets, Adaptive Immune System, Innate Immune System	12.218	87.8394	28.6904	29.5007	5
MFGE8	MFGE8	All Targets	8.74108	99.4198	29.3574	29.5792	5
OAT	OAT	All Targets	9.67335	102.241	30.6519	31.5849	5
TAL1	TAL1	All Targets	9.74757	86.0438	29.7034	30.7016	5
POLD1	POLD1	All Targets, Cell Cycle, DNA Repair, Metabolism	10.3126	72.6696	27.2254	26.5135	5
FCER1A	FCER1A	All Targets, Innate Immune System	8.80489	76.3052	25.0891	26.1934	5
CD38	CD38	All Targets, Metabolism	10.4202	111.289	34.2571	34.2173	5
PARP9	PARP9	All Targets, Metabolism	10.7587	95.268	30.8439	30.9702	5
CCL5	CCL5	All Targets, Cytokine Signaling in Immune system	8.9752	77.0792	27.1187	26.5467	5
SMARCA4	SMARCA4	All Targets, Signaling by WNT, Chromatin modifying enzymes, Cytokine Signaling in Immune system	9.84316	97.7713	31.4874	30.8945	5
FCGR3A	FCGR3A,FCGR3B	All Targets	10.0976	75.4021	30.0647	30.1133	5
TYMS	TYMS	All Targets, Cell Cycle, Metabolism	10.4675	73.8213	25.6986	26.5765	5
COL27A1	COL27A1	All Targets, Signaling by Receptor Tyrosine Kinases, Extracellular matrix organization	10.4308	88.3347	30.1065	29.7566	5
CD86	CD86	All Targets, Adaptive Immune System, Cytokine Signaling in Immune system	12.2351	94.0533	32.4201	32.2285	5
SPINK1	SPINK1	All Targets	6.19168	88.8771	27.0448	27.4971	5
EGR1	EGR1	All Targets, Cytokine Signaling in Immune system	10.1629	81.4878	30.3209	29.3184	5
MNX1	MNX1	All Targets	7.34847	109.046	23.9374	24.5549	2
TBL1XR1	TBL1XR1	All Targets, Chromatin modifying enzymes, Signaling by NOTCH, Metabolism, Developmental Biology, Organelle biogenesis and maintenance	11.8951	116.343	37.4287	38.6434	5
EZH2	EZH2	All Targets, Chromatin modifying enzymes, Developmental Biology	9.21724	77.9083	28.8263	28.3916	5
PARP4	PARP4	All Targets, Metabolism	10.689	84.0037	29.0564	28.1596	5
PPARGC1A	PPARGC1A	All Targets, Metabolism, Developmental Biology, Organelle biogenesis and maintenance	9.6329	83.9612	28.3696	28.8155	5
FEZ1	FEZ1	All Targets	11.7213	110.085	34.7695	35.9867	5
MBNL3	MBNL3	All Targets	8.9752	93.2463	26.6488	27.4707	5
LCP1	LCP1	All Targets, Cytokine Signaling in Immune system	9.97491	88.4656	28.8974	29.7101	5
KEAP1	KEAP1	All Targets, Adaptive Immune System	10.9051	86.2252	29.6023	30.0171	5
TNFRSF10B	TNFRSF10B	All Targets, Death Receptor Signalling, Programmed Cell Death, Hemostasis	13.7916	120.139	35.66	36.8778	5
TXNIP	TXNIP	All Targets, Innate Immune System	11.5919	116.929	36.262	37.1447	5
CCL25	CCL25	All Targets	9.32212	81.0155	27.1787	27.3509	5
RNF43	RNF43	All Targets, Signaling by WNT	10.7737	86.6655	29.1146	30.0867	5
BCL2A1	BCL2A1	All Targets	8.9752	83.9902	26.2295	25.4827	5
TPSB2	TPSB2,TPSAB1	All Targets	8.48528	80.399	27.7295	26.8586	2
WNT2B	WNT2B	All Targets, Signaling by WNT	10.7737	87.6941	28.721	28.9485	5
TBC1D10B	TBC1D10B	All Targets	11.5244	97.8646	34.6799	34.0554	5
ATF3	ATF3	All Targets	11.1673	74.427	27.6891	27.1482	5
GUSB	GUSB	All Targets, Innate Immune System, Metabolism	8.30881	74.337	24.4549	24.7024	5
CXCR2	CXCR2	All Targets, Innate Immune System	7.99961	83.0052	27.7071	27.7751	5
LY9	LY9	All Targets	8.91016	75.6883	26.9839	26.635	5
TSHR	TSHR	All Targets	10.1892	83.5017	26.9723	27.5448	5
MPPED1	MPPED1	All Targets	8.39029	89.6796	29.7555	29.6086	5
TOP2A	TOP2A	All Targets, Cell Cycle	11.3109	81.1124	27.8897	28.396	5
IL26	IL26	All Targets, Cytokine Signaling in Immune system	8.23187	92.3948	29.8855	29.8494	5
FGF19	FGF19	All Targets, Signaling by Receptor Tyrosine Kinases, MAPK family signaling cascades	8.49929	66.3538	25.1925	26.2611	5
TLR9	TLR9	All Targets, Signaling by Receptor Tyrosine Kinases, Innate Immune System	10.9917	101.903	32.6123	32.7001	5
LEPR	LEPR	All Targets	10.4881	76.0384	26.6199	27.4807	5
IL1R2	IL1R2	All Targets, Cytokine Signaling in Immune system	10.1629	79.63	28.689	28.8575	5
MAPK8	MAPK8	All Targets, DNA Repair, Programmed Cell Death, Cytokine Signaling in Immune system, Signaling by Receptor Tyrosine Kinases, Innate Immune System, Developmental Biology	8.45467	84.9067	27.8965	28.4769	5
PBK	PBK	All Targets	9.74679	92.9785	28.9828	29.4718	2
CD59	CD59	All Targets, Innate Immune System	8.27838	80.4778	27.3043	27.0986	5
TLR10	TLR10	All Targets, Innate Immune System	11.3256	100.789	32.7425	33.0768	5
CXCL2	CXCL2	All Targets	10.6511	101.731	36.2224	37.6306	5
MAP2K6	MAP2K6	All Targets, Cytokine Signaling in Immune system, Innate Immune System, Developmental Biology	10.6355	86.1601	29.3051	29.5997	5
EFNA2	EFNA2	All Targets, Developmental Biology	8.41676	80.3472	24.2983	25.0219	5
NDUFB8	NDUFB8	All Targets	7.57543	89.0588	30.4765	31.1769	5
CLEC5A	CLEC5A	All Targets, Innate Immune System	9.61275	79.764	29.149	29.1251	5
NTHL1	209731_AT,NTHL1	All Targets, DNA Repair	7.6059	83.5452	27.0267	26.8255	3
BIRC3	BIRC3	All Targets, Death Receptor Signalling, Programmed Cell Death, Cytokine Signaling in Immune system, Innate Immune System	10.862	75.8027	26.5887	27.7301	5
JAM3	JAM3,NCAPD3	All Targets, Extracellular matrix organization, Hemostasis	12.648	91.9669	32.9669	33.1164	5
LY96	LY96	All Targets, Adaptive Immune System, Programmed Cell Death, Innate Immune System	9.66831	85.2041	27.9805	28.7022	5
FANCE	FANCE	All Targets, DNA Repair	7.9686	75.3727	25.2845	24.9302	5
PIAS4	PIAS4	All Targets, Cell Cycle, DNA Repair, Metabolism	11.3959	80.3556	28.2688	29.1843	5
TFEB	TFEB	All Targets	7.35367	80.0459	29.026	28.1293	5
ADORA2A	ADORA2A	All Targets, Signaling by Receptor Tyrosine Kinases	5	76	29	27.3292	1
MLANA	MLANA	All Targets	5.88453	81.316	24.1107	24.3246	5
MAPK1	MAPK1	All Targets, Cell Cycle, Neuronal System, Cytokine Signaling in Immune system, Signaling by Receptor Tyrosine Kinases, Innate Immune System, MAPK family signaling cascades, Developmental Biology, Hemostasis	10.3841	95.2895	28.1028	29.2491	5
ID2	ID2	All Targets	12.7379	139.083	39.7123	39.7351	5
GLUD1	GLUD1	All Targets, Metabolism, Organelle biogenesis and maintenance	13	118.054	37.3174	37.9609	5
BNIP3	BNIP3	All Targets	10	91	30.5	29.601	1
IRF2	IRF2	All Targets, Cytokine Signaling in Immune system, Innate Immune System, Hemostasis	11.4407	85.6462	28.5063	28.9378	5
FGF16	FGF16	All Targets, Signaling by Receptor Tyrosine Kinases, MAPK family signaling cascades	9.25876	71.4247	27.0147	26.876	5
L1CAM	L1CAM	All Targets, Developmental Biology, Hemostasis	9.40127	125.325	28.223	29.2031	5
POLE2	POLE2	All Targets, Cell Cycle, DNA Repair	9.20256	78.116	25.8005	26.1872	5
STAT6	STAT6	All Targets, Cytokine Signaling in Immune system, Signaling by Receptor Tyrosine Kinases, Innate Immune System	10.3279	85.3229	27.1517	27.7048	5
JAG2	JAG2	All Targets, Signaling by NOTCH	11.1209	82.9613	28.0641	29.6303	5
DTX3L	DTX3L	All Targets, Adaptive Immune System	11.6608	81.657	28.3883	28.2651	5
PTPN5	PTPN5	All Targets, Cytokine Signaling in Immune system	10.0732	88.0386	30.7156	31.5643	5
COL11A2	COL11A2	All Targets, Signaling by Receptor Tyrosine Kinases, Extracellular matrix organization	9.73335	84.6961	29.4764	29.4957	5
IRAK2	IRAK2	All Targets, Cytokine Signaling in Immune system, Innate Immune System	10.4965	81.7555	26.5146	27.176	5
FAM124B	FAM124B	All Targets	8.94041	69.5675	25.7787	25.8113	5
OASL	OASL	All Targets, Cytokine Signaling in Immune system	8.45044	80.1033	25.5502	27.0248	5
MMP1	MMP1	All Targets, Cytokine Signaling in Immune system, Extracellular matrix organization, Hemostasis	9.8288	86.7138	25.9065	26.0375	5
IL5RA	IL5RA	All Targets, Cytokine Signaling in Immune system, MAPK family signaling cascades, Hemostasis	10.0725	85.0979	28.7157	29.0495	5
MCM2	MCM2	All Targets, Cell Cycle	8.11537	69.7921	25.6562	25.7959	5
GTF2H3	GTF2H3	All Targets, DNA Repair	9.43785	87.9238	28.5704	28.8348	5
FGFR3	FGFR3	All Targets, Signaling by Receptor Tyrosine Kinases, MAPK family signaling cascades	11.6062	105.085	31.7955	32.4165	5
EPM2AIP1	EPM2AIP1	All Targets	9.20256	80.3667	27.7327	26.9863	5
TTK	TTK	All Targets	10.1381	79.1513	28.0247	27.0933	5
LAMA3	LAMA3	All Targets, Signaling by Receptor Tyrosine Kinases, Extracellular matrix organization	8.16493	77.4336	26.2862	26.8875	5
PTGER4	PTGER4	All Targets	9.89877	86.4182	30.0674	30.0197	5
FZD9	FZD9	All Targets	6.99942	72.596	25.0356	25.7389	5
PSMB10	PSMB10	All Targets, Cell Cycle, Adaptive Immune System, Programmed Cell Death, Signaling by WNT, Cytokine Signaling in Immune system, Signaling by Hedgehog, Innate Immune System, MAPK family signaling cascades, Metabolism, Developmental Biology	6.25827	72.2223	25.3382	25.1887	5
NOX1	NOX1	All Targets	10.2046	88.3306	27.167	28.2938	5
CD1D	CD1D	All Targets, Adaptive Immune System	10.0159	82.7509	26.6136	27.1961	5
CTAGE1	CTAGE1	All Targets	10.9041	78.1678	27.8083	27.8809	5
AR	AR	All Targets	7.06484	65.6078	24.6809	24.3437	5
CBLC	CBLC	All Targets	9	177	28	28.8542	1
ORC6	ORC6	All Targets, Cell Cycle	8.11906	72.6837	25.077	25.6905	5
GZMA	GZMA	All Targets	9.0432	70.7359	25.035	25.9668	5
PGPEP1	PGPEP1	All Targets	9.18914	91.332	26.3567	27.1377	5
POLR2J	POLR2J	All Targets, DNA Repair, Signaling by Receptor Tyrosine Kinases, Developmental Biology	10.0199	85.4508	28.5597	29.1905	4
IL12RB1	IL12RB1	All Targets, Cytokine Signaling in Immune system	7.74597	94.8051	30.2236	30.16	2
CDH3	CDH3	All Targets	9.97992	74.1908	25.8063	25.3661	5
SMAD3	SMAD3	All Targets, Cytokine Signaling in Immune system, Signaling by TGF-beta family members, Developmental Biology	9.83034	94.6188	28.6865	29.0888	5
IL1RAPL2	IL1RAPL2	All Targets, Neuronal System	9.36598	76.6975	27.4964	26.9423	5
GADD45A	GADD45A	All Targets	11.3171	93.1435	31.027	31.0498	5
TRAF2	TRAF2	All Targets, Death Receptor Signalling, Programmed Cell Death, Cytokine Signaling in Immune system, Innate Immune System	10.1551	81.926	27.5314	27.8449	5
IL12A	IL12A	All Targets, Cytokine Signaling in Immune system	10.0471	82.8727	26.1306	27.1519	5
CD22	CD22	All Targets, Adaptive Immune System	10.0557	90.7339	28.3467	28.6797	5
TNFSF13B	TNFSF13B	All Targets, Cytokine Signaling in Immune system	8.53758	79.8705	26.6838	27.0636	5
CD300A	CD300A	All Targets, Adaptive Immune System, Innate Immune System	10.2351	87.0772	28.4434	28.7686	5
SAMD9	SAMD9	All Targets	11.3879	83.4384	28.2741	28.9063	5
XPA	XPA	All Targets, DNA Repair	10.1365	83.7631	29.0065	29.168	5
RASGRF2	RASGRF2	All Targets, Neuronal System, Signaling by Receptor Tyrosine Kinases, MAPK family signaling cascades	10.9983	91.9262	30.2528	30.5387	5
PKP3	PKP3	All Targets, Developmental Biology	8.97027	77.1816	25.2494	25.5582	5
ACSF3	ACSF3	All Targets	7.20675	94.7267	28.7811	29.0748	5
FGF13	FGF13	All Targets	9.8288	98.3886	27.7179	28.6535	5
RPLP0	RPLP0	All Targets, Cytokine Signaling in Immune system, Metabolism, Developmental Biology	9	93	33	32.4811	1
SRP54	SRP54	All Targets	9.31107	93.6687	31.3144	30.6631	5
OSM	OSM	All Targets, Cytokine Signaling in Immune system	9.94336	86.1311	30.9358	30.6364	5
IL11	IL11	All Targets, Cytokine Signaling in Immune system	9.21156	73.3316	25.6067	25.8545	4
IL20RA	IL20RA	All Targets, Cytokine Signaling in Immune system	10.4202	85.3546	28.9518	28.8531	5
DUSP5	DUSP5	All Targets, MAPK family signaling cascades	11.313	96.9078	34.4228	34.8746	4
P4HA2	P4HA2	All Targets, Extracellular matrix organization	6.8399	84.065	29.0971	29.4859	3
STC1	STC1	All Targets	8.29196	78.1049	25.4313	25.6008	5
HLA-DRB3	HLA-DRB3,HLA-DRB1	All Targets	7.48331	79.8999	24.0312	25.4123	2
HMGA1	HMGA1	All Targets	10.9779	87.2386	30.6161	30.9924	3
PIK3CA	PIK3CA	All Targets, Adaptive Immune System, Cytokine Signaling in Immune system, Signaling by Receptor Tyrosine Kinases, Innate Immune System, Metabolism, Developmental Biology, Hemostasis	12.1251	88.0097	29.3067	29.5515	5
PLK1	PLK1	All Targets, Cell Cycle, Organelle biogenesis and maintenance	8.27838	87.4633	27.3203	27.4567	5
BRD3	BRD3	All Targets	10.4261	96.93	27.996	30.1112	5
LCOR	LCOR	All Targets	11.0436	91.5542	27.9564	29.3171	5
CLEC4A	CLEC4A	All Targets, Innate Immune System	10.7349	84.3283	28.1756	27.7175	5
CD69	CD69	All Targets	8.78806	87.8615	26.7336	27.1796	5
NFIL3	NFIL3	All Targets	9.22545	90.5278	28.4768	28.4252	5
ICOS	ICOS	All Targets, Adaptive Immune System	11.2547	82.0645	27.586	27.5782	5
TLX1	TLX1	All Targets	8.56835	76.9606	27.0328	27.8668	4
CMA1	CMA1	All Targets, Signaling by Receptor Tyrosine Kinases, Extracellular matrix organization	9.31681	81.3124	25.5297	26.0055	5
ECSIT	ECSIT	All Targets, Innate Immune System, Metabolism	11.5895	92.9436	34.1233	34.1717	5
TMEM163	TMEM163	All Targets	13.083	128.969	39.7196	41.169	5
PCK1	PCK1	All Targets, Metabolism, Developmental Biology	9.61948	80.8038	26.9416	26.514	5
CR1	CR1	All Targets, Innate Immune System	6.87509	74.7322	29.7282	28.7694	5
COL4A6	COL4A6	All Targets, Extracellular matrix organization	8.33881	78.6884	26.6077	26.4825	5
IL2RG	IL2RG	All Targets, Cytokine Signaling in Immune system, MAPK family signaling cascades, Hemostasis	10.4898	101.71	32.9698	32.8336	5
TAPBP	TAPBP	All Targets, Adaptive Immune System	12.2125	85.9986	32.192	32.4648	5
CCL15	CCL15	All Targets	10	92	32	31.6573	1
BTK	BTK	All Targets, Adaptive Immune System, Innate Immune System	9.61948	79.6524	26.1948	26.3353	5
BRCA2	BRCA2	All Targets, Cell Cycle, DNA Repair	7.85751	80.6533	27.0643	26.7475	5
GATA2	GATA2	All Targets	11.3349	94.2819	34.9805	34.702	5
CACNG6	CACNG6	All Targets	10.0425	86.6481	28.4199	28.7819	5
ACTB	ACTB	All Targets	24.9457	1351.62	289.014	240.489	5
RHOB	RHOB	All Targets, Developmental Biology, Hemostasis	14	185.681	42.2841	47.3311	3
FOXL2	FOXL2	All Targets	10.1587	74.7119	25.7492	26.6867	5
NGF	NGF	All Targets, Signaling by Receptor Tyrosine Kinases	9.23579	93.2088	29.4007	29.5021	5
PTTG2	PTTG2	All Targets	8	84	32	31.8229	1
MKI67	MKI67	All Targets	10.7187	76.1363	27.1638	27.347	5
PYCR2	PYCR2	All Targets	9.13188	81.6435	25.5342	25.8767	5
FOSL1	FOSL1	All Targets	7.64881	76.566	23.445	24.1323	5
GRB2	GRB2	All Targets, Adaptive Immune System, Cytokine Signaling in Immune system, Signaling by Receptor Tyrosine Kinases, Innate Immune System, MAPK family signaling cascades, Developmental Biology, Hemostasis	10.5146	88.9877	32.9822	32.6807	5
SETD2	SETD2	All Targets, Chromatin modifying enzymes	7.70841	83.1732	27.239	27.2458	5
CEACAM8	CEACAM8	All Targets, Innate Immune System, Extracellular matrix organization, Hemostasis	7.34544	77.5822	25.9413	26.6432	5
CARD11	CARD11	All Targets, Adaptive Immune System, Innate Immune System	10.287	85.7175	28.1991	29.0954	5
LCK	LCK	All Targets, Adaptive Immune System, Cytokine Signaling in Immune system, Signaling by Receptor Tyrosine Kinases, Innate Immune System, Hemostasis	8.93741	75.7446	25.3058	24.9856	5
PLAUR	PLAUR	All Targets, Innate Immune System, Hemostasis	10.8593	79.303	26.7895	27.4108	5
ABCF1	ABCF1	All Targets	8.24554	83.2102	27.4459	27.7304	5
ITGA7	ITGA7	All Targets, Extracellular matrix organization	10.7803	87.8941	28.4329	28.4536	5
ELANE	ELANE	All Targets, Innate Immune System, Extracellular matrix organization	8.94427	89.4986	26.1243	26.8465	2
NSD3	NSD3	All Targets, Chromatin modifying enzymes	7.92193	82.3261	25.9564	26.329	5
PHGDH	PHGDH	All Targets, Metabolism	8.88719	116.261	32.9284	33.1881	5
IFNA8	IFNA8	All Targets, Cytokine Signaling in Immune system, Innate Immune System, Hemostasis	7.93725	81.9939	25.9198	25.8919	2
MSH6	MSH6	All Targets, DNA Repair	8.16547	95.6046	30.5278	30.4997	5
ST6GAL1	ST6GAL1	All Targets	12.3312	90.7305	28.9115	30.2941	5
IGLL1	IGLL1	All Targets	10	84	31	30.5966	1
IFNAR1	IFNAR1	All Targets, Cytokine Signaling in Immune system	9.54432	84.0851	26.5345	28.3752	5
CGAS	CGAS	All Targets, Innate Immune System	7.98195	75.8878	25.2137	25.5125	5
AKT2	AKT2	All Targets, Cell Cycle, Adaptive Immune System, Programmed Cell Death, Signaling by WNT, Signaling by Receptor Tyrosine Kinases, Developmental Biology, Hemostasis	10.7132	79.6418	28.7714	28.5765	5
HLA-DMB	HLA-DMB	All Targets, Adaptive Immune System	10.6355	78.7585	28.6649	28.125	5
HLA-DRB5	HLA-DRB1,HLA-DRB5	All Targets	8.48528	72.753	26.4086	26.7759	2
BLVRA	BLVRA	All Targets, Metabolism	5.96629	64.893	22.3922	22.6258	5
CCL17	CCL17	All Targets	8.12404	85.9477	27.3396	27.0778	2
ID1	ID1	All Targets	62.1611	752.311	247.833	258.231	2
CCR1	CCR1	All Targets, Cytokine Signaling in Immune system	9.28797	81.0188	26.2955	26.3938	5
CYFIP2	CYFIP2	All Targets, Signaling by Receptor Tyrosine Kinases, Innate Immune System	11.5053	111.633	31.4658	33.4211	5
DMBT1	DMBT1	All Targets	8.36838	78.2721	24.924	25.2996	5
CCR7	CCR7	All Targets	5.60744	78.3374	25.5552	25.8091	5
H3-5	H3-5,H3-3B	All Targets	11	149	38	42.2047	1
HES1	HES1	All Targets, Signaling by NOTCH, Developmental Biology	10.7737	95.4953	30.427	29.9791	5
CACNA2D4	CACNA2D4	All Targets	8.58581	76.0652	27.794	27.6219	5
CD83	CD83	All Targets	11.1244	93.0927	29.632	28.9872	5
S100A7	S100A7,S100A7A	All Targets	10.1776	82.4079	31.1182	31.6253	5
IL17RB	IL17RB	All Targets, Cytokine Signaling in Immune system	8.71939	82.9345	28.3067	28.3228	5
PLA2G4C	PLA2G4C	All Targets, Metabolism	11.0275	90.5919	29.4992	30.0772	5
MAGEA12	MAGEA12	All Targets	11.225	103.644	43.1205	42.3979	2
KIT	KIT	All Targets, Signaling by Receptor Tyrosine Kinases, MAPK family signaling cascades	10.0976	90.6961	28.3877	28.8646	5
GNAQ	GNAQ	All Targets, Metabolism, Hemostasis	9.78626	104.635	34.4957	34.4387	5
JAK2	JAK2	All Targets, Cell Cycle, Chromatin modifying enzymes, Cytokine Signaling in Immune system, Signaling by Receptor Tyrosine Kinases, MAPK family signaling cascades, Hemostasis	9.67335	89.1938	31.0634	30.6682	5
IFI6	IFI6	All Targets, Cytokine Signaling in Immune system	13.9611	167.501	33.3272	35.1005	5
AURKA	AURKA	All Targets, Cell Cycle	10.2547	81.5744	29.0384	29.1146	5
BID	BID	All Targets, Programmed Cell Death	8.91016	83.5904	28.4733	28.5122	5
SYK	SYK	All Targets, Adaptive Immune System, Cytokine Signaling in Immune system, Innate Immune System, Hemostasis	12.2212	97.0467	34.8159	34.8745	5
CCNE2	CCNE2	All Targets, Cell Cycle	10.0477	78.8289	27.1351	26.5411	5
WNT7A	WNT7A	All Targets, Signaling by WNT	7.88998	73.2033	24.8463	24.9308	5
NDUFB11	NDUFB11	All Targets	11.0711	94.1166	32.9939	31.9159	5
U2AF1	U2AF1,U2AF1L5	All Targets	12.2619	92.4122	32.737	33.4934	5
HLA-F	HLA-F	All Targets, Adaptive Immune System, Cytokine Signaling in Immune system	10.8008	86.4822	32.3242	32.0447	3
TAPBPL	TAPBPL	All Targets	10.0278	97.3949	33.383	33.7997	5
MAP3K7	MAP3K7	All Targets, Death Receptor Signalling, Adaptive Immune System, Signaling by WNT, Cytokine Signaling in Immune system, Innate Immune System	10.6186	88.7047	29.4482	29.8642	5
TGFB2	TGFB2	All Targets, Extracellular matrix organization, Hemostasis	11.1181	116.022	35.5435	36.1626	5
ANGPT1	ANGPT1	All Targets, MAPK family signaling cascades, Hemostasis	6.31964	78.1506	25.9374	25.9152	5
TERT	TERT	All Targets, Cell Cycle, Signaling by WNT	10.2774	92.0207	30.2715	29.8948	5
HRAS	HRAS	All Targets, Adaptive Immune System, Neuronal System, Signaling by Receptor Tyrosine Kinases, Innate Immune System, MAPK family signaling cascades, Developmental Biology, Hemostasis	9	88.8594	28.3372	28.6154	2
CASP7	CASP7	All Targets, Programmed Cell Death	9.61948	82.6831	27.8956	27.7599	5
C5	C5	All Targets, Innate Immune System	8.6562	78.6738	27.5137	27.3744	5
C7	C7	All Targets	7.93004	78.2739	25.8106	26.1942	5
TGFBR1	TGFBR1	All Targets, Signaling by TGF-beta family members	14.1411	101.781	36.1299	36.1776	5
FST	FST	All Targets, Signaling by TGF-beta family members	7.46822	89.6237	27.8265	28.0679	5
NFKB2	NFKB2	All Targets, Chromatin modifying enzymes, Cytokine Signaling in Immune system, Innate Immune System	10.3123	99.3322	29.2109	30.353	5
ASCL1	ASCL1	All Targets	7.70841	86.6	26.4197	27.0806	5
IFITM2	IFITM2	All Targets	9.52441	76.9362	29.9498	30.8366	3
CX3CL1	CX3CL1	All Targets	7.59933	81.2305	28.8899	28.3701	5
CCR2	CCR2	All Targets, Cytokine Signaling in Immune system, Innate Immune System	11.6138	75.4264	26.6931	26.8723	5
TNFRSF13B	TNFRSF13B	All Targets, Cytokine Signaling in Immune system	7.2902	78.4079	28.3716	28.322	5
IL34	IL34	All Targets, Cytokine Signaling in Immune system	10.7793	95.2519	30.125	30.4669	5
GPX1	GPX1	All Targets	11.916	318.099	51.6555	52.6639	5
CD28	CD28	All Targets, Adaptive Immune System	8.99093	79.7793	27.9128	27.8507	5
H3C8	H3C8	All Targets	10	97	35	33.8174	1
JUN	JUN	All Targets, Cytokine Signaling in Immune system, Innate Immune System, Signaling by NOTCH, MAPK family signaling cascades, Developmental Biology	12.4142	116.732	35.1873	36.3853	5
MMP3	MMP3	All Targets, Cytokine Signaling in Immune system, Extracellular matrix organization	10.5022	85.7355	29.9531	29.4692	5
TREM2	TREM2	All Targets, Adaptive Immune System, Innate Immune System, Developmental Biology	11	90.0291	31.1159	31.5937	3
CTSS	CTSS	All Targets, Adaptive Immune System, Innate Immune System, Extracellular matrix organization	7.30417	69.6328	24.8	25.3743	5
TBP	TBP	All Targets	10.485	107.652	34.4064	34.9954	5
RPS6KB1	RPS6KB1	All Targets	9.94631	95.1896	27.8098	27.6121	5
EDN1	EDN1	All Targets	7.7716	72.123	25.3358	25.0539	5
REN	REN	All Targets	10.2577	87.5734	27.7679	28.6311	5
ITGB1	ITGB1	All Targets, Adaptive Immune System, Cytokine Signaling in Immune system, Signaling by Receptor Tyrosine Kinases, Extracellular matrix organization, Developmental Biology, Hemostasis	13.4907	114.528	40.7483	41.1791	5
WNT3	WNT3	All Targets, Signaling by WNT	11.9524	81.5129	29.4915	30.0929	5
CHEK2	CHEK2	All Targets, Cell Cycle, DNA Repair	8.3911	75.0422	23.6939	25.1687	5
CD1B	CD1B	All Targets, Adaptive Immune System	9.15608	82.0109	26.7169	27.4079	5
TNFSF13	TNFSF13	All Targets, Cytokine Signaling in Immune system	10.3879	86.258	29.4931	29.8706	5
PLA2G4E	PLA2G4E	All Targets, Metabolism	8.27838	74.9591	24.0232	24.4412	5
ISG20	ISG20	All Targets, Cytokine Signaling in Immune system	10.2954	92.0399	29.4714	30.5001	5
MGMT	MGMT	All Targets, DNA Repair	8.39029	90.3929	26.5059	27.3889	5
TRAF7	TRAF7	All Targets, Adaptive Immune System	9.16069	85.0144	28.8916	29.1402	5
NegProbe	ERCC-00028	All Targets	10.0377	75.9274	25.9209	26.5368	88
ACOT12	ACOT12	All Targets	8.70272	97.2489	26.7701	27.5269	5
C3AR1	C3AR1	All Targets, Innate Immune System	8.97914	75.6608	25.4647	26.3535	5
HLA-G	HLA-G	All Targets	13.3686	108.003	36.095	37.3188	4
TRAF1	TRAF1	All Targets, Death Receptor Signalling	8.76866	81.37	25.7984	26.0224	5
IL22RA2	IL22RA2	All Targets, Cytokine Signaling in Immune system	6.77746	73.2688	24.5636	24.3553	5
WEE1	WEE1	All Targets, Cell Cycle, Hemostasis	10.1142	87.8873	29.0558	28.7875	5
ALKBH3	ALKBH3	All Targets, DNA Repair	6.98536	75.2927	23.9024	25.0019	5
IL1RL1	IL1RL1	All Targets, Cytokine Signaling in Immune system	8.73387	77.745	24.9871	25.1784	5
SERINC3	SERINC3	All Targets	12.4323	105.605	35.2088	36.9561	5
APOB	APOB	All Targets	10.1096	82.6894	26.3742	27.2401	5
S100B	S100B	All Targets, Cytokine Signaling in Immune system, Signaling by Receptor Tyrosine Kinases, Innate Immune System	12.2502	132.326	37.3158	40.7323	5
ZC3H12A	ZC3H12A	All Targets	8.60538	84.6742	27.2465	28.0365	5
BLK	BLK	All Targets, Adaptive Immune System	10.4731	76.0243	26.1629	27.1625	5
TNFRSF10A	TNFRSF10A	All Targets, Death Receptor Signalling, Programmed Cell Death, Hemostasis	12.9225	109.146	33.3976	33.5748	5
ERBB2	ERBB2	All Targets, Signaling by Receptor Tyrosine Kinases, MAPK family signaling cascades, Developmental Biology	9.59469	82.8039	28.0823	28.0207	5
ANP32B	ANP32B	All Targets	11.1336	94.9689	29.3358	29.756	5
HLA-DQA2	HLA-DQA2	All Targets	9.8071	82.9567	28.7571	29.5483	5
DDB2	DDB2	All Targets, DNA Repair	8.38593	68.1516	23.1525	24.4798	5
IL3	IL3	All Targets, Cytokine Signaling in Immune system, MAPK family signaling cascades, Hemostasis	8.67535	90.6707	27.4866	28.5263	5
IL2RA	IL2RA	All Targets, Cytokine Signaling in Immune system, MAPK family signaling cascades, Hemostasis	7.56336	87.6507	29.7996	29.9656	5
LEP	LEP	All Targets, Developmental Biology	9.25113	69.4459	23.0688	23.6424	5
HLA-DQA1	HLA-DQA1	All Targets	9.34531	72.3274	25.7837	26.2577	5
CYP4A11	CYP4A11	All Targets	8.61738	84.7639	26.8703	27.6319	5
EYA1	EYA1	All Targets, DNA Repair	9.92067	85.3313	29.6569	29.8214	5
EGR2	EGR2	All Targets, Developmental Biology	10.2509	91.0394	27.4491	27.8482	5
IFNL2	IFNL2,IFNL3	All Targets, Cytokine Signaling in Immune system	6.48074	95.2785	25.1493	25.9045	2
GNAS	GNAS	All Targets, Signaling by Hedgehog, Metabolism, Hemostasis	23.0311	728.36	120.48	119.983	5
CX3CR1	CX3CR1	All Targets	7.48665	80.1477	24.3066	25.1784	5
SOS1	SOS1	All Targets, Adaptive Immune System, Cytokine Signaling in Immune system, Signaling by Receptor Tyrosine Kinases, Innate Immune System, MAPK family signaling cascades, Developmental Biology, Hemostasis	9.728	93.2959	31.4513	30.7244	5
NOTCH3	NOTCH3	All Targets, Signaling by NOTCH	8.78806	101.499	31.3681	30.6781	5
BCL2	BCL2	All Targets, Programmed Cell Death, Cytokine Signaling in Immune system, Innate Immune System	10.7907	86.2121	30.7851	29.7836	5
SELL	SELL	All Targets, Adaptive Immune System, Innate Immune System, Hemostasis	5.65986	78.8818	22.3213	22.7189	5
ANLN	ANLN	All Targets	9.01067	69.2203	23.1619	23.5232	5
PTGS2	PTGS2	All Targets, Cytokine Signaling in Immune system, Metabolism	10.9234	86.1132	28.7341	29.2289	5
GTF3C1	GTF3C1	All Targets	8.57386	87.5051	28.5108	28.8891	5
CXCR1	CXCR1	All Targets, Innate Immune System	6.59479	64.9629	22.6773	22.7014	5
LRRC32	LRRC32	All Targets	8.38593	76.8773	23.4193	24.3998	5
MAPK14	MAPK14	All Targets, Cytokine Signaling in Immune system, Signaling by Receptor Tyrosine Kinases, Innate Immune System, Developmental Biology, Organelle biogenesis and maintenance, Hemostasis	8.41676	85.9435	27.712	27.3115	5
NOTCH2	NOTCH2	All Targets, Signaling by NOTCH	9.35942	95.2605	29.4631	29.3815	5
CDC7	CDC7	All Targets, Cell Cycle	9.86859	80.8292	25.2183	25.6018	5
MICA	MICA	All Targets, Adaptive Immune System	10	96	30	30.1662	1
CCR4	CCR4	All Targets	10.4308	79.8202	28.6635	28.7377	5
COL1A1	COL1A1	All Targets, Adaptive Immune System, Signaling by Receptor Tyrosine Kinases, Extracellular matrix organization, Hemostasis	9.83823	80.3419	29.7406	29.1153	5
VSIR	VSIR	All Targets	11.3291	90.3061	30.5178	30.8548	5
MX1	MX1	All Targets, Cytokine Signaling in Immune system	12.9452	109.898	31.7237	33.6572	5
GPSM3	GPSM3	All Targets	9.36598	87.3629	29.7284	29.3568	5
SF3A1	SF3A1	All Targets	9.54866	83.5504	28.7491	28.9914	5
FGF12	FGF12	All Targets	8.29669	89.4138	28.7225	29.4774	5
SHC3	SHC3	All Targets, Signaling by Receptor Tyrosine Kinases, MAPK family signaling cascades, Developmental Biology	10.3879	84.6562	28.8909	29.4407	5
CCNB3	CCNB3	All Targets	11.4743	91.5482	28.484	29.1868	5
CES3	CES3	All Targets, Metabolism	8.97767	84.4202	27.4634	27.1117	5
NFKBIE	NFKBIE	All Targets, Adaptive Immune System	9.08057	74.7891	25.6767	25.139	5
XRCC4	XRCC4	All Targets, DNA Repair	7.96592	69.9031	19.3764	19.8994	5
CST2	CST2	All Targets	4	102	27.5	28.1562	1
KLRC2	KLRC2,KLRC1	All Targets, Innate Immune System	8.48528	87.43	27.9553	28.3304	2
MAF	MAF	All Targets	11.8596	92.4131	31.8541	32.1559	5
CCR9	CCR9	All Targets	7.09809	79.1144	26.4556	26.6526	5
HIF1A	HIF1A	All Targets, Cytokine Signaling in Immune system, Signaling by NOTCH	8.16493	77.8518	28.2462	27.8658	5
BRD4	BRD4	All Targets	13.7254	107.677	34.5364	34.8266	5
ITGB3	ITGB3	All Targets, Signaling by Receptor Tyrosine Kinases, MAPK family signaling cascades, Extracellular matrix organization, Developmental Biology, Hemostasis	10.3879	90.0311	29.8811	30.6492	5
FOXO4	FOXO4	All Targets	10.3879	89.6891	29.3976	30.1817	5
PMS2	PMS2	All Targets, DNA Repair	9.63791	80.9094	26.4263	26.7588	5
PRKCG	PRKCG	All Targets, Neuronal System, Signaling by WNT, Hemostasis	9.92673	90.8112	28.0268	28.9587	5
LRP2	LRP2	All Targets, Metabolism	8.64849	81.9873	23.4347	23.7824	5
P4HA1	P4HA1	All Targets, Extracellular matrix organization	10.2208	99.8904	33.7202	33.769	5
OAZ1	OAZ1	All Targets, Metabolism	11.7267	211.394	49.4478	51.3694	5
RAD50	RAD50	All Targets, Cell Cycle, DNA Repair	12.0074	94.2362	30.3785	31.9839	5
CD274	CD274	All Targets, Adaptive Immune System	7.45584	81.4053	25.0131	26.0247	5
BAG1	BAG1	All Targets	11	81.2249	28.6493	28.915	5
IL11RA	IL11RA	All Targets, Cytokine Signaling in Immune system	9.78835	91.2654	26.712	27.4984	5
CACNA2D2	CACNA2D2	All Targets, Neuronal System, Metabolism	9.25876	80.778	27.0539	28.2708	5
CD70	CD70	All Targets, Cytokine Signaling in Immune system	9.3217	74.6787	23.8012	24.4589	5
MSH2	MSH2	All Targets, DNA Repair	9.4178	85.1889	25.1827	25.6756	5
TNFSF8	TNFSF8	All Targets, Cytokine Signaling in Immune system	10.0585	80.5487	26.8836	27.9037	5
IL4R	IL4R	All Targets, Cytokine Signaling in Immune system	12.4956	99.2684	35.0664	35.0248	5
CD244	CD244	All Targets, Hemostasis	10.9082	99.2704	29.757	30.8286	5
TNFRSF4	TNFRSF4	All Targets, Cytokine Signaling in Immune system	9.76312	80.1892	27.1637	27.5336	5
BRAF	BRAF	All Targets, Neuronal System, Signaling by Receptor Tyrosine Kinases, MAPK family signaling cascades	10.0025	84.9883	27.0333	27.8338	5
FOXA1	FOXA1	All Targets	7.63356	75.911	24.7924	25.6776	5
PPP3R1	PPP3R1	All Targets, Adaptive Immune System, Programmed Cell Death, Signaling by WNT, Innate Immune System	8.08565	112.887	28.883	28.748	5
BRD2	BRD2	All Targets	11.0653	104.814	32.3348	32.7987	5
ADGRE1	ADGRE1	All Targets	10.319	75.8864	25.1843	26.2711	5
CHIT1	CHIT1	All Targets	9.54866	179.703	27.922	28.8327	5
CACNA2D3	CACNA2D3	All Targets, Neuronal System	9.99584	82.0943	26.1244	27.2565	5
RELN	RELN	All Targets, Developmental Biology	10.1347	101.522	30.2933	30.6225	5
SP1	SP1	All Targets, Metabolism, Signaling by TGF-beta family members	12.5302	98.7598	32.1584	31.9955	5
LAT	LAT	All Targets, Adaptive Immune System, Innate Immune System, MAPK family signaling cascades, Hemostasis	9.03061	77.2349	27.4857	27.6911	5
GNG12	GNG12	All Targets, Neuronal System, Signaling by WNT, Metabolism, Hemostasis	10.9685	108.77	31.5759	33.5362	5
OAS2	OAS2	All Targets, Cytokine Signaling in Immune system	7.66162	94.2824	30.3167	30.9941	5
NFATC4	NFATC4	All Targets	7.87257	84.0069	27.4765	27.2299	5
FUT4	FUT4	All Targets	9.87869	92.0918	30.6014	30.2949	5
TANK	TANK	All Targets, Innate Immune System	11.7545	100.09	33.5484	34.2719	5
ATG10	ATG10	All Targets	10.6824	93.0858	32.0281	32.1298	5
PRKCB	PRKCB	All Targets, Cell Cycle, Adaptive Immune System, Neuronal System, Signaling by WNT, Signaling by Receptor Tyrosine Kinases, Hemostasis	11.4447	89.7368	27.4296	28.3161	5
PRUNE1	PRUNE1	All Targets	10.1701	98.67	31.0406	31.085	5
DUSP6	DUSP6	All Targets, Cytokine Signaling in Immune system, Signaling by Receptor Tyrosine Kinases, Innate Immune System, MAPK family signaling cascades	11.2496	82.3255	28.2457	28.4043	5
RPS6	RPS6	All Targets, Metabolism, Developmental Biology	16.2439	235.604	66.441	67.4852	5
SOCS1	SOCS1	All Targets, Adaptive Immune System, Cytokine Signaling in Immune system, Signaling by Receptor Tyrosine Kinases, Innate Immune System	9.43539	75.037	25.7249	25.4495	3
CR2	CR2	All Targets, Innate Immune System	9.1824	75.7725	26.2016	26.6864	5
FEN1	FEN1	All Targets, Cell Cycle, DNA Repair	10.1713	71.3087	24.8725	26.1774	5
STAT3	STAT3	All Targets, Cytokine Signaling in Immune system, Signaling by Receptor Tyrosine Kinases, Developmental Biology	9.45593	88.2931	29.2324	29.8398	5
TPI1	TPI1	All Targets, Metabolism	8.51639	84.2936	25.9313	26.1308	5
FZD3	FZD3	All Targets, Signaling by WNT	10.4704	85.889	27.7512	28.5069	5
BAD	BAD	All Targets, Programmed Cell Death, Signaling by Receptor Tyrosine Kinases	8.07344	80.7344	27.956	28.5901	5
ALCAM	ALCAM	All Targets, Developmental Biology	11.5542	89.3245	28.8569	29.1726	5
INPP5D	INPP5D	All Targets, Adaptive Immune System, Cytokine Signaling in Immune system, Metabolism, Hemostasis	9.32635	79.1922	28.4913	28.6333	5
FGFR1	FGFR1	All Targets, Signaling by Receptor Tyrosine Kinases, MAPK family signaling cascades, Developmental Biology	10.6421	87.3799	31.901	31.8688	5
HSPA2	HSPA2	All Targets, Cell Cycle	10.1096	89.6182	31.6995	32.5214	5
TPO	TPO	All Targets, Metabolism	9.39018	73.0613	27.0136	27.9659	5
HERC6	HERC6	All Targets, Adaptive Immune System	10.0159	75.9157	29.0889	28.5119	5
MLF1	MLF1	All Targets	9.78626	83.2246	26.6874	26.5055	5
MSR1	MSR1	All Targets	6.97953	86.5821	28.0411	27.5581	3
PPP2R2B	PPP2R2B	All Targets	12.191	105.943	30.4898	32.77	5
CACNA1G	CACNA1G	All Targets, Developmental Biology	9.61948	102.989	26.3464	28.8788	5
MIF	MIF-AS1,MIF	All Targets	9.9414	117.283	35.6808	37.5974	5
RIN1	RIN1	All Targets	9.50583	84.9268	26.8515	27.6297	5
UBE2T	UBE2T	All Targets, DNA Repair	8.6562	77.3521	28.0122	28.4791	5
CD47	CD47	All Targets, Innate Immune System, Extracellular matrix organization, Hemostasis	12.2351	90.9342	29.7388	29.8895	5
LFNG	LFNG	All Targets, Signaling by NOTCH	9.12774	86.0723	27.447	27.414	5
ENTPD1	ENTPD1	All Targets, Metabolism	9.82339	68.5769	25.8043	25.5857	5
GLUL	GLUL	All Targets, Neuronal System, Metabolism	10.0948	78.8614	27.744	28.3597	5
KRT17	KRT17	All Targets, Developmental Biology	8	95	29	28.3034	1
CCL3L1	CCL3L1	All Targets, Cytokine Signaling in Immune system	7.07107	78.5111	26.2863	26.779	2
DEFB1	DEFB1	All Targets, Innate Immune System	9.70827	79.9072	27.1463	27.5329	5
CD8A	CD8A	All Targets, Adaptive Immune System	11.7889	90.4529	31.5385	31.364	5
HDAC1	HDAC1	All Targets, Cell Cycle, Signaling by WNT, Chromatin modifying enzymes, Signaling by Receptor Tyrosine Kinases, Signaling by NOTCH, Signaling by TGF-beta family members, Hemostasis	9.728	79.7662	27.8152	27.9431	5
SOX2	SOX2	All Targets, Signaling by WNT, Cytokine Signaling in Immune system, Developmental Biology	10.485	181.938	40.1679	42.0018	5
NOTCH1	NOTCH1	All Targets, Signaling by NOTCH, Developmental Biology	8.44714	101.512	30.6421	31.315	5
PLA1A	PLA1A	All Targets, Metabolism	8.11537	75.0896	24.9406	25.0891	5
MAP3K14	MAP3K14	All Targets, Adaptive Immune System, Cytokine Signaling in Immune system, Innate Immune System	7.88564	76.7381	26.7174	26.8262	5
KLRC1	KLRC1	All Targets, Adaptive Immune System	8.55781	81.5047	27.5373	28.3065	5
CREB1	CREB1	All Targets, Neuronal System, Cytokine Signaling in Immune system, Signaling by Receptor Tyrosine Kinases, Innate Immune System, Signaling by NOTCH, Developmental Biology, Organelle biogenesis and maintenance	11.0973	88.63	29.8837	29.8025	5
PARP12	PARP12	All Targets	8.08565	82.773	28.1646	27.7446	5
JAG1	JAG1	All Targets, Signaling by NOTCH	11.3759	84.3864	32.5527	31.6349	5
WNT5B	WNT5B	All Targets, Signaling by WNT	8.16493	70.1996	23.8514	23.4272	5
F13A1	F13A1	All Targets, Cytokine Signaling in Immune system, Hemostasis	11.2661	91.0298	31.176	31.6779	5
PPARG	PPARG	All Targets, Metabolism, Developmental Biology	7.10799	75.7045	25.9884	26.2463	5
PRKAR2A	PRKAR2A	All Targets, Signaling by Hedgehog, Metabolism, Developmental Biology, Hemostasis	11.0436	83.6298	28.751	28.498	5
FCGRT	FCGRT	All Targets	11.2287	89.8676	30.9347	31.5591	5
FZD10	FZD10	All Targets	10.8682	80.4384	26.0821	26.9396	5
ARNT	ARNT	All Targets, Metabolism	6.9425	69.013	24.2167	23.8563	5
AKAP1	AKAP1	All Targets, Hemostasis	8.80489	81.6244	26.3446	27.5434	5
MFNG	MFNG	All Targets, Signaling by NOTCH	7.81551	76.6907	24.3378	24.2549	5
IL21R	IL21R	All Targets, Cytokine Signaling in Immune system	10.7737	87.838	29.5887	30.0083	5
IRS1	IRS1	All Targets, Cytokine Signaling in Immune system, Signaling by Receptor Tyrosine Kinases, MAPK family signaling cascades	8.92723	83.1616	26.8248	27.1963	5
LILRA3	LILRA3	All Targets	6	72	25	25.0796	1
FGF11	FGF11	All Targets	12.5165	92.9568	30.8007	30.9131	5
GADL1	GADL1	All Targets	10.0725	80.6627	26.2344	27.0839	5
PBX1	PBX1	All Targets, Signaling by NOTCH, Developmental Biology	10.0217	108.462	32.6128	32.8842	5
CTAG1B	CTAG1B,CTAG1A	All Targets	13.7477	95.5458	32.0234	33.7676	2
CALML5	CALML5	All Targets, Innate Immune System	9.53939	81.0555	26.7294	26.4806	2
CD40	CD40	All Targets, Adaptive Immune System, Cytokine Signaling in Immune system	9.61948	82.4013	26.8542	27.1398	5
TP73	TP73	All Targets, Programmed Cell Death	11.2788	78.0918	29.2618	28.8013	5
TECR	TECR	All Targets	12.5727	101.443	31.8919	32.7546	5
SOX11	SOX11	All Targets	7.97484	105.132	29.2627	29.0241	5
ARID2	ARID2	All Targets, Chromatin modifying enzymes	6.40744	74.0688	23.7616	24.3443	5
CCL20	CCL20	All Targets, Cytokine Signaling in Immune system	10.7587	86.1074	28.5301	28.3894	5
SMARCB1	SMARCB1	All Targets	12.1251	93.7515	30.5211	32.0433	5
NDC1	NDC1	All Targets	8.65876	82.7325	26.529	27.2282	5
CD74	CD74	All Targets, Adaptive Immune System, Hemostasis	11.2612	205.153	34.8896	40.8897	5
ICAM3	ICAM3	All Targets, Adaptive Immune System, Innate Immune System, Extracellular matrix organization	12.4914	85.8863	31.6065	32.2864	5
PRKAR2B	PRKAR2B	All Targets, Cell Cycle, Signaling by Hedgehog, Metabolism, Organelle biogenesis and maintenance, Hemostasis	10.3041	80.0155	25.9515	26.8579	5
BATF3	BATF3	All Targets	6.34575	66.5129	20.0104	20.6088	5
IRF4	IRF4	All Targets, Cytokine Signaling in Immune system	9.41353	78.6148	27.0652	27.2857	5
MAP3K20	MAP3K20	All Targets	9.71187	90.2282	27.3729	27.899	5
NDUFA4L2	NDUFA4L2	All Targets	8.80332	83.5354	27.2712	27.8792	4
CD3EAP	CD3EAP	All Targets	9.94987	82.8493	25.9519	26.9829	2
CEP55	CEP55	All Targets	9.03061	76.3046	25.8375	26.9347	5
BMP2	BMP2	All Targets, Extracellular matrix organization, Signaling by TGF-beta family members	8.65062	78.3836	26.1995	26.8006	5
ITGB8	ITGB8	All Targets, Extracellular matrix organization	10.8313	127.068	35.1125	36.5722	5
NFATC2	NFATC2	All Targets, Adaptive Immune System, Innate Immune System	10.1461	80.8283	26.3508	27.0054	5
HOXA9	HOXA9	All Targets	6.80409	75.2098	27.6609	27.7626	3
CCRL2	CCRL2	All Targets	10.7022	88.2612	29.1064	29.3276	5
TNFRSF12A	TNFRSF12A	All Targets	10.0159	79.8006	27.3457	26.7572	5
GPI	GPI	All Targets, Innate Immune System, Metabolism	8.42058	94.0516	30.3527	29.8574	5
TTR	TTR	All Targets	14.0483	88.1724	29.9319	31.6985	5
BMP4	BMP4	All Targets, Extracellular matrix organization	9.93451	79.1447	29.0474	28.7469	5
KIR3DL2	KIR3DL2	All Targets	5	102	24	23.4033	1
PIK3R3	PIK3R3	All Targets, Adaptive Immune System, Cytokine Signaling in Immune system, Signaling by Receptor Tyrosine Kinases, Metabolism, Developmental Biology, Hemostasis	11.1374	78.6887	27.974	28.6051	5
E2F1	E2F1	All Targets, Cell Cycle, Programmed Cell Death, Signaling by NOTCH	7.68928	80.0364	24.5756	24.9386	5
CCL7	CCL7	All Targets	11	87.3936	27.4436	28.3539	3
ENG	ENG	All Targets	9.15352	83.1307	27.1892	28.0307	5
ATP5ME	ATP5ME,MYL5	All Targets	17.845	176.821	51.4241	51.3657	5
TAP2	TAP2	All Targets, Adaptive Immune System	8.38593	102.638	32.7504	34.4353	5
XCL1	XCL1	All Targets	8.40812	75.8003	25.1409	25.5872	4
TNFRSF10C	TNFRSF10C	All Targets	5	71.869	24.1155	23.5346	4
IL1R1	IL1R1	All Targets, Cytokine Signaling in Immune system	9.24106	70.5869	25.5836	25.2532	5
MAP3K1	MAP3K1	All Targets, Innate Immune System	11.1796	87.6516	28.3195	28.4566	5
ATG16L1	ATG16L1	All Targets	9.66282	90.2484	30.734	31.3273	5
AXIN1	AXIN1	All Targets, Signaling by WNT	8.97434	90.2071	29.1825	28.9481	5
POU2AF1	POU2AF1	All Targets	8.35857	73.6888	26.1074	26.186	5
FADD	FADD	All Targets, Death Receptor Signalling, Programmed Cell Death, Innate Immune System	11.2282	81.411	27.6795	27.6065	5
CACNA1H	CACNA1H	All Targets, Developmental Biology	6.40744	83.3284	29.1581	28.6775	5
SMAD2	SMAD2	All Targets, Signaling by TGF-beta family members, Developmental Biology	10.0585	92.5112	30.2191	30.5429	5
CXCL5	CXCL5	All Targets	10.198	76.1315	27.9015	28.7359	2
CTNNB1	CTNNB1	All Targets, Programmed Cell Death, Signaling by WNT, Signaling by Receptor Tyrosine Kinases, Innate Immune System, Developmental Biology	10.5176	132.286	31.8687	32.7381	5
AFDN	AFDN	All Targets	6.7082	80.4239	23.9792	25.098	2
SOST	SOST	All Targets, Signaling by WNT	7.17443	73.7887	24.4801	24.8075	5
IFNA2	IFNA2	All Targets	5	1046	25	25.6252	1
CD84	CD84	All Targets, Hemostasis	10.3332	96.6147	29.7966	30.2342	5
JUP	JUP	All Targets, Signaling by Receptor Tyrosine Kinases, Innate Immune System, Developmental Biology	9.94631	89.5073	28.2278	29.5048	5
HSD17B8	HSD17B8	All Targets	9.21724	86.3129	29.0624	28.9264	5
IL1B	IL1B	All Targets, Cytokine Signaling in Immune system, Innate Immune System	6.31964	52.7615	20.7715	20.6125	5
ME2	ME2	All Targets	10.3041	83.1502	28.7389	28.9212	5
COL11A1	COL11A1	All Targets, Signaling by Receptor Tyrosine Kinases, Extracellular matrix organization	13.0552	98.2502	29.8609	30.8062	5
NFATC3	NFATC3	All Targets, Adaptive Immune System, Innate Immune System	8.9924	90.2925	30.061	30.3945	5
PDPN	PDPN	All Targets	10.9082	83.013	30.6134	30.8914	5
ACY1	ACY1,ABHD14A-ACY1	All Targets	9.41353	72.4957	24.7317	25.2027	5
HPRT1	HPRT1	All Targets, Metabolism	8.80489	80.0845	27.2684	27.4853	5
BST2	BST2	All Targets, Cytokine Signaling in Immune system, Innate Immune System	10.2034	75	26.7103	28.1771	5
INHBB	INHBB	All Targets, Signaling by TGF-beta family members	10.242	99.237	31.8256	32.0212	5
PRKCA	PRKCA	All Targets, Cell Cycle, Neuronal System, Signaling by WNT, Signaling by Receptor Tyrosine Kinases, Metabolism, Extracellular matrix organization, Developmental Biology, Hemostasis	7.49909	89.8792	29.6533	28.6669	5
GLI3	GLI3	All Targets, Signaling by Hedgehog	11.4472	96.4559	31.9664	32.3225	5
PPP3CB	PPP3CB	All Targets, Adaptive Immune System, Signaling by WNT, Innate Immune System, Developmental Biology	11.1807	93.9149	27.8411	28.5311	5
UTY	UTY	All Targets, Chromatin modifying enzymes	9.6573	82.223	26.8239	27.3886	5
CLEC4C	CLEC4C	All Targets, Innate Immune System	7.75674	83.0476	27.5251	28.0105	5
CEACAM1	CEACAM1	All Targets, Innate Immune System, Extracellular matrix organization, Hemostasis	10.1291	83.044	27.055	27.6164	5
CDH5	CDH5	All Targets, Signaling by Receptor Tyrosine Kinases	10.3332	84.425	27.6817	28.1749	5
GNLY	GNLY	All Targets, Innate Immune System	8.77406	69.5348	23.0267	23.8224	5
PRKCE	PRKCE	All Targets, Signaling by Receptor Tyrosine Kinases, Innate Immune System, Hemostasis	11.9358	90.9498	30.4034	31.4903	5
IL10RA	IL10RA	All Targets, Cytokine Signaling in Immune system	10.3879	95.0146	30.1721	30.326	5
IL17B	IL17B	All Targets	7.74597	84.7105	26.8097	26.6056	4
SMC1A	SMC1A	All Targets, Cell Cycle	9.66831	88.3096	28.6463	29.1245	5
ITGAE	ITGAE	All Targets, Extracellular matrix organization	10.5555	82.8179	28.535	28.3703	5
CD5	CD5	All Targets	9.57878	83.3983	27.4563	27.4902	5
SHC1	SHC1	All Targets, Adaptive Immune System, Cytokine Signaling in Immune system, Signaling by Receptor Tyrosine Kinases, Innate Immune System, MAPK family signaling cascades, Developmental Biology, Hemostasis	11.7187	89.7555	31.2216	31.5323	5
API5	API5	All Targets	9.9968	85.9885	28.8481	29.9363	5
TNFRSF18	TNFRSF18	All Targets, Cytokine Signaling in Immune system	6.78242	76	27.7978	26.817	3
IRF3	IRF3	All Targets, Cytokine Signaling in Immune system, Innate Immune System, Hemostasis	9.12774	78.0058	27.2291	26.93	5
E2F5	E2F5	All Targets, Cell Cycle, Signaling by TGF-beta family members	7.70841	66.7078	21.8002	23.0127	5
UQCR11	UQCR11	All Targets	10.9772	95.421	31.5553	31.6026	5
CCND2	CCND2	All Targets, Cell Cycle	13.393	137.733	39.9452	39.6899	5
EBI3	EBI3	All Targets, Cytokine Signaling in Immune system	9.31681	75.6044	25.7969	25.0448	5
CREB3L1	CREB3L1	All Targets	7.65045	74.7723	25.8366	25.8956	5
RRM2	RRM2	All Targets, Cell Cycle, Metabolism	9.63791	79.3562	28.1589	28.0093	5
LRP6	LRP6	All Targets, Signaling by WNT	9.728	81.7123	26.1264	26.5884	5
TMUB2	TMUB2	All Targets	10.0064	88.1438	31.2033	30.6656	5
MAGEC2	MAGEC2	All Targets	10.2874	108.01	32.6445	32.0939	4
NPM2	NPM2	All Targets	8.76866	82.7387	27.2642	27.0071	5
SFRP2	SFRP2	All Targets, Signaling by WNT	8.80089	81.5367	27.2721	28.2783	5
RPS6KA5	RPS6KA5	All Targets, Cytokine Signaling in Immune system, Signaling by Receptor Tyrosine Kinases, Innate Immune System, Developmental Biology	9.41353	78.2121	26.5905	26.9694	5
FGFR4	FGFR4	All Targets, Signaling by Receptor Tyrosine Kinases, MAPK family signaling cascades	9.85209	78.7347	29.8062	29.2418	5
PF4	PF4	All Targets	9.66282	79.0304	27.0623	27.6325	5
CD163	CD163	All Targets	10.6364	111.278	32.7514	32.6524	5
ASXL1	ASXL1	All Targets	5	73	25.5	25.0935	1
MMRN2	MMRN2	All Targets	10.4261	88.4667	28.2403	28.3522	5
SOS2	SOS2	All Targets, Cytokine Signaling in Immune system, Signaling by Receptor Tyrosine Kinases, Developmental Biology	8.71939	91.1749	27.7504	27.9278	5
BMP5	BMP5	All Targets	11.607	90.2392	28.2344	29.5726	5
ARNT2	ARNT2	All Targets, Metabolism	10.2123	87.558	26.9503	26.9288	5
APP	APP	All Targets, Cytokine Signaling in Immune system, Innate Immune System, Extracellular matrix organization, Hemostasis	10.7132	268.736	38.7975	40.8345	5
TCF7	TCF7	All Targets, Signaling by WNT	11.8897	98.9492	30.9886	31.6372	5
MUC4	MUC4	All Targets, Innate Immune System	11.4118	88.763	29.3872	29.1682	5
DDX43	DDX43	All Targets	8.05357	66.2411	23.7773	23.9953	5
MEN1	MEN1	All Targets, Signaling by WNT, Signaling by TGF-beta family members	10.6651	78.9388	25.8802	25.8293	5
ATF2	ATF2	All Targets, Chromatin modifying enzymes, Cytokine Signaling in Immune system, Innate Immune System, Organelle biogenesis and maintenance	8.19495	95.0554	27.4919	27.964	5
IL17RA	IL17RA	All Targets, Cytokine Signaling in Immune system	9.73335	77.0913	27.3973	27.1134	5
CBL	CBL	All Targets, Adaptive Immune System, Cytokine Signaling in Immune system, Signaling by Receptor Tyrosine Kinases, Signaling by TGF-beta family members	9.82339	87.444	28.5783	29.5242	5
BCL10	BCL10	All Targets, Adaptive Immune System, Innate Immune System	6.31964	64.0585	20.9561	21.3733	5
IL19	IL19	All Targets, Cytokine Signaling in Immune system	9.13188	73.8176	25.3102	25.9365	5
CCL13	CCL13	All Targets	10.9945	80.5702	27.0835	28.2022	5
NKG7	NKG7	All Targets	11.6593	86.8394	30.8681	30.59	5
MME	MME	All Targets, Innate Immune System	9.21724	90.2912	27.1532	28.3515	5
SLC1A5	SLC1A5	All Targets	8.33881	75.1419	26.9559	26.5078	5
HAVCR2	HAVCR2	All Targets, Cytokine Signaling in Immune system	8.97434	77.1106	26.2862	26.1428	5
SIGLEC1	SIGLEC1	All Targets, Adaptive Immune System	9.20674	80.951	29.515	29.0539	5
TNFRSF17	TNFRSF17	All Targets, Cytokine Signaling in Immune system	11.0312	95.8062	30.1613	30.5562	5
RPL23	RPL23,RPL23P8	All Targets	19.9416	407.453	117.039	113.313	5
ZBTB20	ZBTB20	All Targets	9.87869	122.998	30.4317	32.7564	5
PMAIP1	PMAIP1	All Targets, Programmed Cell Death	8.71175	78.4509	27.3716	27.7507	4
AICDA	AICDA	All Targets	8.27838	79.23	24.6864	26.0326	5
DKK1	DKK1	All Targets, Signaling by WNT	8.48961	71.6896	23.1995	23.2059	5
ENO1	ENO1	All Targets, Metabolism	9.57878	91.2625	28.2548	28.738	5
NDUFA6	NDUFA6	All Targets	9.87869	77.4685	28.6805	28.4549	5
MMP11	MMP11	All Targets, Extracellular matrix organization	9.67271	80.7763	29.1562	29.2133	5
FCER2	FCER2	All Targets, Cytokine Signaling in Immune system, Signaling by NOTCH	8.02407	70.3752	25.133	24.8644	5
TNFRSF14	TNFRSF14	All Targets, Adaptive Immune System, Cytokine Signaling in Immune system	10.8412	92.1786	30.0562	30.3671	5
PGF	PGF	All Targets, Signaling by Receptor Tyrosine Kinases	6.34423	83.7492	27.4639	27.7156	4
HDAC2	HDAC2	All Targets, Chromatin modifying enzymes, Signaling by Receptor Tyrosine Kinases, Signaling by NOTCH, Hemostasis	8.33881	84.8082	27.8996	27.5924	5
OLR1	OLR1	All Targets, Innate Immune System, Hemostasis	6	93	29	30.0241	1
CD160	CD160	All Targets, Adaptive Immune System	9.10922	89.9938	27.4481	28.3814	5
TXK	TXK	All Targets, Innate Immune System	9.93516	88.4733	27.7631	27.9542	5
IL25	IL25	All Targets, Cytokine Signaling in Immune system	10.0195	80.9439	27.7352	28.0939	5
TBXAS1	TBXAS1	All Targets, Metabolism	13.7069	120.022	36.4703	37.2268	5
RBX1	RBX1	All Targets, Cell Cycle, Adaptive Immune System, DNA Repair, Signaling by WNT, Cytokine Signaling in Immune system, Signaling by Hedgehog, Signaling by NOTCH, MAPK family signaling cascades, Developmental Biology	11.7115	99.3892	32.6782	33.1157	5
LTBP1	LTBP1	All Targets, Extracellular matrix organization	8.17355	76.4935	23.3486	23.9098	5
SPN	SPN	All Targets, Hemostasis	10.2456	85.4643	26.3791	26.4297	5
GZMM	GZMM	All Targets, Innate Immune System	8.94427	67.7495	25.2385	25.3057	2
CFB	CFB	All Targets, Innate Immune System	9.03061	85.3421	28.9682	29.3608	5
SPO11	SPO11	All Targets, Cell Cycle	8.6704	79.5211	26.1018	26.8803	5
NLRP3	NLRP3	All Targets, Innate Immune System	11.3578	87.0385	30.6747	30.5821	5
NID2	NID2	All Targets, Extracellular matrix organization	11.1228	108.476	32.496	32.6904	5
PSMD7	PSMD7	All Targets, Cell Cycle, Adaptive Immune System, Programmed Cell Death, Signaling by WNT, Cytokine Signaling in Immune system, Signaling by Hedgehog, Innate Immune System, MAPK family signaling cascades, Metabolism, Developmental Biology	9.32635	105.641	33.7829	34.0079	5
HMGA2	HMGA2	All Targets	7.45391	70.6537	24.2054	24.5775	5
LILRA1	LILRA1	All Targets, Adaptive Immune System	8.27107	87.3858	28.5349	29.3168	4
HDC	HDC	All Targets, Metabolism	8.34315	71.2545	25.4043	25.6327	5
IFI35	IFI35	All Targets, Cytokine Signaling in Immune system	10.3413	91.7814	29.7694	30.0717	5
HK1	HK1	All Targets, Metabolism	12.0062	119.868	34.2816	33.4507	5
FOLH1	FOLH1	All Targets, Metabolism	10.5878	90.9252	29.0117	29.8592	5
EP300	EP300	All Targets, Cell Cycle, DNA Repair, Signaling by WNT, Chromatin modifying enzymes, Innate Immune System, Signaling by NOTCH, Metabolism, Developmental Biology, Hemostasis	7.11379	87.1713	28.9943	29.1998	3
TNFRSF8	TNFRSF8	All Targets, Cytokine Signaling in Immune system	10.3734	86.9305	26.5779	27.3715	5
BIRC7	BIRC7	All Targets	7.34847	66.9925	24.8696	24.5855	2
PTGDR2	PTGDR2	All Targets	10.1954	87.3051	30.2108	30.6398	5
FOXM1	FOXM1	All Targets, Cell Cycle	5.85601	98.193	20.6234	21.3185	5
ELMO1	ELMO1	All Targets, Signaling by Receptor Tyrosine Kinases, Innate Immune System	10.0397	91.6382	28.5704	28.6154	5
HLA-DOA	HLA-DOA	All Targets	11.1745	78.8392	27.2813	27.768	5
CD68	CD68	All Targets, Innate Immune System	11.3879	179.369	36.2839	38.2486	5
FAAP24	FAAP24	All Targets, DNA Repair	9.84316	74.6501	27.6978	27.2336	5
LAMB4	LAMB4	All Targets	9.90327	79.6244	26.142	26.5016	5
ITGA9	ITGA9	All Targets, Extracellular matrix organization, Developmental Biology	10.319	91.4845	29.7077	30.2422	5
CLEC7A	CLEC7A	All Targets, Innate Immune System	11.2723	80.9516	30.0213	29.5502	5
CFD	CFD	All Targets, Innate Immune System, Hemostasis	6	88.5438	28.6092	28.4247	2
BMP6	BMP6	All Targets	7.96214	74.8324	25.9935	26.1092	5
CCNO	CCNO	All Targets	6.87958	77.9553	23.7502	24.447	4
SH2B2	SH2B2	All Targets, Signaling by Receptor Tyrosine Kinases, Hemostasis	10.3088	83.7889	29.9768	29.8575	5
CTSW	CTSW	All Targets, Hemostasis	10.1701	81.8223	28.9603	28.9531	5
GOT2	GOT2	All Targets, Metabolism	10.7369	106.835	31.6663	32.5048	5
IRF1	IRF1	All Targets, Cytokine Signaling in Immune system, Innate Immune System, Hemostasis	8.43058	80.9259	24.6608	25.4399	5
SERPINB2	SERPINB2	All Targets, Cytokine Signaling in Immune system, Hemostasis	8.90196	74.9448	26.0633	25.4406	5
NUPR1	NUPR1	All Targets	7.34847	78.6638	26.9629	27.2208	2
NKX3-1	NKX3-1	All Targets	7.96374	83.8522	27.3197	27.9885	5
TICAM2	TICAM2,TMED7-TICAM2	All Targets	10.9395	73.441	26.5858	26.5705	5
IFNAR2	IFNAR2	All Targets, Cytokine Signaling in Immune system	13.4798	95.502	32.2211	32.6634	5
PLA2G10	PLA2G10	All Targets, Metabolism	9.94987	138.679	31.3745	31.0626	2
PML	PML	All Targets, Cytokine Signaling in Immune system	8.82576	79.3588	25.7684	26.2926	5
FGF20	FGF20	All Targets, Signaling by Receptor Tyrosine Kinases, MAPK family signaling cascades	9.42192	81.1567	26.2737	26.8346	5
TREM1	TREM1	All Targets, Adaptive Immune System, Innate Immune System, Hemostasis	9.91869	75.2089	26.9673	26.8007	5
SIN3A	SIN3A	All Targets, Metabolism, Hemostasis	11.0711	100.253	30.4625	30.6851	5
SFRP1	SFRP1	All Targets, Signaling by WNT	7.93004	90.2771	26.2078	26.8927	5
HMGN5	HMGN5	All Targets	8.61738	85.1188	27.5711	28.3295	5
FZD4	FZD4	All Targets, Signaling by WNT	12.6707	85.8391	29.6466	30.8397	5
KMT2D	KMT2D	All Targets, Signaling by WNT, Chromatin modifying enzymes, Developmental Biology	9.752	76.8002	25.7837	26.3958	5
IL23A	IL23A	All Targets, Cytokine Signaling in Immune system	9.46133	80.2633	27.2122	27.9433	5
RXRG	RXRG	All Targets	10.2727	80.261	26.265	26.9739	5
CCNE1	CCNE1	All Targets, Cell Cycle	8.33881	81.7182	28.065	28.2199	5
ITK	ITK	All Targets, Adaptive Immune System, Innate Immune System	10.6542	86.9213	27.2556	28.2946	5
HSPA6	HSPA7,HSPA6	All Targets, Innate Immune System	5.94392	89.2032	28.0475	28.3794	3
SMC3	SMC3	All Targets, Cell Cycle	8.21534	81.5256	27.4774	28.5737	5
NDUFB7	NDUFB7	All Targets	27.9268	517.13	167.431	174.611	5
LRRN3	LRRN3	All Targets	9.78626	82.3994	26.2925	26.4861	5
DSP	DSP	All Targets, Programmed Cell Death, Innate Immune System, Developmental Biology	9.37904	83.5531	26.5852	27.5679	5
LAMC2	LAMC2	All Targets, Signaling by Receptor Tyrosine Kinases, Extracellular matrix organization	10.7833	90.982	27.8713	29.1566	5
COL4A5	COL4A5	All Targets, Signaling by Receptor Tyrosine Kinases, Extracellular matrix organization, Developmental Biology	9.93451	82.6133	27.0595	27.7352	5
IL1RAP	IL1RAP	All Targets	12.3444	94.0311	32.9925	33.276	5
TNN	TNN	All Targets, Extracellular matrix organization	8.61738	80.07	26.1138	26.1375	5
NDUFB10	NDUFB10	All Targets	11.7267	105.559	33.6443	34.9498	5
PRKAR1B	PRKAR1B	All Targets, Signaling by Hedgehog, Metabolism, Hemostasis	9.14793	133.455	30.6569	31.5526	5
EFNA1	EFNA1	All Targets, Developmental Biology	7.48665	81.7912	25.9552	25.68	5
GRIN1	GRIN1	All Targets, Neuronal System, MAPK family signaling cascades, Developmental Biology	7.94616	155.425	30.1065	31.7222	5
PDCD1	PDCD1	All Targets, Adaptive Immune System	11.156	83.7466	29.1133	29.9733	5
NTRK1	NTRK1	All Targets, Signaling by Receptor Tyrosine Kinases	8	86.3815	26.2912	26.6737	5
SNAI2	SNAI2	All Targets	7.2902	77.0178	25.6959	26.2557	5
KRT18	KRT18	All Targets, Developmental Biology	8	138	31	32.272	1
A2M	A2M	All Targets, Extracellular matrix organization, Hemostasis	12.7542	131.603	41.7454	38.0885	5
MAPT	MAPT	All Targets, Programmed Cell Death	10.3296	163.59	30.3121	33.5677	5
FANCL	FANCL	All Targets, DNA Repair	11.7545	76.988	26.5758	27.5527	5
RASGRF1	RASGRF1	All Targets, Neuronal System, MAPK family signaling cascades	10.5176	93.5666	28.5262	28.8115	5
AKT3	AKT3	All Targets, Cell Cycle, Adaptive Immune System, Programmed Cell Death, Signaling by Receptor Tyrosine Kinases, Developmental Biology, Hemostasis	10.2034	103.809	30.8668	31.2848	5
MDM4	MDM4	All Targets, Cell Cycle	7.90725	89.439	26.4519	26.979	5
PURA	PURA	All Targets	9.64666	102.85	33.245	32.1083	5
MYC	MYC	All Targets, Cell Cycle, Signaling by WNT, Cytokine Signaling in Immune system, Signaling by NOTCH, MAPK family signaling cascades, Signaling by TGF-beta family members	9.62871	98.6047	34.7017	34.4904	5
CXCR6	CXCR6	All Targets	9.74757	72.4787	27.0126	27.2928	5
PASD1	PASD1	All Targets	9.91869	78.2285	26.9298	27.115	5
PTCH1	PTCH1	All Targets, Signaling by Hedgehog	10	87.8988	29.2022	29.7783	5
NFAM1	NFAM1	All Targets, Innate Immune System	10.0973	84.4299	27.2666	27.3676	5
CD37	CD37	All Targets	10.8717	90.5503	35.0312	35.6297	5
PSMC4	PSMC4	All Targets	9.88222	86.4725	30.2606	30.3691	5
JADE1	JADE1	All Targets, Chromatin modifying enzymes	11.9136	92.0139	30.9644	31.5515	5
NOS2	NOS2	All Targets, Cytokine Signaling in Immune system, Innate Immune System, Hemostasis	8.97027	94.6802	29.4481	28.6406	5
MET	MET	All Targets, Signaling by Receptor Tyrosine Kinases, MAPK family signaling cascades, Developmental Biology	8.27838	77.8195	24.6513	25.2108	5
POU2F2	POU2F2	All Targets	11.1374	82.4928	29.7158	29.3547	5
FGF8	FGF8	All Targets, Signaling by Receptor Tyrosine Kinases, MAPK family signaling cascades	7.46502	78.5886	26.4511	27.0377	3
DEFB134	DEFB134	All Targets, Innate Immune System	5.69679	77.9487	23.1384	23.8556	5
PLCE1	PLCE1	All Targets, Metabolism	8.05927	84.832	27.1987	27.2418	5
TNFSF4	TNFSF4	All Targets, Cytokine Signaling in Immune system	5.68535	74.3682	24.7025	24.9736	5
NRDE2	NRDE2	All Targets	8.21613	90.601	26.9092	27.3387	5
PHF6	PHF6	All Targets	9.77787	89.9905	30.0882	30.154	5
IL7	IL7	All Targets, Cytokine Signaling in Immune system	10.886	91.8704	29.0714	28.0224	5
MECOM	MECOM	All Targets, Chromatin modifying enzymes	8.83267	72.4125	24.7362	25.4149	5
UBE2C	UBE2C	All Targets, Cell Cycle, Adaptive Immune System	9	94	28	28.3737	1
GATA1	GATA1	All Targets	11.9524	81.6952	29.2177	29.3158	5
CCL4	CCL4	All Targets	3.91487	67.7154	21.9686	21.4868	3
CDKN1B	CDKN1B	All Targets, Cell Cycle	11.2203	92.3783	34.3698	34.5708	5
POLR2A	POLR2A	All Targets, DNA Repair, Signaling by Receptor Tyrosine Kinases, Developmental Biology	8.45467	85.2742	29.9075	29.5846	5
MAPKAPK2	MAPKAPK2	All Targets, Cytokine Signaling in Immune system, Signaling by Receptor Tyrosine Kinases, Innate Immune System, Metabolism	9.80347	82.7876	26.9935	26.5875	5
CD180	CD180	All Targets, Innate Immune System	10.7587	79.969	27.7254	27.4247	5
POU5F1	POU5F1	All Targets, Developmental Biology	9.9085	86.9178	29.5272	28.9916	4
CHAD	CHAD	All Targets	9.8071	84.6943	26.1086	26.8611	5
WNT3A	WNT3A	All Targets, Signaling by WNT	6.91042	83.1792	25.5919	25.8257	3
H3C2	H3C2	All Targets	8	506	27	27.4595	1
IRF8	IRF8	All Targets	8.40717	122.98	32.1112	31.4557	5
BAX	BAX	All Targets, Programmed Cell Death	7.03896	54.2693	21.177	21.423	5
DKK2	DKK2	All Targets, Signaling by WNT	9.97992	79.0774	26.1962	26.3918	5
UQCR10	UQCR10	All Targets	11.2207	91.9839	29.1198	29.4251	5
SHC4	SHC4	All Targets	10.8133	82.6514	28.9413	29.1889	5
CACNB4	CACNB4	All Targets, Neuronal System, Developmental Biology	9.66282	84.1179	27.1285	27.6914	5
ITGB7	ITGB7	All Targets, Adaptive Immune System, Extracellular matrix organization	11.336	85.7072	28.981	29.2026	5
CCL24	CCL24	All Targets	5.47723	72.208	23.3666	23.0672	2
GABPA	GABPA	All Targets, Organelle biogenesis and maintenance	11.0373	104.599	31.1938	32.2213	5
SAMSN1	SAMSN1	All Targets	9.54432	78.0923	25.8283	26.3834	5
NRP1	NRP1	All Targets, Signaling by Receptor Tyrosine Kinases, Developmental Biology	9.79774	102.929	31.8134	31.2533	5
CXCL8	CXCL8	All Targets, Cytokine Signaling in Immune system	9.93451	114.177	28.7167	28.8316	5
DLL3	DLL3	All Targets	10.8438	96.2007	30.9254	31.8267	5
GAS1	GAS1	All Targets, Signaling by Hedgehog	11.757	105.11	32.9307	33.1888	5
PYCR1	PYCR1	All Targets	8.88719	76.5081	24.2129	25.0368	5
SPANXB1	SPANXB1	All Targets	3	73	23	22.8205	1
CD3D	CD3D	All Targets, Adaptive Immune System	10.1096	84.0894	30.0695	29.1889	5
BNIP3L	BNIP3L	All Targets	13.0734	106.119	35.9647	36.5003	5
MIA	MIA-RAB4B,MIA	All Targets	14.9833	115	43.4034	43.6625	5
IL12B	IL12B	All Targets, Cytokine Signaling in Immune system	6.35926	72.9098	24.1236	24.402	5
SMAD5	SMAD5	All Targets, Signaling by TGF-beta family members	9.03061	87.8897	27.0667	27.481	5
TLK2	TLK2	All Targets	9.3874	85.3402	28.6598	29.7929	5
TNFSF18	TNFSF18	All Targets, Cytokine Signaling in Immune system	8.91928	76.2794	29.0882	29.7293	5
COL6A3	COL6A3	All Targets, Signaling by Receptor Tyrosine Kinases, Extracellular matrix organization, Developmental Biology	9.54866	76.0704	27.4978	28.1455	5
TNFRSF11B	TNFRSF11B	All Targets, Cytokine Signaling in Immune system	12.1751	101.464	34.8977	35.1172	5
C1R	C1R	All Targets, Innate Immune System	7.47439	63.3038	22.1902	22.1865	5
IFNA17	IFNA21,IFNA17,IFNA4	All Targets	5.73879	89.4104	27.614	28.2803	3
PRKACA	PRKACA	All Targets, Cell Cycle, Adaptive Immune System, Neuronal System, Cytokine Signaling in Immune system, Signaling by Hedgehog, Signaling by Receptor Tyrosine Kinases, Innate Immune System, MAPK family signaling cascades, Metabolism, Developmental Biology, Organelle biogenesis and maintenance, Hemostasis	8.33881	85.5379	28.0479	28.1867	5
PSEN2	PSEN2	All Targets, Signaling by Receptor Tyrosine Kinases, Signaling by NOTCH, Developmental Biology	10.9243	91.6495	30.4353	30.5864	5
HK2	HK2	All Targets, Metabolism	8.48528	73.7104	26.7612	27.1638	5
PRDM1	PRDM1	All Targets	10.0159	84.0105	28.1072	27.4215	5
CCL16	CCL16	All Targets	10.6532	87.1749	27.6019	28.2059	5
CD79A	CD79A	All Targets, Adaptive Immune System	9.09991	76.736	29.5187	29.2733	5
LILRB1	LILRA1,LILRB1	All Targets, Adaptive Immune System	10	94.9473	30.9946	30.7648	3
GNG4	GNG4	All Targets, Neuronal System, Signaling by WNT, Metabolism, Hemostasis	12.543	120.659	32.6025	33.7211	5
SPINK5	SPINK5	All Targets, Developmental Biology	8.16547	82.5314	27.0975	27.4794	5
RAC2	RAC2	All Targets, Signaling by WNT, Hemostasis	11.7991	82.4179	29.9104	29.3088	5
CMKLR1	CMKLR1	All Targets	10.3088	76.4115	25.6473	26.2785	5
MEF2C	MEF2C	All Targets, Cytokine Signaling in Immune system, Signaling by Receptor Tyrosine Kinases, Innate Immune System, Developmental Biology, Organelle biogenesis and maintenance	10	86	30	30.0618	1
NSD2	NSD2	All Targets, Cell Cycle, DNA Repair, Chromatin modifying enzymes	7.21739	82.9284	27.3552	27.2306	5
TPTE	TPTE	All Targets, Metabolism	7.34847	96.2808	28.7836	29.0863	2
DDX58	DDX58	All Targets, Cytokine Signaling in Immune system, Innate Immune System	8.62129	92.9919	27.2025	27.3821	5
SIX1	SIX1	All Targets	8.36471	83.6195	26.4781	27.2651	5
GMIP	GMIP	All Targets	12.1622	87.6274	32.5644	32.5429	5
HDAC4	HDAC4	All Targets, Signaling by NOTCH	9.60853	81.9358	26.5786	27.2613	5
BCL6B	BCL6B	All Targets	8.77406	72.3303	25.0392	25.3981	5
MLH1	MLH1	All Targets, Cell Cycle, DNA Repair	7.76116	86.0468	24.2976	25.2266	5
CXCL13	CXCL13	All Targets	6.42338	70.5989	23.3245	23.943	5
APOC2	APOC4-APOC2,APOC2	All Targets	10.8389	312.226	36.0269	39.0204	5
LIFR	LIFR	All Targets, Cytokine Signaling in Immune system	10.1833	84.813	25.5544	25.8848	3
BCL2L1	BCL2L1	All Targets, Programmed Cell Death, Cytokine Signaling in Immune system, Innate Immune System	10.7259	88.0267	32.2102	31.7758	5
HSPB1	HSPB1	All Targets, Signaling by Receptor Tyrosine Kinases, MAPK family signaling cascades	11.6939	99.5609	32.8346	32.7221	4
NOD1	NOD1	All Targets, Cytokine Signaling in Immune system, Innate Immune System	10.3413	81.4433	29.0587	28.8378	5
CACNG4	CACNG4	All Targets, Neuronal System, Developmental Biology	9.70701	93.8251	29.4782	31.0214	5
TBK1	TBK1	All Targets, Cytokine Signaling in Immune system, Innate Immune System	12.7156	103.699	32.4556	32.8029	5
COL3A1	COL3A1	All Targets, Adaptive Immune System, Signaling by Receptor Tyrosine Kinases, Extracellular matrix organization, Developmental Biology	8.72437	77.3883	28.8192	27.9987	5
SLC7A5	SLC7A5	All Targets, Metabolism, Hemostasis	7.35749	88.774	30.007	30.2486	5
PEBP1	PEBP1	All Targets	12.5302	257.794	51.8519	52.0609	5
CD48	CD48	All Targets, Hemostasis	10.7737	89.0507	29.7395	30.0743	5
BRCA1	BRCA1	All Targets, Cell Cycle, DNA Repair	8.40885	84.5749	27.4477	26.7636	5
NR3C1	NR3C1	All Targets	10.1497	96.4085	28.9828	29.9502	5
CCR5	CCR5	All Targets, Cytokine Signaling in Immune system	9.15352	95.8655	29.347	29.2385	5
RIPK3	RIPK3	All Targets, Programmed Cell Death, Innate Immune System	11.0827	90.7601	30.7313	30.5239	5
TCL1B	TCL1B	All Targets	11.9631	112.085	34.7587	33.9894	5
STAT4	STAT4	All Targets, Cytokine Signaling in Immune system	9.18914	89.1166	26.8204	28.1607	5
FGF5	FGF5	All Targets, Signaling by Receptor Tyrosine Kinases, MAPK family signaling cascades	8.87482	78.386	29.471	29.3467	5
RAD51C	RAD51C	All Targets, Cell Cycle, DNA Repair, Hemostasis	13.1712	95.6594	32.232	33.0822	5
MST1R	MST1R	All Targets, Signaling by Receptor Tyrosine Kinases	9.77182	90.2392	28.1272	29.0053	5
MXI1	MXI1	All Targets	13.7069	106.185	35.357	36.9978	5
HHIP	HHIP	All Targets, Signaling by Hedgehog	6.94869	77.8435	25.1737	25.7853	5
MCAT	MCAT	All Targets	11.1181	85.5062	30.7644	31.5032	5
VEGFB	VEGFB	All Targets, Signaling by Receptor Tyrosine Kinases, Hemostasis	12.0984	97.658	31.8481	32.3006	5
CTSG	CTSG	All Targets, Innate Immune System, Extracellular matrix organization	5.38321	77.2804	25.2798	25.1799	3
P2RY13	P2RY13	All Targets	11.4522	83.2705	27.6125	28.3711	5
LILRB4	LILRB4	All Targets, Adaptive Immune System	13.4535	88.2319	32.706	32.8609	4
DLL1	DLL1	All Targets, Signaling by NOTCH	8.02407	66.7781	24.956	24.675	5
TRAF3	TRAF3	All Targets, Cytokine Signaling in Immune system, Innate Immune System	9.97103	80.4641	27.581	27.5508	5
FASLG	FASLG	All Targets, Death Receptor Signalling, Programmed Cell Death, Cytokine Signaling in Immune system	8.64906	72.802	25.6394	25.8412	5
MED12	MED12	All Targets, Metabolism, Developmental Biology	9.8071	85.0131	27.2937	27.4873	5
LILRA5	LILRA5	All Targets, Adaptive Immune System	5	74.8933	26.4197	26.5355	2
GPC4	GPC4	All Targets, Metabolism	9.66075	80.3573	26.8632	27.382	5
COL1A2	COL1A2	All Targets, Adaptive Immune System, Cytokine Signaling in Immune system, Signaling by Receptor Tyrosine Kinases, Extracellular matrix organization, Hemostasis	8.25784	86.357	29.4394	30.4392	5
CDKN2A	CDKN2A	All Targets, Cell Cycle	9.16515	75.2994	30.0831	29.4951	2
CD276	CD276	All Targets	8.85464	87.6921	29.6291	30.0664	5
CPSF7	CPSF7	All Targets	8.88257	89.7577	29.9609	30.0243	5
BBC3	BBC3	All Targets, Programmed Cell Death	8.76541	80.4549	25.6948	25.5754	5
APOL6	APOL6	All Targets	7.45972	72.9168	24.4273	24.7148	5
POLR2H	POLR2H	All Targets, DNA Repair, Signaling by Receptor Tyrosine Kinases, Innate Immune System, Developmental Biology	12.1136	82.7806	28.4311	29.2467	5
CHEK1	CHEK1	All Targets, Cell Cycle, DNA Repair, Signaling by Receptor Tyrosine Kinases	10	73.8119	26.1933	25.9696	5
SPIB	SPIB	All Targets	7.21857	82.0281	28.2025	27.3341	5
MAP2K1	MAP2K1	All Targets, Cytokine Signaling in Immune system, Innate Immune System, MAPK family signaling cascades, Developmental Biology	11.1856	85.327	28.6103	29.1479	5
ASPG	ASPG	All Targets	7.13041	69.2229	25.0136	24.9346	5
SIRPB2	SIRPB2	All Targets	10.131	80.2627	28.9522	29.3353	5
MAML2	MAML2	All Targets, Signaling by NOTCH	12.0939	93.7589	29.8686	30.6061	5
THBS4	THBS4	All Targets, Signaling by Receptor Tyrosine Kinases	11.5934	107.8	34.8109	34.4408	5
TLR1	TLR1	All Targets, Adaptive Immune System, Innate Immune System	12.7746	97.6262	32.5485	33.1422	5
CDK2	CDK2	All Targets, Cell Cycle, DNA Repair, Hemostasis	10.8744	90.9519	30.0577	30.6855	5
CD9	CD9	All Targets, Hemostasis	10.9908	102.137	33.772	33.8847	5
ARID1A	ARID1A	All Targets, Chromatin modifying enzymes	10.6152	80.0995	26.0206	26.7374	5
RPL7A	RPL7A	All Targets, Metabolism, Developmental Biology	14.7973	253.7	70.3694	71.0569	3
AMH	AMH	All Targets	10.5176	89.9873	30.8286	30.9895	5
MDM2	MDM2	All Targets, Cell Cycle, Neuronal System	9.61836	76.0063	25.6639	25.4314	5
AURKB	AURKB	All Targets, Cell Cycle	10.5322	82.966	29.7121	29.3265	5
SH2D1A	SH2D1A	All Targets, Adaptive Immune System	8.42058	86.431	25.9176	26.3823	5
CCNB1	CCNB1	All Targets, Cell Cycle	9.0868	81.4854	27.0263	27.9993	5
C2	C2	All Targets	8.53758	73.0384	26.6403	27.0156	5
S100A8	S100A8	All Targets, Innate Immune System	10.9476	132.412	33.1184	33.2226	5
SKP1	SKP1	All Targets, Cell Cycle, Adaptive Immune System, Signaling by WNT, Cytokine Signaling in Immune system, Signaling by Hedgehog, Innate Immune System, Signaling by NOTCH	7.87257	86.047	29.2928	29.7575	5
CXCL14	CXCL14	All Targets	11.1745	79.7827	27.4558	28.0005	5
COL17A1	COL17A1	All Targets, Adaptive Immune System, Extracellular matrix organization	8.89526	91.7014	29.4167	28.9654	5
MCM7	MCM7	All Targets, Cell Cycle	9.12774	85.7538	28.699	28.7353	5
NOD2	NOD2	All Targets, Cytokine Signaling in Immune system, Innate Immune System	9.21724	97.3293	27.8418	28.3553	5
GADD45B	GADD45B	All Targets	7.38728	85.9493	31.8338	31.2613	5
G6PD	G6PD	All Targets, Metabolism	11.9609	82.7298	29.7661	29.1613	5
E2F3	E2F3	All Targets, Cell Cycle, Signaling by NOTCH	7.47439	93.8152	28.9535	29.6039	5
FLNA	FLNA	All Targets, Hemostasis	10.0159	86.3393	30.9294	30.6226	5
ITPK1	ITPK1	All Targets, Metabolism, Hemostasis	8	108	31.5	30.2884	1
SMO	SMO	All Targets, Signaling by Hedgehog, Organelle biogenesis and maintenance	9.68133	80.3151	26.463	27.0226	5
EPO	EPO	All Targets	8.11316	78.8421	23.6928	24.4444	5
PLAU	PLAU	All Targets, Innate Immune System, Hemostasis	12.102	87.2863	32.0145	31.9745	5
CASP10	CASP10	All Targets, Death Receptor Signalling, Innate Immune System	8.24554	81.4558	27.9975	27.5812	5
BDNF	BDNF	All Targets	7.38728	72.2893	22.906	24.1842	5
EWSR1	EWSR1	All Targets	14.0779	113.958	38.3043	38.2958	5
ATF1	ATF1	All Targets, Cytokine Signaling in Immune system, Signaling by Receptor Tyrosine Kinases, Innate Immune System	7.15255	69.0677	24.5818	25.0547	5
HMGB1	HMGB1	All Targets	8.53758	110.439	33.3429	32.4099	5
SGK1	SGK1	All Targets	10.4615	94.0488	31.9416	32.5106	5
PIK3R1	PIK3R1	All Targets, Adaptive Immune System, Cytokine Signaling in Immune system, Signaling by Receptor Tyrosine Kinases, Innate Immune System, Metabolism, Developmental Biology, Hemostasis	12.9225	95.8509	32.1612	33.0037	5
FGF23	FGF23	All Targets, Signaling by Receptor Tyrosine Kinases, MAPK family signaling cascades	10.7437	85.7357	27.7576	27.6713	5
PAX5	PAX5	All Targets	8.49929	82.4075	26.5079	26.7515	5
CTSH	CTSH	All Targets, Adaptive Immune System, Innate Immune System	10.4109	101.327	30.4468	30.9007	5
CPA3	CPA3	All Targets	5.51373	70.968	25.1399	24.918	5
FANCB	FANCB	All Targets, DNA Repair	8.91016	70.0994	25.8374	25.8596	5
SSX4	SSX4,SSX4B	All Targets	11	85.9276	30.6662	31.2703	3
ITGA8	ITGA8	All Targets, Extracellular matrix organization	10.0064	93.4035	27.5689	28.483	5
CD46	CD46	All Targets, Innate Immune System	9	93.0967	29.3767	31.0091	2
FZD6	FZD6	All Targets, Signaling by WNT	11.1336	94.6775	33.5195	33.8501	5
ITGA3	ITGA3	All Targets, Signaling by Receptor Tyrosine Kinases, Extracellular matrix organization, Hemostasis	8.19495	84.3018	27.7666	27.9581	5
CD96	CD96	All Targets, Adaptive Immune System	9.74757	86.1705	26.7464	27.4082	5
ILF3	ILF3	All Targets	9.84316	107.225	33.4768	32.9868	5
CSF1	CSF1	All Targets, Cytokine Signaling in Immune system	8.02407	62.8766	24.2928	23.6799	5
LEFTY1	LEFTY1	All Targets, Developmental Biology	9.64666	90.0424	28.2395	29.0108	5
MS4A2	MS4A2	All Targets, Innate Immune System	10.3413	95.3935	29.613	30.2977	5
PNMA1	PNMA1	All Targets	12.1305	102.113	31.7032	34.2922	5
ITGB4	ITGB4	All Targets, Extracellular matrix organization	10.4003	106.943	32.9198	33.4221	5
ACTA2	ACTA2	All Targets	9.76312	77.7564	29.801	28.996	5
PRC1	PRC1	All Targets	9.00265	85.135	26.5585	26.8741	5
MAP4K2	MAP4K2	All Targets	7.45584	68.1477	21.4702	21.5237	5
C1QB	C1QB	All Targets, Innate Immune System	11.6404	71.7439	29.3048	28.8553	4
ABCB1	ABCB1	All Targets, Metabolism	9.83034	78.1138	28.128	28.0988	5
IL24	IL24	All Targets, Cytokine Signaling in Immune system	10.5229	87.5552	28.3908	29.6303	5
SERPING1	SERPING1	All Targets, Innate Immune System, Hemostasis	10.1551	88.4733	31.266	30.5317	5
TRBC1/2	TCRB_C1,TRBC2,TRBC1	All Targets	10.7227	71.1068	26.69	26.998	5
JAML	JAML	All Targets, Adaptive Immune System, Hemostasis	8.22454	69.2611	24.8496	24.4632	5
HLA-C	HLA-C	All Targets	11.4018	90.3881	32.4499	32.1247	2
C1QA	C1QA	All Targets, Innate Immune System	11.4219	88.8942	33.0788	33.6752	5
SMC1B	SMC1B	All Targets, Cell Cycle	10.1497	79.0064	27.2986	26.7926	5
FSTL3	FSTL3	All Targets, Signaling by TGF-beta family members	13	85.5332	28.8536	29.4126	5
IL27	IL27	All Targets, Cytokine Signaling in Immune system	6	115	26	26.26	1
TMEM173	STING1	All Targets, Innate Immune System	14.4135	110.553	36.5926	37.2176	5
CD209	CD209	All Targets, Adaptive Immune System, Innate Immune System	8.6535	77.5117	28.9225	29.1352	3
DUSP8	DUSP8	All Targets, MAPK family signaling cascades	8.56897	82.9603	26.5423	26.7405	5
MLPH	MLPH	All Targets	7.90151	69.4639	23.2266	23.0916	5
IL15	IL15	All Targets, Cytokine Signaling in Immune system	9.93968	83.5037	28.0998	29.6153	5
MAGEA1	MAGEA1	All Targets	11.1399	83.1259	31.7162	32.5394	5
FCGR1A	FCGR1A,FCGR1B	All Targets, Adaptive Immune System, Cytokine Signaling in Immune system, Innate Immune System	11.9722	80.9318	31	30.67	3
AMBP	AMBP	All Targets	6.95896	79.0121	24.3527	24.8587	5
PSMB5	PSMB5	All Targets, Cell Cycle, Adaptive Immune System, Programmed Cell Death, Signaling by WNT, Cytokine Signaling in Immune system, Signaling by Hedgehog, Innate Immune System, MAPK family signaling cascades, Metabolism, Developmental Biology	11.566	106.678	36.087	36.8422	5
TYK2	TYK2	All Targets, Cytokine Signaling in Immune system, MAPK family signaling cascades	10.6691	88.9714	30.3529	30.5284	5
NAT8L	NAT8L	All Targets	9.15352	86.4903	29.2932	29.431	5
REL	REL	All Targets, Adaptive Immune System	9.7156	94.3595	30.5596	30.6782	5
CACNG1	CACNG1	All Targets	8.38321	73.7887	25.6616	26.0649	5
AXL	AXL	All Targets, Signaling by Receptor Tyrosine Kinases	12.4436	92.5262	34.0184	33.9492	5
DNMT1	DNMT1	All Targets	10.6289	88.3386	28.4768	28.2939	5
NDUFS7	NDUFS7	All Targets	11.6675	101.274	33.2859	33.4652	5
BAP1	BAP1	All Targets, DNA Repair	10.2351	88.8943	29.7392	30.4074	5
WNT10A	WNT10A	All Targets, Signaling by WNT	9.22819	74.9925	24.7049	24.8804	5
CACNB2	CACNB2	All Targets, Neuronal System, Metabolism, Developmental Biology	9.63791	79.3497	26.8019	28.203	5
PDCD1LG2	PDCD1LG2	All Targets, Adaptive Immune System	8.57386	72.0949	24.4775	24.0598	5
SEMG1	SEMG1	All Targets, Innate Immune System	10.483	91.7572	28.6222	29.3181	3
TSC1	TSC1	All Targets	8.65062	75.1179	29.0807	28.2846	4
CASP9	CASP9	All Targets, Programmed Cell Death, Innate Immune System	8.56897	85.6451	26.7586	27.7903	5
LAIR2	LAIR2	All Targets	12.0078	99.6939	30.7402	30.6256	4
CD81	CD81	All Targets, Adaptive Immune System, Innate Immune System	10.886	168.184	53.9655	51.2933	5
OPN3	OPN3	All Targets	11.0268	89.0389	29.2407	29.2611	5
PPP2R1A	PPP2R1A	All Targets, Cell Cycle, Adaptive Immune System, Signaling by WNT, Cytokine Signaling in Immune system, Signaling by Receptor Tyrosine Kinases, Innate Immune System, MAPK family signaling cascades, Metabolism, Organelle biogenesis and maintenance, Hemostasis	11.5326	80.4984	32.7412	33.1601	2
PPP3CA	PPP3CA	All Targets, Adaptive Immune System, Signaling by WNT, Innate Immune System	11.0997	96.3494	30.2963	31.0384	5
FYN	FYN	All Targets, Adaptive Immune System, Cytokine Signaling in Immune system, Signaling by Receptor Tyrosine Kinases, Innate Immune System, MAPK family signaling cascades, Developmental Biology, Hemostasis	12.4142	166.085	42.3176	45.1392	5
NKD1	NKD1	All Targets	9.52496	93.1041	30.6076	31.635	5
LTF	LTF	All Targets, Innate Immune System	8.82576	80.1396	24.4095	25.2534	5
KRT19	KRT19	All Targets, Developmental Biology	6.02479	47.459	16.8717	17.2461	5
CALML3	CALML3	All Targets	8.81867	80.8847	25.9915	26.4478	4
ATR	ATR	All Targets, Cell Cycle, DNA Repair	9.55298	76.7776	27.0546	27.0377	5
APLNR	APLNR	All Targets	6.49068	84.0435	24.3708	24.7908	5
PPL	PPL	All Targets, Adaptive Immune System, Developmental Biology	8.19867	73.5727	24.5497	25.224	5
CD55	CD55	All Targets, Innate Immune System	7.6651	77.0845	25.4892	25.5536	5
IL15RA	IL15RA,LOC107984200	All Targets, Cytokine Signaling in Immune system	7.7888	76.9508	25.3625	24.9283	5
LAG3	LAG3	All Targets, Adaptive Immune System	8.31259	68.4318	26.1109	25.9054	5
TLR2	TLR2	All Targets, Adaptive Immune System, Innate Immune System	12.3757	105.994	33.5794	34.2298	5
NUP107	NUP107	All Targets, Cell Cycle, Cytokine Signaling in Immune system, Metabolism	9.94336	96.1824	32.6272	31.6807	5
NFE2L2	NFE2L2	All Targets	10.6591	109.537	34.5494	35.1399	5
FANCG	FANCG	All Targets, DNA Repair	9.61836	76.2056	27.6624	28.3056	5
GRIN2A	GRIN2A	All Targets, Neuronal System, MAPK family signaling cascades	11.2351	78.6892	27.555	27.4687	5
KRT5	KRT5	All Targets	13.2161	95.6083	35.7853	36.2419	5
CDC25A	CDC25A	All Targets, Cell Cycle	7.03896	79.2478	26.087	26.5253	5
WNT16	WNT16	All Targets, Signaling by WNT	8.93741	84.0155	25.6332	26.5744	5
ZAP70	ZAP70	All Targets, Adaptive Immune System	7.42964	66.3011	24.1331	23.9915	5
SERPINH1	SERPINH1	All Targets, Extracellular matrix organization	10.7349	79.7735	32.8428	31.5414	5
PCK2	PCK2	All Targets, Metabolism	9.73242	78.1202	27.1697	27.3321	5
COL5A2	COL5A2	All Targets, Signaling by Receptor Tyrosine Kinases, Extracellular matrix organization, Developmental Biology	8.33881	79.9201	26.2619	26.6996	5
CD33	CD33	All Targets, Adaptive Immune System, Innate Immune System	8.64849	86.0197	26.6402	27.0459	5
KIR2DL1	KIR2DS1,KIR2DL2,KIR2DS5,KIR2DS2,KIR3DL1,KIR2DL1,KIR2DS4,LOC112267881,KIR2DL3	All Targets, Adaptive Immune System	9.73996	83.5452	27.8999	27.9785	3
PLCB4	PLCB4	All Targets, Metabolism	6.75264	76.9145	25.0233	25.3722	5
RIPK2	RIPK2	All Targets, Adaptive Immune System, Cytokine Signaling in Immune system, Signaling by Receptor Tyrosine Kinases, Innate Immune System	11.8108	93.8439	30.5531	31.7001	5
CCL28	CCL28	All Targets	7.20408	73.8332	23.5427	23.8512	5
APOE	APOE	All Targets, Metabolism	9.93288	75.2562	28.7574	29.3241	3
ZIC2	ZIC2	All Targets	10.2547	85.9535	26.9175	27.8955	5
PIK3CB	PIK3CB	All Targets, Adaptive Immune System, Cytokine Signaling in Immune system, Signaling by Receptor Tyrosine Kinases, Innate Immune System, Metabolism, Developmental Biology, Hemostasis	10.5082	90.3879	28.4304	29.3811	5
MRM2	MRM2	All Targets	9.53103	93.0485	28.8289	29.0468	5
DAB2	DAB2	All Targets	10.5731	74.9737	27.2443	26.8952	5
SELP	SELP	All Targets, Hemostasis	8.08565	75.9188	24.3982	24.6346	5
FOXC1	FOXC1	All Targets	9.84316	78.6366	26.748	26.9635	5
LDHB	LDHB	All Targets, Metabolism	13.3292	159.993	44.9744	45.3095	5
MRPL19	MRPL19	All Targets	10.862	87.7126	27.2687	27.5243	5
CNOT2	CNOT2	All Targets	8.84054	102.973	32.0366	32.7494	5
SLAMF1	SLAMF1	All Targets	10.2521	82.248	28.6282	29.0489	5
ROBO4	ROBO4	All Targets	9.52516	82.6012	28.8094	29.2335	5
TRAF6	TRAF6	All Targets, Adaptive Immune System, Cytokine Signaling in Immune system, Signaling by Receptor Tyrosine Kinases, Innate Immune System	9.73763	85.2546	30.1297	30.271	5
MMP7	MMP7	All Targets, Extracellular matrix organization	9.73335	84.33	27.1084	27.3148	5
XCR1	XCR1	All Targets	7.39063	65.1514	22.0706	22.506	5
GZMH	GZMH	All Targets	7.16626	79.7121	27.2576	28.2443	5
FANCA	FANCA	All Targets, DNA Repair	9.10922	77.3534	27.1943	27.4252	5
CXXC5	CXXC5	All Targets	9.77358	106.167	31.2551	32.4611	5
PIK3CD	PIK3CD	All Targets, Adaptive Immune System, Cytokine Signaling in Immune system, Metabolism, Developmental Biology, Hemostasis	10.5024	89.7657	30.719	29.5162	5
GPT	GPT	All Targets	11.9774	83.323	31.4374	32.3089	5
CYP19A1	CYP19A1	All Targets, Metabolism	9.18914	77.6866	24.0485	25.5185	5
KAT2B	KAT2B	All Targets, Chromatin modifying enzymes, Signaling by NOTCH	11.2249	99.5935	29.7768	31.1969	5
SLC16A2	SLC16A2	All Targets	7.56336	98.7988	28.8872	29.2778	5
CYP4A22	CYP4A22	All Targets	9.90937	78.6324	27.3511	27.9268	5
TIRAP	TIRAP	All Targets, Adaptive Immune System, Innate Immune System	10.5408	104.052	32.9787	33.1497	5
CMTM6	CMTM6	All Targets, Innate Immune System	12.8489	89.611	31.4087	30.6342	5
IL1RN	IL1RN	All Targets, Cytokine Signaling in Immune system	8.08565	62.5948	25.2714	24.8707	5
CCL26	CCL26	All Targets	6.60385	60.7679	19.0101	19.7539	3
GAGE1	GAGE1	All Targets	8.33881	72.8748	23.3158	23.9834	5
KITLG	KITLG	All Targets, Signaling by Receptor Tyrosine Kinases, MAPK family signaling cascades	9.18914	92.0923	25.339	26.0506	5
IFI16	IFI16	All Targets, Innate Immune System	7	83	28	27.9071	1
RANBP2	RANBP2	All Targets	12.9405	96.8608	35.4021	36.6856	5
ZNF205	ZNF205	All Targets	8.99588	71.7977	24.6698	25.1444	3
PLA2G3	PLA2G3	All Targets, Metabolism	6.62891	81.3958	27.2616	27.136	5
TNFSF15	TNFSF15	All Targets, Cytokine Signaling in Immune system	10.7022	82.4832	26.0329	26.7174	5
ZBTB32	ZBTB32	All Targets, DNA Repair	7.68928	76.9781	22.0344	22.2442	5
EFNA5	EFNA5	All Targets, Developmental Biology	6.80193	83.1181	28.15	28.3253	5
IL23R	IL23R	All Targets, Cytokine Signaling in Immune system	10.3536	91.356	29.4571	30.4888	5
KLRB1	KLRB1	All Targets, Adaptive Immune System	6.77329	81.242	27.9885	28.4585	5
RAD51	RAD51	All Targets, Cell Cycle, DNA Repair	8.51639	85.5718	29.0605	29.1711	5
SGK2	SGK2	All Targets	11	85.6449	30.6429	30.3362	5
REPS1	REPS1	All Targets	10.8389	93.9385	33.6545	33.9513	5
LYZ	LYZ	All Targets, Innate Immune System	11.0275	83.1813	28.9193	29.0187	5
KBTBD8	KBTBD8	All Targets, Adaptive Immune System	9.95988	83.4383	26.7753	27.1956	5
SNCA	SNCA	All Targets	7.82706	100.061	29.6608	29.5913	5
HPGD	HPGD	All Targets, Metabolism	7.36022	90.7209	24.8059	24.6606	5
LCN2	LCN2	All Targets, Cytokine Signaling in Immune system, Innate Immune System	7.67642	75.7016	22.6799	23.4693	5
CREB5	CREB5	All Targets	7.87257	71.0923	23.7569	24.6496	5
LIG4	LIG4	All Targets, DNA Repair	7.33054	78.3877	24.0604	24.606	5
PRM1	PRM1	All Targets	10.7132	97.6385	26.817	27.6229	5
ALK	ALK	All Targets	11.1087	76.5524	26.2638	26.8637	5
RORA	RORA	All Targets, Cytokine Signaling in Immune system, Metabolism	8.76866	101.641	29.817	30.1818	5
PDGFRA	PDGFRA	All Targets, Signaling by Receptor Tyrosine Kinases, MAPK family signaling cascades	11.9326	123.245	32.9241	34.2514	5
DST	DST	All Targets, Extracellular matrix organization	9.6329	116.975	33.0098	33.7935	5
TXN2	TXN2	All Targets	12.4843	114.938	36.1145	36.6232	5
CCL21	CCL21	All Targets	9.6226	84.5844	29.2222	29.074	5
XCL2	XCL1,XCL2	All Targets	6.69433	72.164	24.5266	24.0833	3
LAMA1	LAMA1	All Targets, Signaling by Receptor Tyrosine Kinases, Extracellular matrix organization, Developmental Biology	8.78806	81.2211	27.1365	27.6895	5
NSD1	NSD1	All Targets, Chromatin modifying enzymes	7.65172	90.3801	30.0174	30.5244	3
FZD2	FZD2	All Targets, Signaling by WNT	10.6542	94.5041	30.3238	30.4202	5
EPCAM	EPCAM	All Targets, Hemostasis	6.67286	74.3579	23.7951	23.51	5
CHUK	CHUK	All Targets, Death Receptor Signalling, Adaptive Immune System, Cytokine Signaling in Immune system, Innate Immune System	9.73335	85.8558	28.2236	28.0212	5
MTOR	MTOR	All Targets, Adaptive Immune System, Signaling by Receptor Tyrosine Kinases	10.8133	93.6257	31.2296	32.3071	5
IL2	IL2	All Targets, Cytokine Signaling in Immune system, MAPK family signaling cascades, Hemostasis	8.11076	82.6986	27.974	28.1401	5
NDUFA3	NDUFA3	All Targets	15.2744	103.426	37.9403	39.1638	5
KIR2DS3	KIR2DS1,KIR2DS3,KIR2DL2,KIR2DS2,KIR2DL1,LOC102725023,KIR2DS4,LOC112267881,KIR2DL3	All Targets	13.2445	100.367	32.4596	33.6436	5
ITGA1	ITGA1	All Targets, Extracellular matrix organization, Developmental Biology, Hemostasis	11.0585	84.2855	27.7038	27.7933	5
SPP1	SPP1	All Targets, Signaling by Receptor Tyrosine Kinases, Extracellular matrix organization	12.4498	7463.54	81.4476	102.324	5
EIF5AL1	EIF5AL1	All Targets	8.94292	82.4108	25.9745	25.7902	5
SPRY1	SPRY1	All Targets, Signaling by Receptor Tyrosine Kinases	8.83267	71.5523	23.5188	24.4369	5
NEFL	NEFL	All Targets, Neuronal System, MAPK family signaling cascades	8.56451	341.761	31.0062	36.5899	5
NDUFA11	NDUFA11	All Targets	12.9342	96.6908	32.4199	34.966	5
CSF2	CSF2	All Targets, Cytokine Signaling in Immune system, MAPK family signaling cascades, Hemostasis	7.74597	73.6817	25.0098	25.3932	2
CD1E	CD1E	All Targets	10.2351	80.9708	26.4827	27.0132	5
DTX3	DTX3	All Targets	7.60746	91.6225	28.7858	29.037	5
PIK3R5	PIK3R5	All Targets, Metabolism, Hemostasis	10.5806	75.9424	27.6977	28.3367	5
SYCP1	SYCP1	All Targets, Cell Cycle	9.99584	92.466	26.3767	27.5723	5
IL6ST	IL6ST	All Targets	11.6374	102.54	32.4216	32.9528	5
MASP1	MASP1	All Targets, Innate Immune System	11.4219	92.4056	28.9074	29.7708	5
YTHDF2	YTHDF2	All Targets	11.6593	86.3012	27.2866	28.424	5
TSLP	TSLP	All Targets, Cytokine Signaling in Immune system	10.1776	84.7133	29.8374	29.8363	5
IFIH1	IFIH1	All Targets, Innate Immune System	9.68419	86.3939	29.9675	29.7989	5
RGMB	RGMB	All Targets, Developmental Biology	12.7429	94.0786	31.8074	31.9213	5
PITX2	PITX2	All Targets	8.08985	74.2467	25.96	26.1028	5
IFNA7	IFNA7	All Targets	12	76	31	30.0784	1
FGF18	FGF18	All Targets, Signaling by Receptor Tyrosine Kinases, MAPK family signaling cascades	8.70272	77.6366	25.8775	25.6892	5
CLEC14A	CLEC14A	All Targets	10.5878	83.8167	28.7221	28.8977	5
PVR	PVR	All Targets, Adaptive Immune System	11.4662	90.4682	28.9161	29.8904	5
CD53	CD53	All Targets, Innate Immune System	15.7285	107.289	39.3751	39.6247	5
C8A	C8A	All Targets, Innate Immune System	10.801	83.6843	26.1017	26.7699	5
PPP2R3A	PPP2R3A	All Targets	7.41395	89.3031	26.6583	26.765	5
KRT6B	KRT6B	All Targets, Developmental Biology	9.21954	78.4857	24.9399	25.8294	2
GLI1	GLI1	All Targets	9.21724	81.487	26.0012	26.6589	5
FANCC	FANCC	All Targets, DNA Repair	10.0874	79.6995	28.0116	27.7882	5
RRAS2	RRAS2	All Targets	7.61462	90.3158	27.1021	28.1876	5
GNG7	GNG7	All Targets, Neuronal System, Signaling by WNT, Metabolism, Hemostasis	11.6845	85.1699	29.4528	29.5657	5
MLLT3	MLLT3	All Targets	7.76116	75.0892	24.9446	25.4497	5
DIPK2B	DIPK2B	All Targets	9.41353	77.7853	26.4499	26.6164	5
IFNB1	IFNB1	All Targets, Cytokine Signaling in Immune system, Innate Immune System, Hemostasis	10.172	81.4445	25.5085	26.4424	5
PFKM	PFKM	All Targets, Metabolism	9.49611	80.9462	25.0993	26.3788	5
SLC2A1	SLC2A1	All Targets, Metabolism	10.3332	82.4127	31.2807	30.7273	5
FAS	FAS	All Targets, Death Receptor Signalling, Programmed Cell Death	7.95466	70.627	24.4085	25.0173	5
CSF2RB	CSF2RB	All Targets, Cytokine Signaling in Immune system, MAPK family signaling cascades, Hemostasis	8.04022	71.9049	23.8106	24.5286	5
ELOB	ELOB	All Targets, Adaptive Immune System, Developmental Biology	13.6723	120.086	40.655	39.9624	4
MAP3K12	MAP3K12	All Targets	9.47685	83.7521	30.6555	30.4842	5
VCAM1	VCAM1	All Targets, Adaptive Immune System, Cytokine Signaling in Immune system, Extracellular matrix organization	10.1096	79.8608	26.5458	27.0593	5
WRN	WRN	All Targets	8.49929	79.9084	27.1733	27.5461	5
TPM4	TPM4	All Targets	13.6878	98.1456	39.8589	38.734	5
RAF1	RAF1	All Targets, Adaptive Immune System, Neuronal System, Innate Immune System, MAPK family signaling cascades, Hemostasis	12.0373	104.034	33.9221	32.8089	5
CKLF	CKLF	All Targets	11.4822	103.892	32.6532	33.0961	5
MAP3K8	MAP3K8	All Targets, Adaptive Immune System, Cytokine Signaling in Immune system, Innate Immune System	9.34531	73.5956	26.3407	26.6427	5
NF1	NF1	All Targets, MAPK family signaling cascades	11.5763	101.328	31.8131	32.0302	5
LAMC3	LAMC3	All Targets, Signaling by Receptor Tyrosine Kinases, Extracellular matrix organization	9.76312	76.2657	24.4873	25.7602	5
SOCS3	SOCS3	All Targets, Adaptive Immune System, Cytokine Signaling in Immune system	10.4261	89.694	32.3088	31.7633	5
UBC	UBC	All Targets, Death Receptor Signalling, Cell Cycle, Adaptive Immune System, DNA Repair, Programmed Cell Death, Signaling by WNT, Cytokine Signaling in Immune system, Signaling by Hedgehog, Signaling by Receptor Tyrosine Kinases, Innate Immune System, Signaling by NOTCH, MAPK family signaling cascades, Metabolism, Signaling by TGF-beta family members, Developmental Biology	8.80729	89.6139	32.4625	32.0318	5
PVRIG	PVRIG,STAG3L5P-PVRIG2P-PILRB,PVRIG2P	All Targets	12.5844	93.8651	32.9384	33.1554	5
CD44	CD44	All Targets, Cytokine Signaling in Immune system, Innate Immune System, Metabolism, Extracellular matrix organization, Hemostasis	10.3599	109.749	38.2271	37.5882	5
IL9	IL9	All Targets, Cytokine Signaling in Immune system	8.71939	79.8179	26.9327	28.089	5
PRG2	PRG2	All Targets, Innate Immune System	7.69614	73.2352	26.1104	26.0695	5
ITGAX	ITGAX	All Targets, Cytokine Signaling in Immune system, Innate Immune System, Extracellular matrix organization, Hemostasis	12.5433	89.632	33.1426	32.8331	5
CREBBP	CREBBP	All Targets, Signaling by WNT, Chromatin modifying enzymes, Innate Immune System, Signaling by NOTCH, Metabolism, Developmental Biology, Organelle biogenesis and maintenance, Hemostasis	7.84425	89.3457	24.4392	24.9973	5
EPOR	EPOR	All Targets	7.68928	75.466	27.022	26.5051	5
IKBKE	IKBKE	All Targets, Innate Immune System	11.1847	83.3751	26.8306	27.9188	5
BTLA	BTLA	All Targets, Adaptive Immune System	11.4958	86.8453	30.4654	29.9538	5
NCR1	NCR1	All Targets, Adaptive Immune System	6	76.9957	25.3088	25.3032	3
TCL1A	TCL1A	All Targets	10.3088	90.5993	30.3701	30.7289	5
FCGR2B	FCGR2B	All Targets, Adaptive Immune System	8.27531	71.8173	23.8611	23.6733	5
TNFAIP6	TNFAIP6	All Targets, Innate Immune System	13.7636	97.2754	33.9769	34.3437	5
SERPINB5	SERPINB5	All Targets	8.15356	68.9185	25.6032	25.3235	5
ITGA2	ITGA2	All Targets, Signaling by Receptor Tyrosine Kinases, Extracellular matrix organization, Developmental Biology, Hemostasis	7.59933	83.9114	26.4281	26.7909	5
JUNB	JUNB	All Targets, Cytokine Signaling in Immune system, Signaling by TGF-beta family members	8.67752	91.0177	31.5575	30.6772	4
CDC20	CDC20	All Targets, Cell Cycle, Adaptive Immune System	9.728	75.6622	25.5749	26.0553	5
DTX4	DTX4	All Targets, Innate Immune System, Signaling by NOTCH	9.50583	85.8716	27.4225	28.0379	5
PPP2CB	PPP2CB	All Targets, Cell Cycle, Adaptive Immune System, Signaling by WNT, Cytokine Signaling in Immune system, Signaling by Receptor Tyrosine Kinases, Innate Immune System, MAPK family signaling cascades, Metabolism, Hemostasis	13.9281	145.401	41.5176	41.8835	5
SMPD3	SMPD3	All Targets, Death Receptor Signalling, Metabolism	7.47899	67.3829	23.8854	23.3104	5
FLG	FLG	All Targets, Developmental Biology	10.1347	95.4777	29.4255	28.3655	5
SMAD4	SMAD4	All Targets, Signaling by TGF-beta family members, Developmental Biology	10.7926	87.4716	27.5431	27.6529	5
GZMB	GZMB	All Targets, Programmed Cell Death, Signaling by NOTCH	12.7236	97.2745	37.0655	36.7722	5
TLR4	TLR4	All Targets, Adaptive Immune System, Programmed Cell Death, Innate Immune System	13.4865	108.142	35.812	36.5406	5
ZEB1	ZEB1	All Targets, Cytokine Signaling in Immune system	8.80089	96.6814	27.3573	28.6872	5
RASGRP2	RASGRP2	All Targets, Adaptive Immune System, Innate Immune System, Hemostasis	9.62536	92.7986	30.0651	29.9944	5
ADM	ADM	All Targets	7.91705	70.3359	27.3983	26.831	5
ITGAL	ITGAL	All Targets, Adaptive Immune System, Innate Immune System, Extracellular matrix organization, Hemostasis	10.0557	81.7953	29.4852	30.1051	5
TLR3	TLR3	All Targets, Innate Immune System	12.6052	90.073	32.4045	32.6096	5
LGALS9	LGALS9C,LGALS9,LGALS9B	All Targets, Cytokine Signaling in Immune system	8.48528	70.8237	23.4627	23.5752	2
OAS3	OAS3	All Targets, Cytokine Signaling in Immune system	9.76312	73.219	26.1995	26.9693	5
TDO2	TDO2	All Targets, Metabolism	9.37904	100.039	33.1222	32.9874	5
NDUFA12	NDUFA12	All Targets	9.85951	107.35	33.3698	34.3183	5
ARMH3	ARMH3	All Targets	10.0278	85.8471	28.4624	28.0808	5
TRGC1/2	TARP,TRGC1	All Targets	8.16493	81.2258	26.9652	26.5126	5
ICAM4	ICAM4	All Targets, Adaptive Immune System, Extracellular matrix organization	10.6177	80.1647	27.8051	28.0237	5
GATA3	GATA3	All Targets, Cytokine Signaling in Immune system, Hemostasis	10.3041	85.0802	28.9874	28.9873	5
CTCFL	CTCFL	All Targets	7.87257	76.4902	22.8776	24.2147	5
CXXC4	CXXC4	All Targets	9.16545	80.2799	25.3196	26.1987	5
SERINC2	SERINC2	All Targets	8.28348	70.4938	22.5447	23.1999	5
FZD8	FZD8	All Targets, Signaling by WNT	12.2619	88.7667	29.6418	30.3697	5
CD79B	CD79B	All Targets, Adaptive Immune System	6.39673	64.784	21.9646	23.1974	5
CD19	CD19	All Targets, Adaptive Immune System, Innate Immune System	9.05404	80.129	28.0069	27.8965	4
TTC30A	TTC30A	All Targets, Organelle biogenesis and maintenance	9.40817	91.2096	28.9132	28.8786	5
BRD7	BRD7	All Targets	9.76787	88.226	28.3409	29.4233	5
CXADR	CXADR	All Targets, Adaptive Immune System, Hemostasis	10.0976	85.5016	28.2078	29.4445	5
CREB3L3	CREB3L3	All Targets	8.97027	76.5677	22.7882	24.2705	5
ROPN1	ROPN1	All Targets	11.5308	93.3948	28.7436	29.8658	5
IL21	IL21	All Targets, Cytokine Signaling in Immune system	9.18717	81.8669	27.088	27.5348	5
SIGLEC8	SIGLEC8	All Targets	10.7349	85.3766	30.6901	30.8037	5
EGFR	EGFR	All Targets, Signaling by Receptor Tyrosine Kinases, Signaling by NOTCH, MAPK family signaling cascades, Developmental Biology	9.36598	94.1703	29.5421	28.7597	5
ACVR1B	ACVR1B	All Targets, Signaling by TGF-beta family members, Developmental Biology	11.5184	87.7964	30.2485	30.3743	5
MUTYH	MUTYH	All Targets, DNA Repair	7.56006	91.9042	24.7382	25.7408	5
ASL	ASL	All Targets	12.7746	90.0711	32.3285	32.4384	5
SOD1	SOD1	All Targets	14.9473	156.529	45.3742	45.7705	5
FOXJ1	FOXJ1	All Targets	8.85921	82.8534	25.4171	25.5379	4
S100A9	S100A9	All Targets, Innate Immune System	9.78384	289.356	32.1758	34.7897	4
FCRL2	FCRL2	All Targets	10.3296	79.755	28.8224	29.2415	5
HLA-DOB	HLA-DOB	All Targets, Adaptive Immune System	9.87869	78.1146	25.85	26.6282	5
PLA2G4F	PLA2G4F	All Targets, Metabolism	10.1096	80.9502	27.0101	28.1141	5
IGF2R	IGF2R	All Targets, Innate Immune System	10.3879	86.5407	29.0782	28.8281	5
GZMK	GZMK	All Targets	8.55781	75.355	24.7105	25.2412	5
SRD5A2	SRD5A2	All Targets, Metabolism	8.95539	85.9515	27.6584	27.8742	5
TMEFF2	TMEFF2	All Targets	12.9102	120.565	36.5629	37.0889	5
WNT5A	WNT5A	All Targets, Signaling by WNT	9.79148	86.7422	29.2988	28.4836	5
TGFB3	TGFB3	All Targets, Extracellular matrix organization, Hemostasis	12.5727	112.399	33.4815	33.8534	5
PGM2	PGM2	All Targets	12.2031	93.7609	31.0304	31.6085	5
FGF6	FGF6	All Targets, Signaling by Receptor Tyrosine Kinases, MAPK family signaling cascades	10.1187	80.1519	27.981	28.0054	5
COX5B	COX5B	All Targets	15.812	159.208	48.2848	48.7251	5
APOA1	APOA1	All Targets	7.63356	70.7349	23.9552	23.7109	5
CREB3L4	CREB3L4	All Targets	7.97484	70.9262	22.4455	21.9553	5
POLB	POLB	All Targets, DNA Repair	9.85803	78.2704	26.3822	27.2326	5
PECAM1	PECAM1	All Targets, Innate Immune System, Extracellular matrix organization, Hemostasis	10.1513	75.9018	28.5457	28.7722	5
PRMT8	PRMT8	All Targets	12.8678	82.0577	31.1861	30.8428	5
PRKCD	PRKCD	All Targets, Programmed Cell Death, Cytokine Signaling in Immune system, Signaling by Receptor Tyrosine Kinases, Innate Immune System, Hemostasis	9.92673	81.9752	30.1953	30.4295	5
FCN1	FCN1	All Targets, Innate Immune System	7.3765	74.1629	26.7203	26.0217	5
MYBL2	MYBL2	All Targets, Cell Cycle	10.7132	93.4814	26.0833	27.5391	5
C1QBP	C1QBP	All Targets, Hemostasis	11.4313	89.6799	29.6421	30.9486	5
ICAM1	ICAM1	All Targets, Adaptive Immune System, Cytokine Signaling in Immune system, Extracellular matrix organization	9.84316	70.5716	25.1077	25.2989	5
IDO1	IDO1	All Targets, Metabolism	7.92117	77.1482	25.2935	25.4429	5
CFP	CFP	All Targets, Innate Immune System	8.47338	80.616	27.9789	28.1388	5
CYLD	CYLD	All Targets, Death Receptor Signalling, Innate Immune System	8.22882	73.5406	23.9749	23.8154	5
PRKAA2	PRKAA2	All Targets, Metabolism, Organelle biogenesis and maintenance	8.56897	79.6406	25.9538	26.2852	5
CXCR4	CXCR4	All Targets, Developmental Biology	8.82279	78.4486	26.1655	26.2437	5
PALMD	PALMD	All Targets	10.0585	86.0643	25.0733	26.6306	5
TMEM45B	TMEM45B	All Targets	9.77182	108.834	34.0422	34.0517	5
COL2A1	COL2A1	All Targets, Adaptive Immune System, Signaling by Receptor Tyrosine Kinases, Extracellular matrix organization, Developmental Biology	10.2087	82.3433	29.384	29.8124	5
RUNX1	RUNX1	All Targets	12.2555	80.7324	27.5517	28.1106	5
GBP2	GBP2	All Targets, Cytokine Signaling in Immune system	11.3707	101.955	32.1478	32.6574	5
NDUFB4	NDUFB4	All Targets	10.7822	106.169	33.115	34.0466	5
CD80	CD80,TIMMDC1	All Targets, Adaptive Immune System, Cytokine Signaling in Immune system	8.72933	84.8399	28.2576	26.9987	5
PTPRR	PTPRR	All Targets	9.75642	91.5686	32.3453	32.5834	5
ATP5F1D	ATP5F1D	All Targets	10.9926	114.744	38.5901	37.8157	5
FZD1	FZD1	All Targets, Signaling by WNT	12.8831	87.3401	30.9042	31.681	5
PRDX5	PRDX5	All Targets	10.438	112.36	32.2796	31.8098	5
BAGE	BAGE	All Targets	14.4438	124.187	36.402	36.713	5
IL22RA1	IL22RA1	All Targets, Cytokine Signaling in Immune system	7.2268	71.7636	23.1056	23.5501	5
DAXX	DAXX	All Targets	10.1096	73.6164	25.8511	26.1588	5
DUSP2	DUSP2	All Targets, MAPK family signaling cascades	7.30653	76.4421	23.212	23.5922	4
C8B	C8B	All Targets, Innate Immune System	7.84425	77.5555	25.2702	24.9217	5
ITGB6	ITGB6	All Targets, Extracellular matrix organization	10.6807	97.719	28.3091	28.8605	5
IRAK1	IRAK1	All Targets, Cytokine Signaling in Immune system, Signaling by Receptor Tyrosine Kinases, Innate Immune System	12.2125	93.1063	30.7541	30.8602	5
MMP9	MMP9	All Targets, Cytokine Signaling in Immune system, Signaling by Receptor Tyrosine Kinases, Innate Immune System, Extracellular matrix organization, Developmental Biology	10.1892	88.23	28.5503	28.51	5
ARG1	ARG1	All Targets, Innate Immune System, Metabolism	9.16885	76.6409	26.6063	27.0551	5
VHL	VHL	All Targets, Adaptive Immune System	9.71187	84.3089	29.1265	28.4305	5
ITGAV	ITGAV	All Targets, Adaptive Immune System, Signaling by Receptor Tyrosine Kinases, Innate Immune System, Extracellular matrix organization, Developmental Biology, Hemostasis	11.1405	82.6613	29.7196	29.135	5
FLNC	FLNC	All Targets	9.67271	80.3074	29.6385	29.2155	5
CRABP2	CRABP2	All Targets	8.39029	69.5022	25.7188	26.0911	5
HAMP	HAMP	All Targets	8	84	27.5	27.1796	1
CD4	CD4	All Targets, Adaptive Immune System, Cytokine Signaling in Immune system, Innate Immune System	10.9082	85.351	32.4552	32.1466	5
ID4	ID4	All Targets	11.4313	122.072	32.4772	34.816	5
ALDOC	ALDOC	All Targets, Innate Immune System, Metabolism	8.77406	162.738	41.3994	43.4676	5
TOX	TOX	All Targets	6.81496	89.5854	27.1063	27.5336	5
HNF1A	HNF1A,C12orf43	All Targets, Developmental Biology	10.7202	85.5293	31.9517	31.5223	3
GDF15	GDF15	All Targets	10.3662	74.683	25.5597	25.9117	5
RELB	RELB	All Targets, Cytokine Signaling in Immune system, Innate Immune System	10.1945	83.6381	26.8891	26.6884	5
PLD1	PLD1	All Targets, Innate Immune System, Metabolism	10.8402	84.103	27.9756	28.5003	5
UBB	UBB,UBBP4	All Targets	16.4418	222.345	65.2735	67.1689	4
DOCK9	DOCK9	All Targets, Hemostasis	9.50936	89.6847	28.3437	28.3532	5
ATRX	ATRX	All Targets	10.8182	103.869	34.6229	35.0292	5
MARCO	MARCO	All Targets	8.67214	67.8797	23.9903	23.9183	5
LGR5	LGR5	All Targets, Signaling by WNT	9.54432	72.4503	23.8065	25.0118	5
TWF1	TWF1	All Targets	11.0997	98.8579	33.3922	33.0941	5
KRT7	KRT7	All Targets, Developmental Biology	6.4633	79.8957	23.7343	24.3757	3
HDAC11	HDAC11	All Targets, Signaling by NOTCH	11.1504	85.2846	28.7319	28.7372	5
LY86	LY86	All Targets, Innate Immune System	7.98195	72.1106	24.4612	24.5762	5
IFNGR2	IFNGR2	All Targets, Cytokine Signaling in Immune system	9.81875	96.161	32.861	33.678	5
ETS1	ETS1	All Targets	11.4822	81.8863	26.779	27.2855	5
SMAP1	SMAP1	All Targets	9.25876	90.9371	30.458	31.2416	5
CAMK2B	CAMK2B	All Targets, Neuronal System, Cytokine Signaling in Immune system, MAPK family signaling cascades	9.17377	91.5909	28.1546	29.4803	5
CXCL9	CXCL9	All Targets	8.04939	73.5873	24.2671	24.4844	5
ITGA5	ITGA5	All Targets, Extracellular matrix organization, Developmental Biology, Hemostasis	9.46671	79.5535	26.0056	26.2906	5
IBSP	IBSP	All Targets, Extracellular matrix organization	11.1374	75.5853	27.39	27.1796	5
CCL2	CCL2	All Targets, Cytokine Signaling in Immune system	10.9545	86.908	33.2621	34.3506	2
CDK1	CDK1	All Targets, Cell Cycle, MAPK family signaling cascades, Organelle biogenesis and maintenance	7.06484	77.7528	24.2855	25.1785	5
CXCL1	CXCL1	All Targets	6.0438	72.8632	26.9927	26.8466	5
MNAT1	MNAT1	All Targets, Cell Cycle, DNA Repair	11.156	96.7137	30.0981	30.1148	5
HACD2	HACD2	All Targets	10.886	98.2349	30.287	31.5602	5
CDKN1A	chr06	All Targets, Cell Cycle, Cytokine Signaling in Immune system	10.8412	86.01	32.1726	31.6123	5
PLA2G1B	PLA2G1B	All Targets, Metabolism	9.48683	78.9084	27.2211	27.4029	5
TNF	TNF	All Targets, Death Receptor Signalling, Cytokine Signaling in Immune system, Developmental Biology	10.4752	73.7932	25.099	25.2342	5
ITGB2	ITGB2	All Targets, Adaptive Immune System, Cytokine Signaling in Immune system, Innate Immune System, Extracellular matrix organization, Hemostasis	9.0432	151.476	33.8363	34.1659	5
BMP7	BMP7	All Targets, Extracellular matrix organization	7.06484	104.829	31.028	30.9847	5
TNFRSF10D	TNFRSF10D	All Targets, Hemostasis	5	71	21	21.546	1
DDIT3	DDIT3	All Targets	10.747	81.057	29.5991	30.5122	5
B2M	B2M	All Targets, Adaptive Immune System, Cytokine Signaling in Immune system, Innate Immune System	11.8636	555.727	82.6496	86.0385	5
PSMB9	PSMB9	All Targets, Cell Cycle, Adaptive Immune System, Programmed Cell Death, Signaling by WNT, Cytokine Signaling in Immune system, Signaling by Hedgehog, Innate Immune System, MAPK family signaling cascades, Metabolism, Developmental Biology	11.9326	97.9968	31.6646	32.879	5
IL4	IL4	All Targets, Cytokine Signaling in Immune system	9	95	26	25.4534	1
ETS2	ETS2	All Targets	10.6868	80.5478	29.6229	29.6673	5
CCR6	CCR6	All Targets, Innate Immune System	10.5322	83.5066	27.0292	27.5895	5
CD36	CD36	All Targets, Adaptive Immune System, Cytokine Signaling in Immune system, Innate Immune System, Metabolism, Developmental Biology, Hemostasis	11.5716	85	29.1487	30.2414	5
LILRB3	LILRB3,LOC107987462,LOC107987441,LOC107987425,LOC112268336,LOC112268340,LOC112268337,LOC102725035,LOC112268334	All Targets	8	84	28.5	28.5659	1
FUT7	FUT7	All Targets	5.71096	74.8026	23.668	24.4507	5
CD200	CD200	All Targets, Adaptive Immune System	5.769	79.4926	24.5796	25.6287	3
TNFSF11	TNFSF11	All Targets, Cytokine Signaling in Immune system	10.6004	80.022	28.2103	28.5759	5
NTF3	NTF3	All Targets	12.1251	91.3539	31.2017	31.4445	5
LRP1	LRP1	All Targets, Metabolism	14.0669	137.054	44.692	43.1012	5
KMT2C	KMT2C	All Targets, Chromatin modifying enzymes, Developmental Biology	9.91372	105.206	30.1714	30.3057	5
PLA2G4A	PLA2G4A	All Targets, Metabolism, Hemostasis	7.16626	76.2639	25.6912	26.2525	5
ADH6	ADH6	All Targets	10.4138	86.641	29.8434	30.575	5
ICAM5	ICAM5	All Targets, Adaptive Immune System, Extracellular matrix organization	10.1892	83.8625	29.8528	29.2582	5
IFNGR1	IFNGR1	All Targets, Cytokine Signaling in Immune system	8.68802	76.3056	27.9709	27.9556	5
HELLS	HELLS	All Targets	9.19854	78.3772	25.5901	26.0606	5
PIK3R2	PIK3R2	All Targets, Adaptive Immune System, Cytokine Signaling in Immune system, Signaling by Receptor Tyrosine Kinases, Innate Immune System, Metabolism, Developmental Biology, Hemostasis	13.1203	92.871	32.6814	33.1102	5
CD99	CD99	All Targets, Adaptive Immune System, Hemostasis	12.8611	110.159	36.8468	35.7583	4
RRAD	RRAD	All Targets	9.0432	82.1842	28.8147	29.8653	5
LILRB2	LILRB2	All Targets	8	268	29.5	30.3066	1
MERTK	MERTK	All Targets, Hemostasis	9.61948	84.113	28.3993	27.7455	5
SERINC5	SERINC5	All Targets	10.8412	99.8814	30.0882	29.4513	5
MRE11	MRE11	All Targets, Cell Cycle, DNA Repair, Innate Immune System	12.5995	94.897	31.1298	31.6432	5
VEGFA	VEGFA	All Targets, Cytokine Signaling in Immune system, Signaling by Receptor Tyrosine Kinases, Hemostasis	8.85522	79.3576	27.3996	28.2866	5
VEGFD	VEGFD	All Targets	7.13412	80.8598	24.8788	25.7371	5
TRAT1	TRAT1	All Targets, Adaptive Immune System	9.16545	84.1221	26.3182	26.7922	5
MAGEB2	MAGEB2	All Targets	8.4757	78.1775	27.5007	27.4648	5
C4BPA	C4BPA	All Targets, Innate Immune System	10.1776	81.6107	27.1775	27.4722	5
EIF2AK2	EIF2AK2	All Targets, Cytokine Signaling in Immune system	11.8534	101.066	32.0417	33.3942	5
PKMYT1	PKMYT1	All Targets, Cell Cycle	8.30103	62.9382	24.4632	24.3476	3
CCL27	CCL27	All Targets	6.32456	74.9733	22.1803	22.6861	2
IL18	IL18	All Targets, Cytokine Signaling in Immune system	9.57878	82.9102	26.1162	26.7537	5
DNMT3A	DNMT3A	All Targets, Chromatin modifying enzymes	9.21724	84.7623	26.6019	26.8308	5
CDKN1C	CDKN1C	All Targets	7.91264	82.1663	28.0072	28.3013	5
AREG	AREG	All Targets	5.03627	62.5014	21.0134	21.4739	5
NDUFA1	NDUFA1	All Targets	15.3631	139.449	41.6219	43.6336	5
CD97	ADGRE5	All Targets	10.4704	93.442	28.0296	28.131	5
CRLF2	CRLF2	All Targets, Cytokine Signaling in Immune system	7.43239	64.8941	22.8963	22.5552	5
ULBP2	ULBP2	All Targets	7	87	30	30.9416	1
CDKN2B	CDKN2B	All Targets, Cell Cycle, Signaling by TGF-beta family members	8.88719	84.386	27.6575	27.8004	5
ZBTB16	ZBTB16	All Targets, Adaptive Immune System	8.16493	88.0795	28.8866	29.1473	5
DKK4	DKK4	All Targets, Signaling by WNT	9.51308	85.0576	28.795	28.1272	4
MAGEA4	MAGEA4	All Targets	15.0659	101.701	37.9018	39.478	4
CD247	CD247	All Targets, Adaptive Immune System, Innate Immune System	8.76541	89.7412	28.3783	29.1626	5
TLR8	TLR8	All Targets, Innate Immune System	9.60261	104.661	33.6408	33.0009	5
TLR6	TLR6	All Targets, Adaptive Immune System, Innate Immune System	13.1712	108.099	35.2496	35.025	5
GRIA3	GRIA3	All Targets, Neuronal System	11	81.9	28.9865	29.506	5
RASGRP1	RASGRP1	All Targets, Adaptive Immune System, Innate Immune System, MAPK family signaling cascades, Hemostasis	11.336	86.2063	30.4739	30.229	5
IRF7	IRF7	All Targets, Cytokine Signaling in Immune system, Innate Immune System, Hemostasis	11	94	30.5	30.8106	1
KIF2C	KIF2C	All Targets, Cell Cycle, Adaptive Immune System, Hemostasis	10.8523	79.4769	27.59	28.0941	5
FOS	FOS	All Targets, Cytokine Signaling in Immune system, Innate Immune System	13.3156	124.157	34.8099	36.4879	5
NUMBL	NUMBL	All Targets	9.50583	97.8594	30.9671	31.1587	5
TLR7	TLR7	All Targets, Innate Immune System	15.0461	116.844	36.3319	37.0421	5
KDM5C	KDM5C	All Targets, Chromatin modifying enzymes	8.15356	85.0674	28.2782	28.5682	5
CD2	CD2	All Targets, Hemostasis	10.1776	90.9095	29.036	29.3926	5
CACNA2D1	CACNA2D1	All Targets, Neuronal System	9.47685	88.1957	29.3692	29.211	5
PSMB2	PSMB2	All Targets	7.36022	71.0765	26.5084	24.8674	5
CASP1	CASP1	All Targets, Cytokine Signaling in Immune system, Innate Immune System	7.18886	74.4506	23.4042	23.9136	5
THY1	THY1	All Targets	9.84877	220.882	44.4486	45.9306	5
THBD	THBD	All Targets, Hemostasis	15.0908	101.948	38.6149	38.3285	5
LAMP2	LAMP2	All Targets, Innate Immune System, Hemostasis	8.49929	75.1565	26.375	26.5022	5
PDK1	PDK1	All Targets, Metabolism	8.97209	79.8095	27.4674	28.0175	5
LAMP3	LAMP3	All Targets	7.30417	75.987	24.8987	25.1712	5
RORC	RORC	All Targets, Cytokine Signaling in Immune system	6.4579	78.7598	27.8521	27.8421	5
NT5E	NT5E	All Targets, Metabolism	8.37327	87.0249	29.0234	29.5957	5
PRF1	PRF1	All Targets	8.13926	80.0497	26.593	26.4213	5
CNTFR	CNTFR	All Targets, Cytokine Signaling in Immune system	8.61011	103.205	32.4661	32.8953	5
CASP12	CASP12	All Targets	9.43785	81.3795	27.1032	28.1041	5
FLNB	FLNB	All Targets, Cytokine Signaling in Immune system	11.7134	88.5745	29.5564	29.465	5
CD34	CD34	All Targets, Adaptive Immune System	11.4691	91.6081	31.3268	31.1289	5
CDH2	CDH2	All Targets, Developmental Biology	8.33881	93.4175	31.2983	31.412	5
SPRED1	SPRED1	All Targets, Signaling by Receptor Tyrosine Kinases, MAPK family signaling cascades	11.9696	97.6884	32.5961	32.1504	5
ROCK1	ROCK1	All Targets, Programmed Cell Death, Signaling by Receptor Tyrosine Kinases, Innate Immune System, Developmental Biology	13.7213	98.5304	33.4695	34.3307	5
LIF	LIF	All Targets, Cytokine Signaling in Immune system	10.3088	79.8182	25.7017	26.6838	5
ALDOA	ALDOA,LOC112694756	All Targets, Innate Immune System, Metabolism, Hemostasis	17.5499	358.664	70.6874	72.2863	2
RUNX1T1	RUNX1T1	All Targets	11.0878	90.8078	30.055	30.8338	5
CEACAM3	CEACAM3	All Targets, Innate Immune System, Hemostasis	7	131	25	26.2257	1
MPO	MPO	All Targets, Innate Immune System	9.61948	88.4796	28.9379	29.4329	5
EIF4EBP1	EIF4EBP1	All Targets	8.70659	83.6753	28.4109	27.9021	3
PSMB7	PSMB7	All Targets, Cell Cycle, Adaptive Immune System, Programmed Cell Death, Signaling by WNT, Cytokine Signaling in Immune system, Signaling by Hedgehog, Innate Immune System, MAPK family signaling cascades, Metabolism, Developmental Biology	14.0747	109.68	36.3368	38.0907	5
PKM	PKM	All Targets, Innate Immune System, Metabolism	13.8922	177.668	56.6209	53.8838	5
COL4A4	COL4A4	All Targets, Signaling by Receptor Tyrosine Kinases, Extracellular matrix organization, Developmental Biology	10.4637	81.5675	28.081	28.1922	5
ROR2	ROR2	All Targets, Signaling by WNT	11.6714	82.779	25.7756	27.0778	5
IFNA1	IFNA1	All Targets	6	92	29.5	29.2366	1
MSRB2	MSRB2	All Targets	14.6216	96.2273	33.0519	33.492	5
ADAM12	ADAM12	All Targets, Signaling by Receptor Tyrosine Kinases, Extracellular matrix organization	10.4261	75.3394	26.8895	26.8178	5
PAX8	PAX8	All Targets	9.84316	73.3111	26.6503	27.1622	5
RAD52	RAD52	All Targets, DNA Repair	10.1262	90.3721	29.5842	29.5083	5
ICOSLG	ICOSLG,LOC102723996	All Targets, Adaptive Immune System	8.09908	74.2841	25.8455	25.4571	5
IKBKB	IKBKB	All Targets, Death Receptor Signalling, Adaptive Immune System, Cytokine Signaling in Immune system, Signaling by Receptor Tyrosine Kinases, Innate Immune System	11.3611	94.1458	29.5251	30.4141	5
APOA2	APOA2	All Targets	7.81262	67.5399	22.9864	23.2806	5
CCND3	CCND3	All Targets, Cell Cycle, MAPK family signaling cascades, Developmental Biology	8.78322	95.9558	29.9812	30.4431	5
DLL4	DLL4	All Targets, Signaling by NOTCH	8.33881	71.8408	24.9897	25.0619	5
EGF	EGF	All Targets, Signaling by Receptor Tyrosine Kinases, Signaling by NOTCH, MAPK family signaling cascades, Hemostasis	10.8133	90.3526	27.9589	28.3113	5
HOXA10	HOXA10	All Targets	8.46716	83.1682	28.6302	29.3222	5
FUT8	FUT8	All Targets	11.4388	101.949	29.8882	31.0536	5
TMEM140	TMEM140	All Targets	11.4066	81.5894	30.3597	29.865	4
PTCRA	PTCRA	All Targets, Signaling by NOTCH	8.57262	85.2673	29.0572	28.4238	3
TNR	TNR	All Targets, Extracellular matrix organization	13.7636	131.457	35.6555	38.1374	5
SIRPA	SIRPA	All Targets, Innate Immune System, Hemostasis	10.3907	90.5485	34.0625	33.7312	5
TYMP	TYMP	All Targets, Metabolism	11.2662	78.4814	29.2347	30.1446	3
FUBP1	FUBP1	All Targets	11.9432	108.593	32.6369	33.5486	5
CT45A1	CT45A1	All Targets	11	71	29	28.3091	1
NLRC5	NLRC5	All Targets, Innate Immune System	9.71187	90.9004	31.0702	30.8928	5
SERINC1	SERINC1	All Targets	13.2161	147.592	35.846	37.8195	5
COMP	COMP	All Targets, Extracellular matrix organization	7.71757	76.2005	25.9092	26.0057	5
ASPA	ASPA	All Targets	8.25784	80.2457	26.5975	27.1053	5
CUL1	CUL1	All Targets, Cell Cycle, Adaptive Immune System, Signaling by WNT, Cytokine Signaling in Immune system, Signaling by Hedgehog, Innate Immune System, Signaling by NOTCH	7.87257	81.9967	27.6091	27.616	5
RPA3	RPA3	All Targets, Cell Cycle, DNA Repair	8.72933	86.8017	29.1601	28.6424	5
CLEC6A	CLEC6A	All Targets, Innate Immune System	10.485	79.1447	29.0058	28.3738	5
PIK3CG	PIK3CG	All Targets, Metabolism, Hemostasis	12.5554	97.1365	33.4803	33.2601	5
TNC	TNC	All Targets, Extracellular matrix organization	15.4647	157.824	45.2108	45.0588	5
NFKB1	NFKB1	All Targets, Adaptive Immune System, Chromatin modifying enzymes, Cytokine Signaling in Immune system, Signaling by Receptor Tyrosine Kinases, Innate Immune System, Developmental Biology	12.3413	97.1007	31.6888	31.9559	5
IL7R	IL7R	All Targets, Cytokine Signaling in Immune system	10	95.291	31.4379	31.2683	5
MBL2	MBL2	All Targets, Innate Immune System	9.09991	75.5475	27.0033	27.4657	5
ANGPT2	ANGPT2	All Targets, Hemostasis	6.56986	73.5166	24.2145	24.9364	5
TAF3	TAF3	All Targets	8.34624	87.5298	26.0865	27.4462	5
TRAC	TRAC	All Targets	10.7803	71.4659	24.0012	24.7947	5
GBP4	GBP4	All Targets, Cytokine Signaling in Immune system	12.314	86.1436	33.7554	33.1688	5
PAK3	PAK3	All Targets, Adaptive Immune System, Signaling by Receptor Tyrosine Kinases, Innate Immune System, MAPK family signaling cascades, Developmental Biology	8.99753	86.5428	28.3666	29.3437	5
TNFSF14	TNFSF14	All Targets, Cytokine Signaling in Immune system	8.93741	84.5827	28.0581	29.131	5
ITGA2B	ITGA2B	All Targets, MAPK family signaling cascades, Extracellular matrix organization, Developmental Biology, Hemostasis	7.16626	69.8455	25.6834	25.4723	5
CCL11	CCL11	All Targets, Cytokine Signaling in Immune system	8.75644	84.9605	27.3726	26.9378	5
IFNG	IFNG	All Targets, Cytokine Signaling in Immune system	7.71316	74.4343	24.6501	24.4676	5
KLRF1	KLRF1	All Targets, Adaptive Immune System	9.46671	77.2988	27.7141	27.6007	5
SOCS2	SOCS2	All Targets, Cytokine Signaling in Immune system	8.48528	74.9257	27.624	26.9171	5
BATF	BATF	All Targets, Cytokine Signaling in Immune system	7.0473	86.0803	26.1767	27.0759	3
DUSP4	DUSP4	All Targets, Cytokine Signaling in Immune system, Signaling by Receptor Tyrosine Kinases, Innate Immune System, MAPK family signaling cascades	9.63791	81.9879	28.1349	28.4654	5
HGF	HGF	All Targets, Cytokine Signaling in Immune system, Signaling by Receptor Tyrosine Kinases, MAPK family signaling cascades, Hemostasis	9.27244	81.4181	24.9604	24.8031	5
FAP	FAP	All Targets	9.28797	81.4351	25.928	26.9737	5
ITCH	ITCH	All Targets, Adaptive Immune System, Signaling by Hedgehog, Signaling by Receptor Tyrosine Kinases, Innate Immune System, Signaling by NOTCH	9.94336	89.4875	29.071	29.2409	5
MR1	MR1	All Targets	9.71268	99.6294	29.1758	29.7902	5
FGF14	FGF14	All Targets	10.0573	86.1793	29.3044	29.7142	5
HLA-DMA	HLA-DMA	All Targets	7.5132	67.961	24.2119	23.5366	5
IGF1	IGF1	All Targets, Signaling by Receptor Tyrosine Kinases, Hemostasis	8.24125	81.8142	26.6731	27.2351	5
SIGIRR	SIGIRR	All Targets, Cytokine Signaling in Immune system, Innate Immune System	9.99584	85.593	29.4171	30.0854	5
SLAMF6	SLAMF6	All Targets, Adaptive Immune System	10.3098	82.4198	27.4824	28.3509	5
MAPK8IP2	MAPK8IP2	All Targets	12.1622	87.6142	28.4825	28.9864	5
HLA-DRB4	HLA-DRB4	All Targets, Adaptive Immune System, Cytokine Signaling in Immune system	9	83	30	30.306	1
NODAL	NODAL	All Targets, Developmental Biology	9.6329	97.7917	27.4335	27.8067	5
HDAC5	HDAC5	All Targets, Signaling by NOTCH	9.95968	76.153	27.5501	28.6696	5
C4A/B	C4B,C4B_2,C4A,LOC110384692	All Targets	10.7132	98.6512	35.4119	34.8394	5
PAX3	PAX3	All Targets, Chromatin modifying enzymes	8.62661	79.0671	25.5576	25.719	5
COL5A1	COL5A1	All Targets, Signaling by Receptor Tyrosine Kinases, Extracellular matrix organization, Developmental Biology	8.38593	77.3788	25.8303	25.6824	5
SIGLEC5	SIGLEC5	All Targets, Adaptive Immune System, Innate Immune System	9.38483	72.8343	27.6585	27.5929	5
FUT5	FUT5	All Targets	9.48683	78.2304	25.1886	26.8359	2
MASP2	MASP2	All Targets, Innate Immune System	9.728	80.1012	30.2627	30.4668	5
IFI27	IFI27	All Targets, Cytokine Signaling in Immune system	11.9442	82.2725	27.5662	29.1677	5
FGF10	FGF10	All Targets, Signaling by Receptor Tyrosine Kinases, MAPK family signaling cascades, Developmental Biology	10.485	72.988	24.6463	26.0107	5
F12	F12	All Targets	7.13041	70.3444	24.2022	24.3256	5
JAK1	JAK1	All Targets, Cytokine Signaling in Immune system, MAPK family signaling cascades, Hemostasis	12.9405	105.333	36.7042	36.4531	5
MAPK10	MAPK10	All Targets, Cytokine Signaling in Immune system, Innate Immune System	11.2082	104.303	35.4214	36.484	3
UBA7	UBA7	All Targets, Adaptive Immune System, DNA Repair, Cytokine Signaling in Immune system, Innate Immune System	10.2409	74.8523	27.3732	28.0588	5
ICAM2	ICAM2	All Targets, Adaptive Immune System, Innate Immune System, Extracellular matrix organization	8.5999	80.9054	25.8988	26.2715	5
CCL23	CCL23	All Targets	7.6059	97.1559	25.0086	25.5439	3
INHBA	INHBA	All Targets, Signaling by TGF-beta family members	11.2435	92.2731	29.8963	30.511	5
HHEX	HHEX	All Targets	10.9193	88.4208	28.8359	29.6672	5
CXCL3	CXCL3	All Targets	9.05404	74.022	25.4822	25.8956	4
KRT6A/B/C	KRT6A,KRT6B,KRT6C	All Targets	8.23657	86.2304	28.9658	29.0908	5
CCL14	CCL14	All Targets	7.82974	65.503	21.9972	23.2095	3
CDH11	CDH11	All Targets	10.2727	81.2619	25.8937	26.7387	5
CD164	CD164	All Targets	12.7767	100.703	32.5251	33.2998	5
PRKX	PRKX	All Targets	8.24257	79.1008	28.0076	28.3555	3
CLCF1	CLCF1	All Targets, Cytokine Signaling in Immune system	7.66162	89.0229	27.4921	27.0427	5
IL16	IL16,STARD5	All Targets, Cytokine Signaling in Immune system	7.01683	85.9665	27.2461	27.4245	5
LAMA5	LAMA5	All Targets, Cytokine Signaling in Immune system, Signaling by Receptor Tyrosine Kinases, Extracellular matrix organization	10.3734	78.8611	27.3022	28.0935	5
PRAME	PRAME	All Targets	8.11076	67.9349	24.3508	24.2147	5
PRKDC	PRKDC	All Targets, DNA Repair, Innate Immune System	11.3707	91.9704	29.6734	31.0645	5
FGF3	FGF3	All Targets, Signaling by Receptor Tyrosine Kinases, MAPK family signaling cascades	10.3126	79.8011	25.1706	26.2603	5
FPR2	FPR2	All Targets, Innate Immune System	8.47338	69.1738	23.0693	23.865	5
TIE1	TIE1	All Targets	10.287	95.6759	31.8428	31.1096	5
COLEC12	COLEC12	All Targets, Adaptive Immune System	11.7267	80.3524	28.2163	29.0998	5
PYCARD	PYCARD	All Targets, Innate Immune System	9.79796	88.9494	29.9666	29.7935	2
SETBP1	SETBP1	All Targets	8.76967	79.2472	24.2106	24.8275	5
DPP4	DPP4	All Targets	9.5304	74.5275	26.1984	25.978	5
WIPF1	WIPF1	All Targets, Innate Immune System	11.4118	89.8504	31.9451	32.7604	5
BST1	BST1	All Targets, Innate Immune System, Metabolism	9.86859	85.3381	28.152	28.1941	5
GPR160	GPR160	All Targets	9.03061	76.2291	25.7838	26.7584	5
STK11IP	STK11IP	All Targets, Innate Immune System	9.31681	80.7596	27.8035	28.1647	5
MAP2K2	MAP2K2	All Targets	10.5973	98.5248	33.6206	33.566	5
ITGAM	ITGAM	All Targets, Cytokine Signaling in Immune system, Innate Immune System, Extracellular matrix organization, Hemostasis	10.5322	70.5162	26.3945	26.3285	5
DUSP1	DUSP1	All Targets, MAPK family signaling cascades	7.31887	88.2974	33.3105	32.4308	5
CD7	CD7	All Targets	11.3745	86.0867	27.8295	27.9664	5
ACVR2A	ACVR2A	All Targets, Signaling by TGF-beta family members, Developmental Biology	10.7803	93.3499	28.7828	29.6105	5
CALML6	CALML6	All Targets	5.56632	60.2526	19.0153	19.7701	5
PLA2G5	PLA2G5	All Targets, Metabolism	8.78806	82.7904	25.9857	26.3046	5
CXCR5	CXCR5,BCL9L	All Targets	7.76468	72.6524	24.2297	23.8596	5
COL4A3	COL4A3	All Targets, Signaling by Receptor Tyrosine Kinases, Extracellular matrix organization, Developmental Biology	9.03061	74.7342	27.2356	27.0875	5
NANOG	NANOG,NANOGP8	All Targets	4.98552	81.5093	26.5382	27.0005	5
IL13RA2	IL13RA2	All Targets, Cytokine Signaling in Immune system	8.47338	80.4346	25.3986	26.0257	5
TACSTD2	TACSTD2	All Targets	9.46671	88.1198	28.8821	28.7305	5
IER3	IER3	All Targets	9.15344	87.8898	29.7784	30.2109	4
IRF5	IRF5	All Targets, Cytokine Signaling in Immune system	5	76	26	25.8916	1
ATOX1	ATOX1	All Targets	10.1461	91.3333	31.9021	30.8412	5
IRAK3	IRAK3	All Targets, Cytokine Signaling in Immune system, Innate Immune System	8.41197	78.0897	26.3898	26.8905	5
ITGA6	ITGA6	All Targets, Extracellular matrix organization, Hemostasis	8.11906	89.1615	29.0161	29.4767	5
MS4A6A	MS4A6A	All Targets	11.3707	87.8383	32.2856	32.2467	5
PSMB8	PSMB8	All Targets, Cell Cycle, Adaptive Immune System, Programmed Cell Death, Signaling by WNT, Cytokine Signaling in Immune system, Signaling by Hedgehog, Innate Immune System, MAPK family signaling cascades, Metabolism, Developmental Biology	9.25113	97.8613	30.8778	31.1486	5
C3	C3	All Targets	9.1461	185.483	36.77	38.421	5
GBP1	GBP1	All Targets, Cytokine Signaling in Immune system	7.98195	87.2676	29.5298	29.8277	5
PDZK1IP1	PDZK1IP1	All Targets	9.64114	91.0994	31.1815	31.9767	5
IL1A	IL1A	All Targets, Cytokine Signaling in Immune system	10.7259	81.79	27.3721	28.3487	5
SPA17	SPA17	All Targets	12.3692	94.5824	29.5842	30.8217	4
SELENOK	SELENOK	All Targets	10.7895	87.5097	27.6368	28.3263	5
CCNA1	CCNA1	All Targets, Cell Cycle, DNA Repair	10.1347	89.3461	29.0362	29.9317	5
CSF3	CSF3	All Targets, Cytokine Signaling in Immune system	6.12693	50.4885	14.1863	14.7607	3
CXCL16	CXCL16	All Targets	8.23187	68.951	24.7363	24.5695	5
MS4A1	MS4A1	All Targets	8.07439	66.6846	24.8943	24.6722	5
CDH1	CDH1	All Targets, Adaptive Immune System, Programmed Cell Death, Extracellular matrix organization	8.83267	78.9732	24.9429	26.009	5
CACNA1E	CACNA1E	All Targets, Neuronal System, Metabolism	10.6355	73.5572	26.3683	26.377	5
CLEC4E	CLEC4E	All Targets, Innate Immune System	8.97767	85.4902	29.2932	28.9135	5
LGALS3	LGALS3	All Targets, Innate Immune System	9.78276	81.6777	27.8074	28.2526	5
TAP1	TAP1	All Targets, Adaptive Immune System	15.34	102.69	39.1763	38.2069	5
LEF1	LEF1	All Targets, Signaling by WNT	9.38483	79.8223	23.9962	24.2348	5
NBN	NBN	All Targets, Cell Cycle, DNA Repair	10.574	96.7848	30.3504	30.8545	5
FZD5	FZD5	All Targets, Signaling by WNT	9.23579	86.3856	28.6934	28.9905	5
CASP3	CASP3	All Targets, Programmed Cell Death, Cytokine Signaling in Immune system, Signaling by Receptor Tyrosine Kinases, Extracellular matrix organization	12.2555	93.6702	27.5838	28.6066	5
NDUFA7	NDUFA7	All Targets	12.3855	98.2622	31.8099	32.7791	5
FBP1	FBP1	All Targets, Metabolism	7.43239	69.241	25.9478	24.9716	5
SHC2	SHC2	All Targets, Signaling by Receptor Tyrosine Kinases, MAPK family signaling cascades	9.5822	89.3632	31.9604	31.4796	5
BAIAP3	BAIAP3	All Targets	10.4791	92.9935	30.1053	30.3393	5
RFC3	RFC3	All Targets, Cell Cycle, DNA Repair	10.9735	84.147	29.7605	30.0933	5
SLC39A6	SLC39A6	All Targets	10.7587	93.0882	28.7484	29.0336	5
PSAT1	PSAT1	All Targets	11.3517	136.049	34.4397	34.2338	5
MAD2L2	MAD2L2	All Targets, DNA Repair	9.50583	85.1531	29.3743	28.8718	5
MBNL1	MBNL1	All Targets	9.78195	88.6956	28.8285	29.3669	3
GNGT1	GNGT1	All Targets, Neuronal System, Signaling by WNT, Metabolism, Hemostasis	7.48331	79.599	25.4165	24.8254	2
RIPK1	RIPK1	All Targets, Death Receptor Signalling, Programmed Cell Death, Innate Immune System	9.57878	92.0917	29.7709	29.7903	5
GDF6	GDF6	All Targets	12.8468	95.0677	31.1199	31.3294	5
COL24A1	COL24A1	All Targets, Signaling by Receptor Tyrosine Kinases, Extracellular matrix organization	9.12774	85.2836	29.3117	29.7651	5
RNLS	RNLS	All Targets, Metabolism	12.0062	96.8834	32.0827	32.7445	5
WNT11	WNT11	All Targets, Signaling by WNT	7.94616	71.6085	22.3957	22.8173	5
PPP2R2C	PPP2R2C	All Targets	11.0811	88.8538	28.9805	29.6735	5
CD27	CD27	All Targets, Cytokine Signaling in Immune system	7	74.9381	25.3374	24.7515	5
CACNA1D	CACNA1D	All Targets, Metabolism, Developmental Biology	7.80907	76.1539	25.9789	26.3735	5
PTPRC	PTPRC	All Targets, Adaptive Immune System, Innate Immune System, Developmental Biology	8.67535	76.0343	25.1902	24.7508	5
AIRE	AIRE	All Targets	7.84425	72.2847	25.1568	25.0602	5
DUOX1	DUOX1	All Targets, Metabolism	9.48576	72.6708	24.6961	25.5158	5
MAVS	MAVS	All Targets, Innate Immune System	9.66831	91.4293	28.2842	29.0633	5
CDK4	CDK4	All Targets, Cell Cycle, Chromatin modifying enzymes, Developmental Biology	10.8313	88.8229	30.4979	29.3399	5
HLA-DRA	HLA-DRA	All Targets, Adaptive Immune System, Cytokine Signaling in Immune system	9.76312	75.513	29.6583	29.3023	5
IL20RB	IL20RB	All Targets, Cytokine Signaling in Immune system	8.76866	75.7388	25.594	26.2945	5
PGR	PGR	All Targets, Signaling by Receptor Tyrosine Kinases	10.8593	78.8478	27.4688	28.2486	5
CENPF	CENPF	All Targets, Cell Cycle	7.09035	82.4114	27.2639	27.4732	5
APC	APC	All Targets, Programmed Cell Death, Signaling by WNT	13.5053	405.378	49.3657	53.1705	5
CXCL6	CXCL6	All Targets	7	72.9113	25.2086	25.466	3
H2AX	H2AX	All Targets	9.728	100.59	32.9695	31.7491	5
SPOP	SPOP	All Targets, Signaling by Hedgehog	11.0031	88.5857	28.7689	29.6327	5
TTPA	TTPA	All Targets	9.40127	73.5251	25.1171	26.458	5
CSF1R	CSF1R	All Targets, Cytokine Signaling in Immune system	12.9158	97.0867	36.6451	36.4512	5
CD40LG	CD40LG	All Targets, Adaptive Immune System, Cytokine Signaling in Immune system	11.2154	77.7518	27.4502	28.4207	5
KDM6A	KDM6A	All Targets, Chromatin modifying enzymes, Developmental Biology	10.2087	78.2071	26.4538	27.1545	5
CFI	CFI	All Targets, Innate Immune System	8.71939	84.3812	28.8654	29.019	5
LEFTY2	LEFTY2	All Targets, Developmental Biology, Hemostasis	8.15193	68.7927	24.2319	24.6862	5
HLA-DPA1	HLA-DPA1	All Targets, Adaptive Immune System, Cytokine Signaling in Immune system	9.26976	71.6225	26.1441	25.7085	5
NFKBIZ	NFKBIZ	All Targets	13.3998	105.159	34.8707	34.5692	5
MAGEA3	MAGEA3	All Targets	10.7722	96.8774	36.0185	37.0494	3
PSEN1	PSEN1	All Targets, Signaling by Receptor Tyrosine Kinases, Innate Immune System, Signaling by NOTCH, Extracellular matrix organization, Developmental Biology	12.9032	108.193	35.9824	35.9587	5
TUBB	TUBB	All Targets	13.899	139.39	35.9096	37.8783	5
PPBP	PPBP	All Targets, Innate Immune System, Hemostasis	8.39029	77.2001	26.8721	26.8382	5
PCNA	PCNA	All Targets, Cell Cycle, DNA Repair	9.55298	92.3525	31.0055	31.7447	5
CD6	CD6	All Targets	7.49554	74.9353	23.6257	23.8273	5
PDGFRB	PDGFRB	All Targets, Signaling by Receptor Tyrosine Kinases, MAPK family signaling cascades	10.4962	94.6145	32.1234	31.8512	5
TNFRSF1B	TNFRSF1B	All Targets, Cytokine Signaling in Immune system, Innate Immune System	8.45467	73.2977	29.684	29.626	5
IL10	IL10	All Targets, Cytokine Signaling in Immune system	7.08242	61.7299	19.1085	20.2183	5
MEFV	MEFV	All Targets, Innate Immune System	9.11916	84.5274	27.1264	26.8674	5
ERG	ERG	All Targets	11.7309	84.5471	29.1347	29.9387	5
TPR	TPR	All Targets	13.6927	100.002	31.9348	33.2693	5
ZEB2	ZEB2	All Targets	11.1856	115.767	30.4074	31.5149	5
CCL18	CCL18	All Targets	8	65	25	25.1623	1
MUC1	MUC1	All Targets, Cytokine Signaling in Immune system, Innate Immune System	9.23579	78.2306	25.7898	25.9081	5
NR4A1	NR4A1	All Targets	10.5283	103.355	34.6209	34.4376	5
HES5	HES5	All Targets, Signaling by NOTCH	8.19495	79.9605	28.3931	28.3075	5
JAK3	JAK3	All Targets, Cytokine Signaling in Immune system, MAPK family signaling cascades, Hemostasis	11.4472	94.4589	30.497	30.6989	5
IL22	IL22	All Targets, Cytokine Signaling in Immune system	8.08985	74.8478	25.1982	25.6765	5
ATP11C	ATP11C	All Targets	11.3707	96.3585	30.4284	30.2736	5
SNAI1	SNAI1	All Targets	7.9051	76.5309	25.5883	25.7981	5
MAGEC1	MAGEC1	All Targets	10.0064	78.023	25.1042	25.6098	5
ANXA1	ANXA1	All Targets, Cytokine Signaling in Immune system	5.46506	55.0704	20.5705	20.4201	5
NECTIN2	NECTIN2	All Targets, Adaptive Immune System	11.194	84.6214	28.7148	28.3207	5
LOXL2	LOXL2	All Targets, Extracellular matrix organization	9.43785	78.4801	25.5964	26.1944	5
PTEN	PTENP1,PTEN	All Targets, Adaptive Immune System, Metabolism	10.0159	89.1009	29.3836	29.4738	5
RBP4	RBP4	All Targets	9.73603	82.6094	27.123	28.2529	5
HEY1	HEY1	All Targets, Signaling by NOTCH	12.217	91.6334	29.8563	30.8274	5
PLAT	PLAT	All Targets, Signaling by Receptor Tyrosine Kinases, Hemostasis	9.87869	79.8245	26.8114	26.6806	5
C6	C6	All Targets	8.49929	75.9489	26.5272	27.1123	5
HDAC6	HDAC6	All Targets, Signaling by NOTCH, Organelle biogenesis and maintenance	9.89877	71.671	27.1938	27.1587	5
NR4A3	NR4A3	All Targets	9.63791	83.2205	28.7713	28.5889	5
NOS1	NOS1	All Targets, Innate Immune System, Hemostasis	9.71173	85.996	27.3811	28.2599	5
NFATC1	NFATC1	All Targets, Adaptive Immune System, Signaling by WNT, Innate Immune System	10.2664	86.4748	28.1511	28.564	5
MAPK3	MAPK3	All Targets, Cell Cycle, Cytokine Signaling in Immune system, Signaling by Receptor Tyrosine Kinases, Innate Immune System, MAPK family signaling cascades, Developmental Biology, Hemostasis	9.86251	81.5655	27.1982	27.0929	5
CDKN2D	CDKN2D	All Targets, Cell Cycle	10.15	85.2744	27.5168	27.9592	5
SKP2	SKP2	All Targets, Cell Cycle, Adaptive Immune System	11.1993	83.3775	29.9149	30.2522	5
CXCL12	CXCL12	All Targets, Signaling by Receptor Tyrosine Kinases, Developmental Biology	9.47164	76.2104	26.0932	26.635	5
CEBPE	CEBPE	All Targets	9.73335	86.9284	28.1003	28.3645	5
CRP	CRP	All Targets, Innate Immune System	10.1038	74.014	24.6797	24.8476	5
TGFB1	TGFB1	All Targets, Cytokine Signaling in Immune system, Extracellular matrix organization, Signaling by TGF-beta family members, Developmental Biology, Hemostasis	11.3959	92.4707	34.2396	33.5658	5
SOD2	SOD2	All Targets, Cytokine Signaling in Immune system, Organelle biogenesis and maintenance	8.45538	279.179	42.2578	41.6075	5
IFNL1	IFNL1	All Targets, Cytokine Signaling in Immune system	10.6956	92.9089	30.9529	31.4813	5
RB1	RB1	All Targets, Cell Cycle	13	102.952	34.4097	34.4082	5
PTPN11	PTPN11	All Targets, Adaptive Immune System, Cytokine Signaling in Immune system, Signaling by Receptor Tyrosine Kinases, Innate Immune System, MAPK family signaling cascades, Developmental Biology, Hemostasis	15.6623	126.854	40.3325	39.9485	5
LAMB3	LAMB3	All Targets, Signaling by Receptor Tyrosine Kinases, Extracellular matrix organization	10.453	86.4781	27.4074	28.0602	5
POLR2D	POLR2D	All Targets, DNA Repair, Signaling by Receptor Tyrosine Kinases, Developmental Biology	9.02591	91.2055	29.6078	29.7066	5
LTB	LTB	All Targets, Cytokine Signaling in Immune system	6.9282	75.5778	23.738	23.9714	2
E2F4	E2F4	All Targets, Cell Cycle, Signaling by TGF-beta family members	9.15995	89.7048	28.5839	28.5156	4
NASP	NASP	All Targets	11.7457	100.27	30.9295	32.5377	5
TOLLIP	TOLLIP	All Targets, Cytokine Signaling in Immune system, Innate Immune System	8.76541	81.4733	28.5948	28.6316	5
DUSP10	DUSP10	All Targets, MAPK family signaling cascades	11.0373	81.4327	27.7254	27.8136	5
IGFBP3	IGFBP3	All Targets	9	76.3545	28.9847	28.9495	5
PDGFA	PDGFA	All Targets, Signaling by Receptor Tyrosine Kinases, MAPK family signaling cascades, Extracellular matrix organization, Hemostasis	12.3772	111.805	34.0487	33.8388	5

## Sheet: DSP Q3 normalization
ScanLabel	ROI category	ROI	A2M	ABCB1	ABCF1	ABL1	ACOT12	ACSF3	ACTA2	ACTB	ACTR3B	ACVR1B	ACVR1C	ACVR2A	ACY1	ADA	ADAM12	ADGRE1	ADH1A	ADH1B	ADH1C	ADH4	ADH6	ADM	ADORA2A	AFDN	AICDA	AIRE	AKAP1	AKR1C4	AKT1	AKT2	AKT3	ALCAM	ALDOA	ALDOC	ALK	ALKBH2	ALKBH3	AMBP	AMER1	AMH	ANGPT1	ANGPT2	ANGPTL4	ANKRD28	ANLN	ANP32B	ANXA1
Control infant 1	cROI	1	30.65	24.92	25.44	31.2	26.44	30.05	31.58	349.89	45.69	35	28.58	37.61	25.84	23.36	26.19	25.18	25.39	25.29	29.95	26.74	27.62	21.37	31.88	24.68	24.42	23.95	27.82	26.32	32.44	28.12	39.25	31.27	112.15	52.62	29.67	25.03	23.61	19.95	26.77	29.78	22.22	26.03	27.26	23.22	21.93	24.88	24.83
Control infant 1	cROI	2	39.02	24.81	23.58	29.95	25.48	29.75	32.9	225.15	36.48	30.74	26.51	32.26	27.62	27.29	26.67	25.43	21.57	17.93	26.05	26.06	29.51	28.11	30.73	30.63	24.73	28.25	27.89	26.6	33.83	34.33	40.4	27.54	60.81	54.08	28.42	27.84	26.11	21.93	27.77	28.18	34.43	28.42	37.45	26.61	24.89	26.84	22.18
Control infant 1	cROI	3	42.67	25.24	29.22	30.52	24.06	29.37	36.36	190.06	37.03	26.18	29.34	25.83	22.34	20.4	25.05	25.35	25.49	24.95	27.2	31.87	24	22.16	30.29	32.08	25.34	23.76	25.85	17.87	36.22	25.66	31.89	29.39	63.48	60.49	31.39	26.19	29.37	23.17	27.23	28.71	20.83	23.5	27.53	19.8	20.4	29.21	16.59
Control infant 1	cROI	4	32.19	24.07	26.36	33.69	28.49	26.83	26.84	200.19	37.64	30.72	25.99	26.52	24.54	23.83	22.11	26.53	25.68	28.85	21.86	26.55	30.49	25.1	24.04	10.75	24.05	27.45	26.58	21.88	25.58	31.47	28.98	29.02	51.19	66.54	30.62	29.11	28.95	28.29	24.71	29.48	22.87	22.61	26.51	26.62	19.36	34.67	15.97
Control infant 1	cROI	5	30.24	31.58	24.66	27.12	30.41	34.07	27.27	190.27	29.86	31.2	28.95	33.13	21.64	25.3	28.93	24.78	28.09	35.21	29.12	27	28.84	22.49	36.97	19.04	21.61	25.2	26.73	21.8	29.97	32.55	35.7	25.98	53.55	57.76	26.84	28.45	22.21	23.93	23.33	29.81	23.42	26.36	24.37	22.02	26.93	29.83	23.9
Control infant 1	cROI	6	27.03	30.84	25.37	27.67	23.3	23.36	33.33	202.49	46.94	27.1	27.11	30.6	29.64	28.4	27.58	24.79	25.72	24.78	26.85	35.31	27.83	20.59	24.78	21.24	23.47	26.45	28.84	25.93	26.78	32.31	33.38	31.51	40.63	61.45	26.28	21.91	35.42	21.59	34.45	26.96	22.61	30.09	29.98	23.65	26.51	35.98	18.88
Control infant 1	cROI	7	40.08	30.97	29.09	23.49	31.29	30.62	28.87	325.34	38.17	25.38	25.52	30.42	27.45	23.14	27.54	26.37	26.6	23.21	28.43	33.28	31	26.38	35.24	24.39	29.52	24.74	32.5	20.73	32.12	27.64	32.75	33.28	78.06	72.64	27.1	26.4	23.23	24.3	28.73	32.44	25.5	26.13	24.09	26.9	26.82	31.18	21.73
Control infant 1	cROI	8	40.58	30.16	21.09	31.28	24.86	29.57	28.67	332.98	33.42	29.01	26.72	28.61	24.45	24.3	26.42	26.04	24.34	25.02	26	39.67	31.37	22.98	27.91	28.38	22.11	25.16	31.23	24.68	27.86	31.36	33.32	31.74	80.54	76.82	26.59	26.47	26.47	22.76	27.6	30.6	22.49	27.29	22.47	25.96	19.76	32.48	17.83
Control infant 1	cROI	10	43.45	28.96	26.08	28	26.64	32.39	25.86	246.17	31.4	26.47	26.02	30.55	27	30.43	25.04	27.8	25.81	23.43	28.35	26.27	27.96	26.98	27.96	30.23	28.61	28.27	25.46	24	33.69	23.36	33.63	30.46	84.22	70.84	30.57	24.11	26.45	25.01	28.04	28.76	27.35	23.88	28.5	24.55	25.8	32.46	18.97
Control infant 1	cROI	11	37.5	29.5	28.64	23.99	29.1	28.49	30.25	278.48	33.55	28.35	26.44	30.04	24.96	27.37	23.76	24.86	29.62	22.1	28.38	28.95	28.76	28.87	25.64	23.39	29.97	21.26	26.8	21.13	32.11	25.39	34.73	29.8	89.35	70.56	28.17	23.41	23.13	28.24	26.55	31.4	27.56	23.67	28.77	21.15	25.93	33.84	17.76
Control infant 1	cROI	12	33.01	28.84	24.9	27.45	26.78	29.12	28.53	246.34	39.54	28.04	26.17	32.62	24.81	24.89	26.14	26.09	31.44	15.74	21.77	28.11	23.36	27.03	31.48	25.43	24.59	25.01	25.35	24.76	30.74	26.5	36.43	25.64	96.21	62.51	31.14	30.98	21.7	25.63	40.89	30.81	18.84	28.78	23.41	29.21	29	33.55	17.16
Control infant 2	cROI	1	37.69	28.78	27.93	31.91	26.93	29.16	30.91	279.58	33.98	31.2	25.29	33.51	25.39	30.86	27.19	27.63	28.23	25.47	26.87	24.19	29.82	26.76	19.91	28.11	22.02	22.92	26.95	23.85	28.48	29.39	36.27	31.25	60.67	53.27	26.19	24.99	30.29	25.71	28.76	32.69	26.35	27.17	25.05	25.95	25.06	29.02	20.55
Control infant 2	cROI	2	37.51	27.58	27.54	30.24	27.06	31.99	30.32	278.36	32.68	34.42	25.34	30.41	26.66	26.64	27.77	28.64	25.53	19.41	26.63	28.64	29.25	27.52	26.38	29.12	27.71	21.77	28.74	25.72	31.32	30.92	35.75	32.78	64.11	62.36	24.96	24.62	28.36	24.19	28.98	31.34	24.38	29.16	26.33	30.99	27.51	31.18	20.28
Control infant 2	cROI	3	35.38	29.8	27.94	29.51	29.31	31.11	24.61	262.17	28.92	31.1	25.36	31.25	25.53	28.45	28.74	29.48	25.95	24.43	28.64	28.83	27.57	24.85	20.6	30.26	25.67	24.77	28.88	29.06	27.23	30.49	36.95	29.34	53.16	59.74	26.8	26.35	26.68	27.03	26.97	35.15	25.69	27.88	27.8	24.83	24.43	28.38	20.61
Control infant 2	cROI	4	32.79	27.39	29.18	27.98	25.44	33.22	27.27	289.61	28.26	28.66	25.83	32.74	25.42	28.67	26.42	26.61	28.02	19.99	29.21	25.54	30.39	22.08	26.3	28.2	27.79	24.88	25.92	24.58	29.14	27.21	34.77	31.33	62.57	55.59	26.85	30.36	26.41	27.71	26.43	31.56	27.41	25.78	25.69	25.79	24.28	33.31	19.31
Control infant 2	cROI	5	41.86	27.91	26.95	32.78	29.24	29.7	24.53	293.31	33.68	33.18	28.25	30.48	25.22	24.27	24.68	27.86	24.3	20.03	26.61	29.19	29.56	26.58	23.43	29.7	23.55	27.32	30.85	22.65	30.8	30.1	30.29	31.83	67.94	59.61	25.65	28.76	27.99	26.09	25.83	31.42	28.31	22.54	28.46	28.73	23.49	30.6	20.66
Control infant 2	cROI	6	36.46	30.46	29.37	31.02	27.04	30.8	28.7	327.58	27.53	29.59	27.62	31.58	27.34	24.64	25.2	30.23	26.91	19.47	29.67	27.36	30.88	24.92	26.59	26.65	24.34	23.44	30.06	24.71	33.38	34.97	38.01	30.87	74.73	57.22	25.32	27.57	25.08	23.6	25.46	32.12	26.67	24.54	27.81	24.64	23.82	30.93	20.13
Control infant 2	cROI	7	40.47	29	27.35	31.13	28.01	31.22	25.59	314.06	36.5	30.92	25.52	29.97	27.93	25.04	26.06	27.31	24.37	22.01	30.08	26.17	30.4	24.3	26.82	27.54	26.13	24.65	29.59	24.04	27.98	26.93	41.55	31.63	63.14	56.23	28.13	27.34	27.6	26.53	27.1	32.62	26.82	25.66	26.54	31.11	22.78	32.32	21.36
Control infant 2	cROI	8	47.63	27.38	26.43	31.2	29.75	26.88	29.78	399.37	28.14	29.36	23.98	32.16	21.55	22.11	26.05	23.43	28.68	23.26	24.88	33.21	32.45	24.97	26.83	18.97	20.67	26.85	31.34	18.04	33.34	32.55	36.55	32.16	70.99	62.45	24.05	24.12	23.71	21.66	27.36	26.84	26.66	21.68	31.79	24.44	22.88	33.37	20.07
Control infant 2	cROI	9	45.17	24.98	28.79	30.14	24.62	28.39	27.31	409.49	33.27	24.48	26.34	37.86	24.89	22.36	24.9	24.51	24.9	21.35	26.77	27.61	27.7	22.9	20.38	29.4	22.68	19.11	25.01	19.29	30.47	31.34	42.76	28.21	76.16	65.35	19.52	28.21	28.45	37.13	23.32	32.74	23.49	25.06	26.36	24.14	23.91	32.06	19
Control infant 2	cROI	10	41.17	26.99	26.76	31.21	28.89	27.9	30.96	392.87	33.53	30.93	24.79	34.31	23.67	24.43	28.34	22.72	27.12	19.52	26.24	27.61	26.67	25.17	20.33	35.19	24.86	20.57	28.15	24.62	36.04	41.3	39.86	27.92	73.46	74.7	26.01	24.28	21.39	23.61	26.82	34.07	33.54	23.61	31.72	24.73	23.09	37.54	17.72
Control infant 2	cROI	11	37.89	26.84	26.74	29.42	24.62	25.19	27.99	282.22	34.26	32.56	24.19	32.34	22.69	25.63	26.49	26.41	27.71	30.93	29.83	25.63	33.32	25.09	25.04	21.35	25.8	23.22	26.64	23.67	32.95	30.34	31.1	27.8	51.66	49.72	24.23	25.84	27.26	22.19	25.3	31.95	28.36	21.93	26.68	27.01	23.93	31.72	20.31
Control infant 2	cROI	12	32.83	28.49	27.2	29.92	25.76	31.53	28.06	209.79	29.44	31.72	26.9	32.09	28.11	27.62	24.17	24.26	26.69	25.42	26.47	32.17	34.16	25.44	31.36	30.08	26.69	27.27	27.54	27.66	28.32	27.77	33.06	27.51	45.32	52.99	28.45	28.25	28.99	25.05	25.85	32.11	29.56	22.16	30.59	25.59	22.67	34.35	22.47
Control infant 3	cROI	1	31.52	27.04	26.21	22.39	30.66	29.79	29.19	181.74	30.41	24.5	30.24	28.84	26.92	27.34	28.85	27.11	30.91	28.25	27.11	23.15	32.21	27.33	23.3	25.01	27.39	22.22	24.13	22.41	28.99	26.2	35.23	29.27	52.17	44.09	28.74	28.25	21.3	26.19	29.47	33.79	26.97	25.58	25.39	20.78	23.97	29.83	19.57
Control infant 3	cROI	2	35.79	31.82	29.32	24.97	25.77	32.73	32.48	177	29.61	34.26	26.05	30.86	27.79	40.35	28.49	29.52	29.87	25.79	30.51	27.57	33.63	26.32	31.19	23.09	27.05	27.64	26.5	25.68	28.66	30.98	31.56	28.75	58.95	39.27	26.99	26.92	24.42	24.74	23.87	31.99	30.8	25.34	24.27	25.85	23.39	30.69	19.49
Control infant 3	cROI	3	33.17	26.07	28.45	34.64	28.37	31.14	32.62	196.38	33.5	29.54	27.71	29.39	26.08	22.42	25.14	25.23	27.47	24.35	29.79	28.12	32.38	24.71	24.81	30.19	30.1	24.53	27.94	20.93	28.45	24.9	30.61	28.23	59.46	38.62	27.51	29.2	22.32	25.81	27.25	30.67	26.64	23.76	24.9	24.88	24.62	24.15	18.34
Control infant 3	cROI	4	34.32	31.14	30.04	27.23	30.31	30.3	31.13	201.07	31.7	26.2	25.79	30.28	27.04	27.03	29.57	30.75	24.13	23.93	26.87	27.02	31.55	25.57	31.55	26.08	27.55	24.14	27.71	26.73	26.96	30.89	31.29	29.47	53.62	42.23	25.95	30.28	22.94	25.15	28.49	30.63	25.33	23.97	24.01	25.85	25.61	32.32	19.15
Control infant 3	cROI	5	32.31	25.78	33.32	30.01	29.97	31.31	26.63	122.15	38.04	28.06	24.74	27.1	26.05	29.64	26.32	28.32	24.01	30.09	25.79	28.65	35.24	27.48	41.03	22.78	26.63	29.56	29.53	24.93	35.09	28.63	28.9	30.54	46.94	29.92	28.19	29.14	26.76	28.27	24.23	28.48	31.49	26.13	23.46	32.66	26.05	25.59	25.78
Control infant 3	cROI	6	36.13	27.27	26.93	26.95	34.02	26.5	27.68	230.67	36.13	29.95	29.07	28.92	24.23	29.14	21.64	30.77	28.46	23.15	31.88	30.01	29.21	24.67	27.66	29.98	29.25	27.64	22.17	39.34	25.49	26.46	25.64	25.73	49.23	44.02	24.9	25.3	27.23	24.05	25.46	30.16	20.85	28.61	23.84	20.95	24.48	27.4	18.95
Control infant 3	cROI	7	36.87	28.34	27.54	25.84	51.31	31.21	28.32	264.82	30.75	30.09	28.61	30.99	25.97	30.47	26.88	27.92	25.75	36.93	34.28	25.4	34.71	24.8	32.71	21.9	28.09	31.68	25.1	22.43	30.68	29.73	27.01	26.77	55.98	44.54	30.03	26.47	28.67	25.15	26.15	35.47	24.77	26.02	27.51	30.45	26.28	30.55	22.82
Control infant 3	cROI	8	33.55	27.29	29.16	27.83	31.73	26.29	26.74	183.11	37.3	30.4	25.15	31.64	25.67	26.44	25.45	30.97	26.9	21.43	25.76	25.55	32.96	25.3	34.41	29	26.99	26.66	26.9	27.47	24.02	27.27	30.67	30.75	40.17	34.54	26.97	30.31	25.88	31.68	27.39	32.45	28.46	23.85	24.34	23.81	27.82	29.53	20.89
Control infant 3	cROI	9	31.64	30.78	30.99	26.75	30.8	29.58	28.99	174.07	32.86	27.84	28.05	30.42	29.09	25.78	29.16	29.59	25.45	21.68	33.08	27.93	34.99	24.33	28.71	27.48	27.91	26.01	27.88	23.05	30.35	28.49	27.11	28.14	54.13	39.05	24.61	28.01	23.06	25.87	27.42	29.68	31.79	24.27	22.2	22.82	25.83	29.97	20.06
Control infant 3	cROI	10	29.54	29.23	26.31	26.15	30.2	30.4	26.3	161.98	29.76	26.32	26.77	29.78	22.83	25.66	24.28	29.84	27.87	15.18	28.26	26.96	30.39	23.63	25.29	24.63	27.5	25.77	27.39	25.81	26.67	27.61	30.93	32.16	58.08	29.47	25.6	25.94	28.35	24.78	30.29	32.33	27.98	25.81	27.42	21.71	24.4	31.07	20.68
Control infant 3	cROI	11	33.79	28.06	28.8	27.22	27.38	30.89	28.41	193.89	27.6	27.26	28.69	26.64	21.84	24.54	27.77	28.11	28.42	27.38	27.07	29.76	31.16	23	42.47	27.59	26.53	30.63	24.37	26.49	26.48	29.34	32.63	30.35	44.44	39.35	24.36	24.97	22.87	27.25	30.97	29.61	27.28	22.72	23.39	23.69	25.73	26.82	22.22
Control infant 3	cROI	12	35.53	27.14	27.37	30.81	25	27.48	27.23	226.4	31.78	27.79	27.96	27.05	27.73	23.7	27.51	27.19	30.43	21.09	30.86	28.17	28.44	25.73	28.3	28.29	26.67	25.14	26.1	25.2	26.25	28.48	31.02	28.19	59.56	41.82	31.79	30.84	24.56	23.72	27.28	32.43	24.74	26.91	24.68	27.38	24.44	29.44	19.28
Control infant 4	cROI	1	29.41	27.32	29.04	28.2	36.61	21.71	26.92	157.64	34.3	31.95	20.99	29.43	26.95	25.44	26.27	25.18	23.4	43.24	34.45	28.17	30.48	55.29	24.71	29.18	31.75	26.23	28.81	18.05	28.5	24.2	23.09	36.63	55.6	51.36	27.54	23.5	23.12	24.8	27.76	24.44	24.95	24.66	43.71	24.32	22.51	24.01	18.43
Control infant 4	cROI	2	30.15	29.14	28.5	26.5	27.38	25.3	34.75	207.52	36.25	32.67	24.37	30.27	22.61	24.82	26	25.44	25.43	16.31	27.53	25.92	29.98	30.31	32.61	24.58	27.21	25.98	25.8	26.49	30.92	28.53	27.61	29.12	75.78	49.13	26.64	30.19	26.02	26.84	31.18	37.19	26.48	20.95	34.94	24.69	24.45	28.62	20.85
Control infant 4	cROI	3	32.31	30.84	31.05	29.42	30.66	34.61	26.45	210	32.69	30.61	28.26	30.12	23.48	24.69	22.66	29.32	25.62	15.97	29.69	26.9	31.11	38.94	34.34	29.89	29.61	28.07	30.18	23.76	24.67	27.93	31.54	31.89	89.47	55.27	27.95	25.38	25.29	24.63	28.23	34.52	31.55	26.29	29.95	23.83	22.89	25.61	24.31
Control infant 4	cROI	4	31.27	26.91	30.51	31.13	25.03	31.08	28.63	177.05	28.95	36.3	27.51	26.9	28.69	28.84	26.32	28.71	21.07	26.35	26.42	22.93	27.63	41.69	28.99	29.54	30.06	26.23	29.28	23.25	28.06	25.33	26.87	26.92	70.37	52.78	25.14	26.1	25.74	25.4	27.78	31.18	32.75	25.42	30.66	25.65	23.45	26.24	24.51
Control infant 4	cROI	5	32.96	24.38	31.84	26.99	28.1	29.66	28.34	143.22	32	29.77	24.57	26.67	23.95	29.57	26.42	26.59	27.76	19.94	28.73	24.14	31.44	50.72	31.49	25.17	32.5	26.7	31.47	24.4	30.05	30.13	29.05	32.55	53.28	54.63	28.3	27.93	23.11	26.93	27.62	28.18	26.46	22.16	42.97	24.45	25.85	26.53	19.89
Control infant 4	cROI	6	31.4	27.53	25.95	26.85	30.69	30.51	33.56	178.31	30.3	30.83	25.23	33.52	21.94	23.04	31.69	27.23	24.97	26.72	27.23	22.76	28.11	47.18	38.17	29.52	23.44	26.48	36.24	22.2	29.29	35.48	30	33.2	69.34	60.51	27.73	26.14	24.95	26	28.19	32.72	24.51	21.95	37.17	23.89	22.76	23.6	21.08
Control infant 4	cROI	7	30.25	28.25	27.03	25.36	27.22	28.41	29.22	188.28	34.89	31.61	24.2	32.21	23.43	25.6	29.03	32.78	23.33	30.63	27.03	26.28	27.55	51.74	23.93	23.33	28.89	27.43	25.88	28.13	26.8	28.68	29.81	32.49	63.1	56.62	28.6	29.7	23.97	26.59	28.59	30.98	29.63	23.02	49.69	26.28	22.77	30.14	18.94
Control infant 4	cROI	8	27.99	24.24	24.86	25.57	29.56	27.78	27.82	151.26	33.71	26.81	27.07	30.87	20.96	26.05	27.49	27.4	20.18	28.91	27.3	22.76	35.67	65.59	22.89	22.28	28.85	24.31	28.1	28	28.3	29.49	28.75	28.2	56.83	56.03	26.78	26.98	25.04	20.7	22.58	27.04	31.23	25.37	47.44	26.33	23.94	30.51	16.86
Control infant 4	cROI	9	33.59	26.11	28.4	32.64	26.76	24.36	34	141.03	31.92	28.64	27.72	27.34	24.81	22.2	25.65	29.5	24.18	20.58	24.72	27.07	27.98	34.18	30.87	24.86	27.7	27.38	30.68	22.85	26.62	29.93	27.78	35.43	59.42	48.3	24.3	20.93	20.1	25.01	23.73	34.75	24.52	24.58	23.16	22.67	26.27	26.33	15.33
Control infant 4	cROI	10	28.48	26.96	25.42	26.47	29.8	32.63	30.51	151.55	34.94	27.12	27.85	29.57	26.83	32.55	33.86	26.12	24.31	30.52	24	25.21	38.56	32.5	18.31	33.06	24.14	29.83	28.07	15.07	22.46	23.2	32.1	26.67	63.23	40.44	31.97	29.19	28.58	18.63	26.05	30.74	23.04	19.08	30.58	19.14	25.11	31.29	22.93
Control infant 4	cROI	11	39.71	29.31	32.19	30.93	31.97	24.74	27.78	147.37	32.08	21.34	28.85	28.85	29.96	27.06	27.18	25.87	24.96	10.61	22.9	32.54	37.71	48.17	34.86	29.7	29.26	21.47	35.43	23.56	26.54	29.11	26.01	29.58	54.99	52.81	27.88	26.43	25.29	23.04	27.19	29.04	27.08	22.83	45.39	23.67	21.82	25.27	17.43
Control infant 4	cROI	12	36.3	26.9	29.14	28.36	35.37	30.55	42.01	143.44	39.77	32.52	25.61	29.49	20.93	24.57	17.78	28.57	22.89	22.92	26.65	30.64	31.65	61.57	25.62	22.76	23.91	27.09	29.97	25.6	24.22	25.44	27.71	27.17	71.97	53.49	28.43	26.41	27.46	27.5	22.02	32.67	24.92	25.39	47.01	27.12	23.16	30.06	26.73
Control infant 5	cROI	1	28.64	29.23	29.13	27.32	27.97	29.8	28.75	336.46	38.25	33.88	23.81	32.56	27.35	24	36.26	24.41	23.64	22.55	28.99	27.94	34.76	25.95	21.99	28.74	23.17	25.46	26.8	21.93	36.02	31.59	44.31	35.68	182.32	84.98	23.85	29.59	22.63	23.52	26.51	29.61	23.58	25.79	22.91	24.38	23.17	34.54	19.91
Control infant 5	cROI	2	32.26	28.25	30.55	23.69	25.71	28.97	30.31	299.67	35.26	34.54	28.87	31.69	23.7	26.23	25.71	30.11	25.18	20.41	28.81	27.49	28.01	24.15	25.82	26.41	28.57	21.35	30.6	23.78	28.67	31.68	37.82	37.28	138.18	73.09	30.96	24.61	25.25	20.54	25.39	27.32	24.67	22.66	27.48	29.79	23.59	31.6	22.15
Control infant 5	cROI	3	29.85	29.12	28.32	28.39	30.93	28.23	28.21	345.32	36.26	35.33	29.12	27.67	21.38	21.6	28.07	24.24	27.86	22.36	31.9	28.99	29.12	25.15	27.27	27.82	27.82	25.29	27.53	22.74	34.22	34.86	41.98	30.4	180.79	83.35	27.18	27.48	26.48	25.01	23.26	26.86	23.82	23.79	25.2	22.08	23.7	30.46	18.53
Control infant 5	cROI	4	30.33	29.35	27.68	27.94	26.82	27.8	29.44	380.48	38.96	40.07	29.94	31.88	23.81	24.47	31.13	25.65	24.81	22.6	26.85	26.06	29.59	25.85	28.63	20.6	27.6	22.55	27.18	23.14	41.59	29.3	41.58	32.3	180.16	81.75	28.81	28.05	24.57	23.42	24.7	28.78	25	23.32	27.1	25.53	22.46	27.58	20.21
Control infant 5	cROI	5	30.88	30.63	27.69	28.06	22.85	31.19	23.39	343.56	30.68	37.68	28.87	33.07	23.38	23.72	27.71	31.75	23.65	20.75	28.97	26.88	32.18	25.67	31.78	26.22	26.25	27.11	30.96	23.48	36.99	27.08	40.62	27.15	141.01	69.21	28.46	28.39	21.37	23.68	26.07	31.07	24.98	26.39	26.78	25.56	25.52	28.26	19.84
Control infant 5	cROI	6	29.44	28.68	28.95	25.9	24.4	29.9	27.01	231.75	32.57	35.37	31.93	33.42	24.06	26.67	27.39	28.84	24.52	23.98	32.07	27.21	32.74	29.52	33.31	22.94	27.41	25.27	34.07	21.98	30.03	29.42	34.28	31.28	112.79	61.83	28.95	28.34	23.97	26.6	28.8	30.63	30.59	24.04	28.01	26.12	26.02	30.6	20.38
Control infant 5	cROI	7	28.98	29.96	28.03	27.12	30.46	31.04	27.78	391.14	35.31	36.88	27.3	29.66	22.28	26.41	26.5	25.56	21.55	26.12	29.73	29.93	25.44	28.52	33.43	20.89	26.48	24.68	29.82	23.86	34.06	31.19	41.17	28.63	170.05	81.01	31.58	28.67	25.65	23.72	24.29	29.38	24.78	26.48	27.51	28.87	27.1	29.97	17.78
Control infant 5	cROI	8	34.73	26.58	31.23	28.01	29.36	31.64	30.98	330.65	25.37	26.84	28.23	30.78	26.3	28.34	24.87	25.67	27.82	19.47	26.25	25.9	32.98	21.88	32.75	26.11	27.81	26.89	30.97	21.86	37.95	34.86	37.43	30.71	72.49	66.85	27	24.21	27.52	23.57	27.19	33.9	25.13	24.04	25.34	23.81	21.91	32.01	19.58
Control infant 5	cROI	9	31.46	28.56	28.27	25.64	26.81	27.95	26.74	298.56	29.76	34.4	31.43	32.47	25.47	24.61	24.01	27.11	30.06	14.02	27.03	27.55	29.85	26.35	39.44	23.62	26.62	27.94	28.29	23.78	33.16	31.35	31.98	35	73.88	63.06	26.62	25.77	29.26	22.65	24.1	30.44	26.43	26.77	27.88	22.66	23.87	24.84	21.76
Control infant 5	cROI	10	37.27	31.71	26.37	26.35	26.02	25.14	28.19	262.39	34.5	32.83	27.57	29.39	25.56	28.93	31.83	24.83	27.78	27.26	23.63	26.91	30.83	27.87	31.8	21.79	27.9	33.26	31.61	23.36	28.12	30.12	31.24	29.11	71.34	63.1	23.96	23.57	24.65	22.25	27.37	31.61	29.35	26.12	31.73	25.17	20.82	33.53	19.67
Control infant 5	cROI	11	31.77	27.54	33.82	32.24	29.57	25.41	26.66	270.33	30.22	29.16	25.18	33.17	24.43	28.28	29.74	31.32	22.04	17.05	28.6	31.4	33.18	29.51	41.29	23.32	26.91	28.16	27.14	19.68	29.31	28.76	26.31	29.18	61.06	66.2	29.62	26.61	24.54	28.08	25.11	32.73	23.55	22.4	30.33	25.88	23.6	29.27	24.79
Control infant 5	cROI	12	35.78	25.36	28.19	25.24	25.58	29.39	31.38	250.24	34.69	28.28	27.68	31.27	23.94	23.44	25.63	25.41	26.91	30.79	24.55	26.09	30.32	25.78	25.8	28.3	28.44	26.6	27.66	26.11	27.76	30.38	32.51	29.47	69.15	59.88	31.24	28.29	27.41	25.94	25.85	28.9	26.79	29.04	33.14	24.73	21.86	33.5	18.5
Control infant 6	cROI	1	31.11	23.59	22.37	22.91	27.85	27.25	32.3	338.52	34.22	25.19	31.48	30.69	20.84	22.11	25.71	28.01	29.36	30.62	26.71	29.5	29.45	24.79	32.81	26.25	26.88	19.6	33.44	21.91	26.56	26.36	35.22	31.45	60.97	51.36	29.05	26.21	18.07	24.87	27.53	45.02	27.64	24.9	17.12	24.82	19.71	28.46	20.15
Control infant 6	cROI	2	32.96	20.22	16.96	26.59	30.94	31.33	29.84	299.88	31.52	31.1	28.12	23.23	22.42	26.16	26.06	24.37	25.19	26.75	31.26	33.09	36.3	24.22	22.63	15.94	34.24	24.69	29.3	23.55	35.59	28.84	41.55	23.77	76.34	54.39	26.05	37.65	14.37	24.28	23.75	34.94	24.7	20.54	24.6	27.24	23.09	35.66	16.2
Control infant 6	cROI	3	34.77	26.88	32.72	29.76	29.64	30.2	32.5	247.34	31.55	29.07	22.66	32.96	25.01	38.01	43	20.21	28.14	22.26	28.95	30.31	26.91	25.8	27.03	16.68	28.65	30.85	28.55	21.04	21.66	27.17	29.25	33.65	140.42	56.31	31.38	28.64	21.88	27.11	27.55	28.48	29.77	24.57	21.06	28.39	23.73	31.44	16.15
Control infant 6	cROI	4	35.14	24.12	19.65	24.89	25.17	28.13	24.31	243.09	34.85	26.84	22.96	29.34	29.34	20.81	26.73	25.07	23.54	33.67	25.7	31.19	27.77	26.87	24.24	21.5	22.01	24.55	29.54	23.81	27.6	29.27	33.26	28.28	71.89	51.68	28.58	24.02	22.8	20.36	25.63	30.47	27.92	23.86	31.41	24.51	23.66	23.44	16.64
Control infant 6	cROI	5	33.45	31.91	36.27	25.28	28.96	30.04	25.9	238.57	31.75	30.12	24.31	27.34	28.45	27.6	25.72	24.74	24.05	27.24	28.73	28.41	29.95	27.26	40.86	25.14	24.73	30.52	27.3	26.38	29.71	29.59	30.5	31.96	63.92	62.38	29.92	26.5	27.33	24.14	32.26	29.48	24.98	21.72	25.56	25.54	25.22	29.01	20.69
Control infant 6	cROI	6	34.1	27.76	24.52	23.97	25.87	30.03	31.18	223.94	32.01	36.38	28.78	31.38	24.59	22.1	25.01	28.27	28.29	21.94	26.53	25.82	34.09	27.29	23.09	22.03	21.48	25.79	28.19	24.58	35.39	25.96	27.07	29.92	61.82	53.15	24.37	28.68	24.94	20.99	26.43	26.83	25.5	20.47	23.03	22.18	23.5	23.54	23.57
Control infant 6	cROI	7	34.17	29.09	27.96	24.83	28.68	25.63	29.01	190.62	29.37	30.9	26.22	28.88	27.47	26.25	24.05	20.46	22.73	27.36	28.8	28.55	31.8	33.1	31.01	23.07	30.11	28.3	24.67	16.41	23.4	32.02	29.42	28.6	56.35	49.61	21.6	27.76	24.95	23.61	27.95	28.86	27.69	24.13	25.68	27.49	24.39	29.66	19.65
Control infant 6	cROI	8	35.67	28.83	30.72	30.08	30.56	29.61	27.47	279.33	25.51	36.42	28.97	32.73	25.28	26.98	27.37	24.02	20.41	32.19	29.01	28.4	32.2	25.32	35.41	27.83	28.21	31.14	28.79	24.31	34.94	28.43	31.35	27.94	70.6	60.88	28.79	27.17	20	24.02	29.21	38.35	25.41	23.38	28.34	24.5	25.05	26.1	19.41
Control infant 6	cROI	9	35.64	26.99	25.27	25.91	27.96	31.07	26.43	249.35	43.96	30.68	23.61	25.48	27.31	29.37	30.23	31.77	28.71	32.99	25.22	25.84	32.03	26.07	30.51	24.04	26.86	29.35	24.24	23.88	31.2	31.03	26.89	34.97	64.06	54.16	26.86	23.3	19.99	26.4	24	32.16	26.85	21.3	24.26	25.15	24.47	27.81	19.07
Control infant 6	cROI	10	37.84	28.18	40.24	31.04	24.34	25.52	26.03	271.57	34.84	29.96	22.18	27.39	26.74	23.74	28.27	27.77	25.2	24.54	31.88	24.01	31.62	26.09	22.96	26.52	27.79	27.45	29.81	24.15	27.73	28.33	30.79	30.25	75.17	49.52	24.81	27.38	24.55	27.66	28.18	29.15	27.12	26.72	22.53	27.57	24.72	29.61	20.87
Control infant 6	cROI	11	46.63	29.07	25.75	28.76	29.65	29.93	25.51	242.03	29.7	28.22	24.88	25.41	26.6	27.13	30.61	26.11	26.18	24.8	29	26.01	29.56	27.13	29.23	19.32	26.16	26.47	25.96	24.97	24.16	26.78	26.18	29.86	73.43	51.12	26.82	24.21	23.52	22.56	30.38	28.16	27.5	24.25	28.33	30.08	22.02	26.06	18.83
Control infant 6	cROI	12	38.5	30.68	25.96	24.17	28.5	25.91	33.52	249.88	31.9	27.73	29.38	28.18	24.71	25.63	31.85	26.96	24.73	28.68	29.79	25.9	33.04	26.51	26.47	34.91	26.1	30.29	28.4	22.61	29.66	28.98	29.14	26.66	74.15	50.86	27.88	28.41	25.55	24.13	26.26	32.02	25.25	26.99	26.36	26.33	26.25	24.15	21.49
Injured infant 1	iROI-M-	1	29.2	32.31	26.42	27.77	26.69	25.39	28.77	205.28	27.94	31.43	27.52	30.5	24.14	28.55	22.88	28.04	26.22	32.92	23.84	25.56	36.58	20.65	15.36	31.65	30.6	27.67	28.29	14.42	25.49	23.7	34.38	27.95	64.03	27.53	27.53	36.51	42.68	23.44	24.14	24.15	21.15	31.24	21.7	23.87	23.43	37.26	16.86
Injured infant 1	iROI-M-	2	32.86	33.24	28.6	33.57	31.6	27.78	35.6	211.15	38.64	31.39	22.61	32.27	25.18	27.03	27.84	27.31	32.25	19.75	18.42	27.3	30.72	27.19	19.75	23.7	27.61	22.65	21.21	31.94	27.82	32.45	31.06	31.09	60.07	33.13	23.16	30.54	29.76	22.68	30.33	29.89	20.76	32.05	17.99	24.03	22.25	27.49	25.72
Injured infant 1	iROI-M-	3	33.93	23.61	29.95	31.84	30.42	34.29	28.27	227.97	35.12	33.4	25.35	29.65	28.19	22.67	35.26	25.8	23.41	19.77	24.73	38.6	29.18	22.92	26.83	20.95	25.23	19.07	26.67	23.46	25.62	26.11	31.03	28.94	67.68	22.47	20.24	25.95	24.83	24.17	28.85	27.31	26.92	30.09	25.66	27.11	22.6	33.9	25.28
Injured infant 1	iROI-M-	4	31.95	24.64	27.78	29.32	29.23	23.42	25.11	184.74	31.51	28.59	19.3	33.46	23.04	29.07	28.52	34.24	23.26	42.89	27.21	26.66	34.95	21.67	22.3	31.45	21.7	35.28	24.97	30.21	29.34	27.45	32.33	28.57	52.87	33.55	28.45	28.47	27.67	24.89	26.35	28.31	19.89	29.78	29.17	23.17	22.84	25.59	24.44
Injured infant 1	iROI-M-	5	26.91	25.07	29.48	28.23	25.57	31.1	34.02	160.2	34.58	30.42	30.26	27.49	25.13	22.98	26.3	29.75	22.37	39.08	30.29	31.61	31.53	21.6	29.31	30.58	26.75	28.07	24.22	22.86	32.1	27.55	29.89	27.6	50.71	29.74	29.16	25.05	28.94	30.72	34.29	30.06	28.19	24.79	23.62	27.67	24.02	28.88	24.92
Injured infant 1	iROI-M-	6	32.01	24.47	25.23	25.47	29.49	28.12	24.96	155.38	33.56	29.39	27.56	29.64	21.97	32.73	31.09	22.87	22.37	13.51	32.16	30.47	35.33	28.36	21.61	21.44	23.77	27.47	22.75	28.29	26.73	27.03	31.47	19.97	54.87	27.03	25.28	31.43	23.22	25.41	31.66	28.19	25.82	24.46	24.67	31.37	23.6	29.2	21.75
Injured infant 1	iROI-M-	7	25.1	21.85	31.8	29.82	23.97	31.06	25.22	188.14	33.89	28.37	23.33	30.38	29.45	24.52	24.13	27.04	27.94	25.59	24.91	25.94	29.33	25.05	19.68	26.41	28.86	22.6	28.23	25.24	27.75	26.1	37.4	31.99	53.1	24.65	25.66	33.55	25.86	34.24	26.36	25.77	27	25.28	24.17	28.59	24.39	24.01	25.51
Injured infant 1	iROI-M-	8	28.02	30.43	28.81	28.72	28.51	28.54	27.08	215.49	24.75	26.81	30.43	29.65	22.07	26.45	24.16	30.62	22.63	29.52	32.88	32.11	29.52	35.55	14.76	28.23	32.19	23.4	23.97	26.02	26.42	27.34	39.13	31.62	84.74	26.66	23.95	29.22	32.31	22.32	36.96	33.15	25.05	27.68	28.63	28.98	24.6	33.48	20.4
Injured infant 1	iROI-M-	9	29.75	30.32	27.06	31.22	19.44	30.41	27.02	196.13	37.15	24.88	25.02	30.57	23.05	26.67	31.42	32.43	24.98	29.15	29.05	27.44	34.45	28.98	29.15	25.86	21.71	22.03	26.73	28.12	28.28	26.95	30.85	30.55	79.02	29.09	28.06	30.14	25.07	25.02	25.72	30.98	28.92	26.76	25.83	21.33	21.71	28.67	31.09
Injured infant 1	iROI-M+	10	32.77	27.94	22.68	29.59	28.52	31	26.63	205.84	32.51	29.62	25.66	27.14	24.2	22.48	27.07	24.24	27.02	35.4	27.65	36.59	33.23	30.01	16.99	29.02	26.15	24.33	31.92	26.27	26.15	24.67	29.99	31.5	52.53	27.88	25.63	22.66	24.75	29.69	27.32	30.85	26.44	27.28	24.69	24.6	25.24	28.96	25.07
Injured infant 1	iROI-M+	11	26.73	32.95	24.47	29.68	28.67	32.98	31.26	154.25	30.84	31.23	29.41	30.68	27.07	23.22	24.1	28.55	22.92	30.83	32.24	26.92	29.84	28.41	29.69	24.54	29.55	24.33	25.75	26.55	30.77	27.14	31.67	31.37	66.13	35.83	27.58	31.11	22.84	22.11	28.82	29.64	26.25	28.3	24.18	24.07	22.69	24.41	25.56
Injured infant 1	iROI-M+	12	30.86	29.07	27.47	28.16	22.23	33.23	32.78	179.79	31.26	28.47	31.05	30.69	23.39	29	28.67	25.08	21.43	18.26	29.29	27.3	36.29	24.37	18.26	20.84	25.67	24.36	24.93	24.79	26.52	29.5	31.15	26.91	47.51	32.37	24.33	32.18	25.58	27.63	23.13	29.73	27.01	26.66	21.17	24.16	25.85	26.63	23.59
Injured infant 2	iROI-M+	1	36.47	26.59	24.86	29.2	24.62	27.49	29.19	280.06	37.72	37.39	22.76	30.04	28.32	27.48	23.11	27.73	25.42	29.02	26.21	27.73	30.32	21.5	23.5	24.72	25.24	25.41	30.82	24.16	36.03	34.86	33.73	28.67	76.95	56.97	26.1	25.43	22.23	19.5	26.15	31.83	27.38	25.56	17.41	19.25	24.04	28.61	18.31
Injured infant 2	iROI-M-	2	51.68	27.05	29.01	24.02	30.29	33.51	25.67	237.26	28.31	28.35	25.51	30.47	26.17	22.31	31.07	26.83	27.03	25.96	29.08	32.26	30.11	26.66	25.96	20.88	20.6	25.01	23.39	26.01	34.14	25.91	35.68	23.18	74.79	41.54	23.77	23.7	24.5	29.63	28.06	27.93	26.03	24.07	27.5	24.39	25.99	27.44	18.18
Injured infant 2	iROI-M-	3	50.5	26.33	26.74	31.96	28.92	28.69	31.88	313.08	30.09	32.24	24.73	28.94	24.26	24.12	24.33	27.5	27.1	21.37	31.73	26.85	30.54	24.75	24.58	27.46	22.7	22.71	27.37	22.05	31.23	32.63	38.69	26.69	79.1	44.12	28.14	26.92	23.15	23.7	26.77	31.51	29.96	25.85	28.61	20.65	22.06	31.26	19.73
Injured infant 2	iROI-M-	4	53.14	23.8	32.69	25.18	28.98	30.14	32.27	313.17	33.64	28.47	24.24	29.15	27.05	24.36	21.79	25.36	22.37	27.06	27.23	28	26.13	26.28	31.39	25.16	28.61	27.63	25.32	22.12	35.96	26.26	36.31	28.2	74.91	42.44	27.68	23.82	25.52	25.17	23.5	28.06	23.5	25.57	27.74	27.44	31.58	30.41	17.48
Injured infant 2	iROI-M-	5	51.59	28.61	29.29	31.97	25.93	31.35	28.6	285.81	35.04	28.36	27.36	29.91	27.31	28.76	26.87	26.82	25.96	21.15	31.48	22.07	27.44	27.42	26.87	21.42	26.19	20.92	25.15	24.34	34.44	32.08	31.72	31.84	75.96	54	26.95	26.09	24.89	25.12	25.87	29.63	25.81	21.2	27.22	22.21	23.88	30.67	20.62
Injured infant 2	iROI-M-	6	48.07	28.35	27.02	30.43	23.56	29.44	30.37	240.27	29.48	33.38	28.47	31.31	27.8	29.42	26.13	23.42	22.38	21.54	28.05	27.29	30.31	25.56	27.84	27.19	28.43	24.24	30.47	23.79	31.94	31.47	32.6	31.49	90.13	50.15	29.85	28.99	24.96	24.79	28.2	31.34	24.27	26.09	27.42	26	22.95	31.69	18.63
Injured infant 2	iROI-M-	7	51.57	28.22	31.29	30.2	28.24	26.98	28.11	271.41	34.76	30.79	23.49	27.46	27.58	23.93	31.09	29.29	24.66	22.9	26.88	26.61	28.89	24.21	20.61	25.71	25.88	24.57	30.08	21.4	34.16	26.03	35	33.43	69.84	51.38	24.97	24.38	22.72	24.88	25.46	32.98	24.62	25.03	27.04	28.79	20.15	33.88	20.07
Injured infant 2	iROI-M-	8	51.35	29.26	24.48	28.71	26.31	34.6	28.77	256.27	32.71	25.91	24.77	33.31	24.33	29.44	25.63	25.72	27.39	21.12	29.04	26.55	29.12	24.13	29.92	31.75	27.98	28.95	33.55	27.09	33.26	31.7	34.33	28.12	69.35	52.31	31.66	27.62	29.47	23.17	26.38	25.91	30.92	22.85	33.43	26.97	21.67	30.5	19.63
Injured infant 2	iROI-M-	9	54.81	28.31	28.16	31.72	28.55	31.46	31.94	296.15	33.68	37.71	26.9	25.25	26.2	19.5	23.62	25.77	27.54	22.81	23.92	28.68	29	26.03	30.42	26.19	26.73	24.37	27.61	25.04	35.33	30.53	30.13	29.91	80.05	56.75	27.5	27.87	26.12	27.21	24.23	33.39	27.56	24.29	29.9	24.59	21.22	32.16	21.57
Injured infant 2	iROI-M-	10	43.95	33.05	28.87	27.62	24.63	34.28	29.62	254.59	26.07	28.54	25.01	30.22	25.44	26.61	24.03	30.06	27.66	92.9	29.23	21.99	29.47	24.57	25.01	28.86	24.2	24.61	28.7	22.21	34.82	29.59	35.21	29.14	63.63	47.42	23.18	21.56	27.07	21.54	26.31	34.37	27.27	19.78	25.84	26.8	24.07	32.82	17.4
Injured infant 2	iROI-M+	11	41.72	28.24	26.83	24.16	29.91	34.31	36.42	193.82	31.08	27.85	28.17	33.71	26.7	25.45	19.45	25.09	23.38	21.53	29.63	29.99	26	23.7	23.93	22.73	20.96	19.2	24.69	24.96	31.46	23.64	28.71	30.7	53.58	40.2	27.92	22.96	27.81	21.73	25.79	37.15	26.09	31.32	31.04	19.18	23.13	31.86	19.5
Injured infant 2	iROI-M+	12	41.58	34.62	28.46	27.31	31.19	31.27	28.71	215.38	36.08	29.17	29.13	30.07	25.03	25.86	24.44	28.49	25.82	21.63	28.42	27.06	33.65	21.95	18.54	23.74	27.01	21.91	26.8	26.17	29.99	27.79	32.46	28.43	65.2	45.63	26.45	26.07	23.16	27.38	29.33	29.19	30.36	23.68	25.49	26.06	20.5	29.89	23.29
Injured Infant 3	iROI-M+	1	74.49	28.1	27.27	23.28	21.47	21.53	24.42	538.71	29.57	33.34	26	33.29	26.35	29.51	25.62	29.37	24.4	26.36	29.05	23.22	32.17	20.2	29	21.88	22.47	21.75	29.67	22.11	38.52	29.45	36.26	29.27	241.13	49.1	27.49	27.85	24.36	22.49	25.96	32.53	19.08	21.05	23.76	23.83	22.93	41.69	20.09
Injured Infant 3	iROI-M+	2	66.44	25.02	23.42	26.88	27.2	26.4	31.27	599.68	30.49	36.2	32.77	31.62	26.67	24.59	24.14	20.77	23.13	24.34	25.53	22.6	33.89	28.98	27.51	27.43	15.65	20.56	28.38	17.65	32.63	29.49	35.94	29.78	177.29	47.25	26.89	26.87	26.84	22.05	23.47	30.18	24.89	30.54	23.5	24.15	22.4	36	20.05
Injured Infant 3	iROI-M+	3	55.07	26.64	25.52	25.98	25.67	35.05	31.43	536.36	26.84	28.86	23.46	28.38	24.89	22.87	29.48	25.1	23.93	22.11	28.69	25.08	27.54	50.75	22.11	21.62	20.98	24.6	29.3	17.59	39.57	23.7	34.18	24.42	252.89	35.39	23.48	25.96	22.49	26.26	22.55	32.72	25.29	32.69	51.19	24.61	21.46	42.41	24.45
Injured Infant 3	iROI-M+	4	42.21	25.37	24.82	27.62	23.34	29.29	31	517.62	31.86	34.14	19.65	25.4	27.72	22.34	27.34	23.08	21.65	21.91	26.11	20.95	29.57	38.18	23.9	18.9	18.48	21.72	24.31	21.35	39.68	33.08	36.88	29.01	219.52	37.04	25.98	34.31	21.55	22.93	23.1	33.47	27.19	26.84	32.28	23.52	21.36	39.81	18.9
Injured Infant 3	iROI-M-	5	58.72	30.59	24.9	22.26	24.9	27.92	45.45	717.26	36.87	28.06	26.06	22.21	22.33	22.61	25.62	26.06	25.31	17.09	26.48	26.71	29.85	23.48	34.17	34.63	22.34	21.76	24.5	20.62	49.34	25.58	27.61	32.48	251.69	33.87	18.41	30.08	25.35	23.67	22.2	33.21	18.91	27.4	27.82	19.33	24.9	45.2	25.01
Injured Infant 3	iROI-M-	6	84.73	30.64	33.27	25.57	25.17	32.16	22.68	1043.52	26.4	30.21	23.84	30.66	26.15	35.24	25.79	22.15	25.34	16.37	30.22	28.69	25.96	27.56	37.91	22.38	23.42	24.9	26.08	21.42	37.02	32.74	33.9	29.96	234.51	30.32	18.47	24.15	24.34	24.81	24.64	34.01	19.37	22.72	26.83	23.67	19.4	39.89	22.1
Injured Infant 3	iROI-M-	7	91.52	29.63	25.34	28.05	25.61	30.28	37.27	1161.59	25.04	26.55	20.59	31.44	21.18	23.06	22.22	20.22	25	21.73	24.69	23.4	27.34	26.07	19.44	21.6	24	19.86	24.12	18	32.56	27.96	28.56	24.34	252.76	33.61	28.85	28.48	17.79	23.16	21.13	31.27	20.74	20.86	25.98	19.96	18.21	48.88	21.74
Injured Infant 3	iROI-M-	8	82.65	27.62	26.06	26.12	21.32	23.75	32.34	992.15	28.45	31.76	21.75	26.36	21.5	24.11	24.75	19.9	28.28	21.89	29.05	23.28	30.52	37.18	28.85	23.96	21.19	19.47	25.5	22.01	45.28	28.16	29.41	32.15	278.94	33.84	24.14	29.88	21.16	20.42	22.32	31.17	20.24	25.2	21.87	26.41	22.78	38.89	22.62
Injured Infant 3	iROI-M-	9	65.45	25.56	25.8	27.43	24.3	31.04	27.74	667.18	23.97	33.75	21.82	33.89	23.4	24.69	22.86	20.57	22.61	30.45	25.14	24.99	27.01	22.72	27.86	24.12	17.95	21.93	28.03	22.47	33.84	31.26	35.69	25.73	210.87	48.65	26.99	28.21	23.77	22.86	26.84	32.28	24.52	24.08	23.5	30.31	19.93	36.56	15.64
Injured Infant 3	iROI-M-	10	70.07	25.54	27.05	23.55	25	28.29	21.4	807.78	24.1	34.97	21.32	31.35	26.63	26.78	18.43	22.43	27.32	16.49	28.56	20.88	28.26	25.13	18.56	18.35	25.08	19.67	24.63	21.47	35.16	27.61	35.05	27.52	204.39	46.5	23.23	26.89	24.83	24.79	25.28	38.62	22.45	23.96	27.49	23.44	21.59	37.75	18.49
Injured Infant 3	iROI-M-	11	87.24	30.64	25.83	26.9	27.26	27.83	21.05	788.23	39.72	32.39	19.89	26.2	23.41	22.22	23.8	17.75	33.13	19.97	28.47	24.12	25.07	34.19	28.1	16.13	22.66	21.14	31.84	24.22	46.77	31.66	36.48	29.5	175.18	36.04	22.35	23.43	21.61	25.33	25.24	30.97	21.3	26.58	23.91	24.97	21.94	40.19	16.73
Injured Infant 3	iROI-M-	12	81.16	27.03	32	23.74	26.57	25.83	26.86	833.5	32.75	33.21	24.53	32.15	32.14	22.49	25.95	22.75	24.25	20.97	27.89	23.88	25.98	21.83	26.52	19.64	22.34	24.28	25.9	22.52	39.13	29.48	39.15	28.83	206.91	47.24	26.79	23.41	22.27	23.55	26.12	30.76	23.32	24.26	19.34	22.85	21.52	38.94	17.34
Injured infant 4	iROI-M-	1	28.08	27	29.52	28.69	26.5	31.25	28.03	52.7	35.18	30.82	26.59	27.6	26.39	24.48	24.56	31.78	27.44	23.8	31.86	25.97	32.76	25.49	35.7	26.53	32.93	29.34	26.56	23.28	27.72	25.51	24.74	28.06	36.43	31.46	28.75	30.42	26.8	21.57	25.87	33.47	30.64	24.04	25.41	22.91	21.53	26.96	20.27
Injured infant 4	iROI-M-	2	24.47	30.04	33.3	31.03	41.99	33.19	30.46	59.36	34.14	31.09	28.46	27.94	25.39	24.65	28.34	32.42	27.22	12.43	35.29	30.74	25.89	27.16	29.38	20.71	30.11	28.27	27.75	26.15	31.21	30.06	26.37	25.98	25.27	26.75	33.13	26.14	25.71	22.05	28.16	32.7	32.4	23.54	23.3	27.27	25.07	26.06	18.61
Injured infant 4	iROI-M+	3	24.86	28.35	30.69	25.1	34.4	30.98	28.24	49.02	35.13	32.29	29.88	28.97	25.82	29.9	21.8	26.82	23.93	28.45	25.95	31.94	30.72	30.76	37.5	30.05	26.25	27.6	28.67	23.71	29.16	27.01	29.03	28.22	38.1	26.33	29.45	27.09	26.46	28.05	27.01	36.56	22.52	26.5	21.32	24.79	22.92	30.55	18.45
Injured infant 4	iROI-M+	4	27.76	37.93	32.21	34.35	25.17	27.69	24.08	51.83	28.15	30.17	27.54	29	22.33	30.33	25.88	31.49	27.46	30.19	33.82	31.5	32.97	27.62	24.94	24.55	26.4	19.51	31.39	25.57	29.63	23.98	30.35	34.57	41.92	30.81	28.7	21	22.03	27.97	29.49	33.26	24.5	30.62	19.97	24.02	22.35	26.7	20.49
Injured infant 4	iROI-M+	5	28.11	28.74	31.66	24.78	24.08	31.69	26.62	49.93	33.42	30.11	26.05	30.09	23.46	21.88	29.95	26.34	30.33	34.81	29.24	33.89	36.58	25.38	26.95	32.39	37.73	30.5	29.15	26.53	24.21	22.96	26.45	26.82	31.36	32.45	25.1	27.54	25.53	34.26	27.62	28.47	41.25	25.6	29.56	22.62	20.15	33.37	17.33
Injured infant 4	iROI-M+	6	29.66	30.79	30.17	21.36	26.36	26.11	23.99	50.03	25.31	24.54	30.9	25.82	27.76	34.47	29.18	26.36	24.66	19.54	28.96	28.8	32.64	31.21	35.52	29.98	30.61	26.64	19.72	27.22	26.04	24.67	26.72	29.02	36.4	28.1	26.11	24.31	26.76	31.01	26.62	31.56	25.55	26.73	18.33	27.15	24.47	28.81	25.98
Injured infant 4	iROI-M+	7	29.5	30.2	27.52	26.54	30.33	24.34	28.91	52.13	25.61	32.71	25.12	35.84	22.85	26.7	29.7	24.23	32.16	33.47	33.6	32.33	33.4	30.91	19.38	26.36	30.52	27.24	28.95	24.11	29.03	21.14	28.98	23.8	32.48	30.36	29.09	29.63	25.51	30.13	30.56	29.45	23.33	29.88	20.66	25.78	19.59	29.5	17.21
Injured infant 4	iROI-M-	8	29.99	29.98	31.63	30.55	25.5	29.74	23.84	50.01	31.48	33.38	29.53	26.93	24.77	25.53	34.58	22.4	33.36	34.08	31.56	41.9	28.52	18.42	26.06	21.96	24.06	15.73	24.92	19.66	32.14	27.24	32.45	23.28	35.18	28.68	30.5	33.03	37.48	25.65	24.06	39.22	39.85	21.83	26.53	29.16	22.25	27.54	10.96
Injured infant 4	iROI-M-	9	30.79	33.42	32.51	25.79	32.83	24.96	29.95	46.41	33.11	30.92	28.98	30.94	18.15	28.23	32.28	21.36	19.96	13.85	26.76	29.97	35.45	26.89	19.05	49.12	30.68	29.38	26.7	21.91	24.6	25.05	26.35	25.77	52.52	31.58	27.51	27.58	32.77	27.59	35.43	26.12	35.46	28.18	26.29	23.48	22.37	28.71	32.37
Injured infant 4	iROI-M+	10	23.76	32.72	31.66	26.62	29.08	30.54	26.16	59.24	34.75	30.74	30.09	25.84	21.96	27.57	25.01	25.71	31.02	28.96	30.92	30.78	32.37	26.13	20.69	20.69	30.71	23.32	35.74	24.37	26	23.02	30.08	29.19	54.89	19.92	26.27	29.79	26.52	30.17	39.61	33.35	29.79	32.73	19.99	26.87	24.7	22.46	19.61
Injured infant 4	iROI-M+	11	23.74	32.16	30.23	26.06	26.62	27.77	27.81	54.08	32.3	31.57	31.76	32.27	25.64	25.21	26.92	34.12	26.64	16.85	24.17	29.97	33.88	26.18	36.51	25.89	28.47	27.25	33.85	26.27	29.4	28.38	26.9	28.3	33.58	28.59	30.39	29.46	26.34	24.09	27.96	26.54	24.79	27.02	28.62	26.08	22.66	25.15	24.94
Injured infant 4	iROI-M+	12	30.2	25.27	23.34	25.34	29.42	27.95	27.38	54	38.04	31.9	23.29	26.65	19.73	25.51	24.43	34.24	29.95	17.15	30.47	32.11	30.05	21.57	39.58	28.54	29.54	26.34	26.63	26.64	29.39	30.68	29.34	28.43	31.64	32.08	26.83	28.73	25.17	29.19	26.64	25.45	31.22	27.74	23.75	30.18	25.03	22.46	22.97
Injured infant 5	iROI-M-	1	99.74	31.3	24.85	24.52	25.31	17.39	26.61	910.59	39.02	32.98	26.59	32.77	22.72	21.38	28.14	25.48	23.43	31.38	22.45	24.06	37.03	19.11	24.13	48.75	28.67	19.18	26.36	20.87	42.48	29.04	24.63	33.08	79.24	21.18	29.22	23.77	26.41	24.74	23.26	25.38	21.57	15.86	24	23.12	22.03	30.69	23.54
Injured infant 5	iROI-M-	2	79.48	32.98	28	23.73	27.24	33.2	30.54	839.41	40.11	31.15	12.02	24.67	28.54	17.4	24.95	23.88	24.91	36.33	27.89	41.14	23.65	20.82	31.79	24.88	18.8	21.22	19.99	13.62	40.9	26.07	28.73	36.03	108.81	26.75	25.23	28.1	23.27	15.8	16.91	30.08	14.35	31.6	24.3	20.46	25.58	32.71	20.07
Injured infant 5	iROI-M-	3	78.47	28.93	25.21	23.12	23	29.66	30.91	778.03	22.97	31.25	23.69	29.79	30.64	25.6	29.32	18.97	22.06	20.23	25.95	26.52	33.76	21.56	16.55	31.53	22.02	21.29	22.87	19.27	37.22	31.56	24.13	28.54	84.26	23.75	26.56	27.29	22.2	21.7	21.45	30.61	24.38	24.76	26.6	20.62	24.72	26.28	23.6
Injured infant 5	iROI-M-	4	62.6	25.69	27.71	25.76	21.11	28.98	34.53	1026.36	40.31	24.76	24.4	20.62	23.74	28.09	27.9	21.47	25.91	24.78	29.22	25.08	30.76	28.3	25.81	23.99	24.49	20.78	23.76	20.12	35.83	29.88	24.16	23.98	103.48	26.84	27.23	28.28	20.93	25.56	29.34	35.6	23.19	23.07	28.45	26.79	23.24	29.69	21.86
Injured infant 5	iROI-M-	5	76.84	27.05	27.51	20.8	32.46	27.62	30.26	622.06	34.37	30.64	25.49	24.76	29.07	22.18	22.81	28.5	29.91	29.2	27.14	29.28	33.86	31.95	44.5	19.47	34.3	28.72	25.14	21.59	36.76	26.8	26.38	24.26	77.88	32.89	28.47	23.8	20.84	29.53	23.35	32.42	26.05	24.73	29.4	23.47	20.35	24.61	22.66
Injured infant 5	iROI-M-	6	67.12	23.97	23.38	26.79	28.42	25.39	27.18	720.31	27.72	34.31	26.28	27.08	30.8	25.98	24.46	27.74	19.6	23.2	22.34	25.38	27.6	23.22	28.09	24.3	25.42	22.82	24.56	27.61	41.05	27.45	27.4	23.73	78.16	22.41	26.77	21.98	24.52	19.08	21.94	32.2	22.09	28.08	27.02	26.87	26.28	31.32	17.77
Injured infant 5	iROI-M-	7	64.65	25.77	27.06	20.28	25.17	25.64	26.88	583.17	36.51	37.66	22.18	27.79	24.58	27.49	30.23	24.07	21.31	20.9	24.47	28.84	31.1	23.43	8.71	22.64	22.21	28.94	27.89	18.68	29.86	28.72	28.19	22.15	78.43	26.23	28.47	23.15	20.09	25.74	21.74	29.51	27.89	21.41	24.81	20.97	25.18	22.47	16.16
Injured infant 5	iROI-M-	8	63.05	23.24	29.2	26.28	31.37	26.71	27.75	827.92	39.62	28.14	23.06	30.84	27.21	22.13	27.36	24.63	23.12	23	29.35	28.66	29.37	19.93	34.49	20.2	27.34	18.19	26.71	22.17	33.68	28.7	22.14	24.24	88.4	27.93	23.71	27.58	22.76	21.96	26.73	29.54	25.88	21.24	27.39	21.45	21.06	27	24.13
Injured infant 5	iROI-M-	9	64.49	23.28	30.4	23.15	25.98	27.51	34.74	621.23	33.11	22.39	19.26	28.93	27.24	24.55	29.07	24.55	27.84	119.39	26.91	26.85	26.81	22.38	28.43	27.27	27.47	21.71	30.17	20.97	31.28	30.48	23.99	26.3	66.79	25.23	26.35	24.86	40.66	19.97	25.44	29.88	27.4	21.88	25.37	19.83	21.07	26.46	20.88
Injured infant 5	iROI-M-	10	59.03	27.94	26.32	24.01	31.26	28.86	37.6	822.24	28.29	32.42	20.42	24.23	24.87	27.21	27.08	23.34	21.5	15.92	19.02	28.51	28.63	30.66	26.16	19.7	22.17	23.89	27.89	25.74	33.23	33.98	20.99	24.98	129.79	22.67	23.61	29.59	25.17	25.79	21.89	31.63	24.02	22.58	24.05	22.28	17.63	27.25	26
Injured infant 5	iROI-M-	11	52.27	24.34	25	24.45	28.55	26.52	48.43	793.59	34.26	31.81	27.17	30.06	26.21	22.51	29.13	20.94	28.03	32.77	29.51	27.82	34.62	18.23	32.77	22.12	22.4	23.72	26.54	22.39	36.02	26.99	23.64	30.76	83.65	24.52	24.19	23.48	21.99	22.94	28.14	41.73	23.12	23.88	28.41	21.4	19.03	31.91	23.57
Injured infant 5	iROI-M-	12	62.22	24.7	25.44	24.03	26.52	31.92	37.65	706.84	36.54	24.91	25.22	26.03	19.16	23.37	30.51	26.42	21.82	19.41	28.8	24.23	29.8	22.03	37.61	24.87	21.61	28.65	25.11	20.29	42.01	24.47	22.42	26.29	87.36	27.65	24.67	22.82	27.11	29.06	24	37.14	27.06	25.79	34.04	18.46	22.24	30.16	17.92
Injured infant 6	iROI-M-	1	30.25	29.45	24.08	26.14	20.63	32.18	23.14	160.61	34.12	30.1	23.09	25.55	29.92	22.67	31.34	26.11	24.96	54.52	41.89	25.2	29.95	21.33	35.56	19.26	24.2	27.7	26.57	17.67	26.11	25.4	26.05	28.21	74.02	40.27	28.29	33.72	25.54	28.35	31.64	25.37	30.21	19.06	24.5	25.3	24.2	26.39	22.41
Injured infant 6	iROI-M-	2	30.26	31.99	30.33	28.41	20.91	34.47	33.31	164.09	33.51	33.92	25.82	36.66	29.21	27.73	33.65	26.73	15.38	37.99	33.73	28.96	30.14	27.15	17.27	28.06	26.75	24.18	25.7	23.86	29.01	30.19	29.21	35.63	77.91	56.9	26.1	29.07	26.21	27.11	24.81	32	24.53	18	23.68	22.3	27.47	26.33	19.92
Injured infant 6	iROI-M-	4	28.55	29.91	29.96	36.72	23.94	30.83	28.75	124.42	30.47	31.72	33.52	28.56	25.93	28.63	28.28	27.39	22.97	34.07	28.54	27.83	37.08	27.99	33.04	24.87	25.31	28.4	33.13	24.04	28.79	26.97	27.78	29.11	54.83	47.2	27.41	26.26	26.36	24.3	32.8	31.47	26.79	24.96	26.54	23.72	24.06	24.67	23.99
Injured infant 6	iROI-M-	5	26.83	30.76	25.55	29.98	31.13	32.11	25.78	95.69	36.3	31.43	26.74	24.63	26.19	26.13	28.66	23.24	25.68	27.99	30.38	26	25.04	30.66	29.16	23.06	31.13	23.85	27.03	22.27	30.42	25.43	32.17	26.71	46.28	38.96	30.55	26.28	19.16	24.44	29.27	32.11	21.16	20.87	26.82	23.97	24.2	26.67	20.5
Injured infant 6	iROI-M-	6	27.71	30.14	26.72	26.38	28.92	28.31	28.72	166.17	34.06	33.19	35.55	26.7	24.85	23.11	23.59	30.47	26.67	29.73	31.07	24.09	30.8	25.23	41.62	25.74	30.44	28.45	27.01	29.33	29.58	34.84	23.57	28.04	49.52	36.73	22.64	25.25	29.26	28.95	22.68	34.01	28.96	26.98	21.28	25.42	23.97	27.41	20.37
Injured infant 6	iROI-M-	7	29.29	29.41	29.25	31.41	27.92	24.35	27.25	124.35	42.02	29.63	26.06	31.09	23.38	30.92	32.17	28.11	20.55	25.92	30.97	29.25	35.26	23.58	30.42	25.89	22	26.86	29.93	24.29	23.28	30.01	30.92	33.51	50.65	41.04	25.06	30.66	24.58	24.8	30.11	28.69	30.26	30.59	28.64	25.67	24	24.15	15.02
Injured infant 6	iROI-M-	8	26.14	29.54	23.77	26.19	24.32	29.92	25.15	155.81	33.8	28.74	20.15	29.72	30.62	22.61	29.91	25.83	20.98	32.92	30.38	29.24	29.96	26.62	37.04	25.7	26.28	30.86	26.8	23.53	26.08	31.82	30.87	35.22	51.19	42.3	31.4	29.4	22.9	27.7	27.1	30.98	26.73	25.34	25.66	25.33	24.11	32.7	21.06
Injured infant 6	iROI-M-	9	29.19	30.02	27.6	28.1	24.94	32.02	26.62	157.7	31.19	31.56	27.84	30.47	27.36	28.98	29.31	23.78	25.37	26.71	26.95	27.72	33.24	20.8	30.2	23.8	24.26	25.8	30.35	23.89	32.71	29.29	28.24	29.99	49.07	41.73	27.61	26.01	26.35	26.15	29.8	26.52	26.23	24.94	24.16	23.64	23.57	25.83	16.95
Injured infant 6	iROI-M-	10	33.34	29.12	27.26	29	23.69	29.92	34.54	126.76	27.14	26.09	26.77	29.43	23.33	27.4	29.3	28.55	29.57	24.39	31.55	27.14	28.22	21.35	31.51	23.18	34.05	22.09	25.89	27.91	26.25	22.39	29.42	27.49	51.75	37.04	28.47	23.7	24.73	25.7	25.42	36.89	27.76	23.82	27.01	27.32	28.72	28.06	21.01
Injured infant 6	iROI-M-	11	31.03	29.64	36.73	29	30.72	31.36	27.23	102.26	31.91	32.77	22.39	32.42	24.94	23.45	26.16	24.21	26.93	26.35	27.72	28.87	31.19	28.14	30.56	20.49	26.04	32.34	32.21	25.83	26.79	30.73	33.21	28.21	50.54	34.66	33.16	26.98	24.26	27.2	26.09	31.06	30.14	25.49	23.08	22.98	27.65	21.9	29.14
Injured infant 6	iROI-M-	12	28.3	26.69	26.69	29	30.56	29.27	27.83	114.78	34.7	35.09	25.98	25.5	25.92	30.04	25.69	24.7	23.76	27.51	27.78	26.07	33.87	28.2	27.51	26.54	31.18	29.82	24.62	23.8	27.04	30.25	30.76	27.16	37.51	33.68	27.08	27	24.37	26.25	25.19	32.04	23.88	28.93	23.26	24.25	26.52	27.08	18.82
[truncated: 1,778 more columns]
