# Supplementary material for: Localized microglia dysregulation impairs central nervous system myelination in development
Source: Acta Neuropathol Commun. 2023 Mar 22;11:49. doi: 10.1186/s40478-023-01543-8 (PMC10035254; doi:10.1186/s40478-023-01543-8)
Supplement: Supplementary file 3 — Additional file 3: Sheet 2. Differentially expressed genes in respective iROI-M− versus iROI-M+. Differentially expressed genes (DEG) in respective iROI-M− versus iROI-M+ in 4 injured infants. FC: fold change. [file 40478_2023_1543_MOESM3_ESM.xlsx]

## Sheet: Infant 1
Infant 1
Target Name	Log2 FC	Pvalue
ECSIT	0.556794	0.0217588
ULBP2	0.489113	0.000587704
APC	0.448312	0.0224163
ASXL1	0.409591	0.00544073
KDR	0.374575	0.00403421
PALMD	0.307698	2.25783e-07
PGM2	0.275724	0.0223943
S100A9	0.263279	0.0423367
DSC3	0.260394	0.00164027
THY1	0.253467	0.0125905
RFC3	0.249716	0.00323237
CCR2	0.247889	0.0176605
CCRL2	0.244935	0.0017037
BRD4	0.24295	0.0155416
MMRN2	0.241445	0.0283896
KRT14	0.235839	0.0363644
TPM4	0.229464	0.00485925
DEFB1	0.222808	0.00418024
STAT4	0.218017	0.0431688
LCP1	0.217785	0.00353418
KLRC2	0.216186	0.0481781
BTLA	0.215936	0.00158288
HSD17B8	0.212875	0.0111413
ITGAV	0.212563	0.0159584
COL6A6	0.211374	0.000605514
CEBPB	0.208287	0.0413905
PIK3R1	0.197558	0.0479745
PDGFA	0.18366	0.0281101
KRT1	0.177148	0.0123914
CHIT1	0.176263	0.0492336
ITGB4	0.164452	0.0164347
TWIST1	0.162247	0.0171154
IRF8	0.160464	0.0441558
H2AX	0.159855	0.0474315
MMP9	0.14748	0.0173891
ID4	0.14502	0.00651372
TPR	0.141215	0.0295558
CTSL	0.139771	0.0254252
IL13	0.130324	0.032184
SKP2	-0.118559	0.0260179
BRD2	-0.128947	0.0381717
SHC3	-0.133765	0.0472205
MSRB2	-0.133806	0.0278085
SLC25A1	-0.143216	0.0287242
UBA7	-0.14577	0.0155246
TXNIP	-0.146126	0.0455124
FGF5	-0.152147	0.0284648
SP1	-0.158813	0.0464883
RAG1	-0.166318	0.0199152
MTOR	-0.168951	0.0071918
BRAF	-0.173408	0.0470291
PRKAR2A	-0.1737	0.00456076
ITGA6	-0.174847	0.0453457
PVR	-0.1761	0.0449777
RASA4	-0.178244	0.0385877
TWIST2	-0.17984	0.0399884
ZEB2	-0.181695	0.0024391
STAT3	-0.191094	0.0216163
BAG1	-0.191302	0.0490147
ITGA3	-0.192727	0.0443286
CD9	-0.199015	0.0477903
RBL2	-0.202531	0.00167784
TSC1	-0.205181	0.00883626
MKI67	-0.207349	0.0471672
ATF3	-0.20989	0.0387791
THEM4	-0.214033	0.0246908
SOX10	-0.223707	0.0385374
GLUD1	-0.225437	0.00176749
FH	-0.226265	0.00174282
COL24A1	-0.234929	0.036057
SHC1	-0.239338	0.025347
ILF3	-0.255315	0.00217235
NOD2	-0.2579	0.00109367
IL12RB1	-0.258906	0.0392691
THBS4	-0.259588	0.0354638
MAPK11	-0.263527	0.00314767
TOP2A	-0.265632	0.0268701
PLA2G1B	-0.283041	0.00130252
HNF1A	-0.29377	0.0045027
IFNGR2	-0.304056	0.0277177
SMAD9	-0.325048	0.00685382
CD19	-0.351065	0.0335556
SMAD4	-0.352963	0.000290596

## Sheet: Infant 2
Infant 2
Target Name	Log2 FC	Pvalue
H3C10	0.621261	0.0154449
SPP1	0.524221	0.0236572
HLA-A	0.502074	0.000179959
CLU	0.458285	0.0239469
C3	0.40693	0.00523933
B2M	0.368433	0.000676126
A2M	0.346047	0.00784426
CD38	0.325334	0.0258382
PKM	0.308873	0.0107053
CD40LG	0.291975	0.04363
IL12RB1	0.2918	0.00196217
CD19	0.27281	0.0309083
IL7	0.272341	0.00790363
IL33	0.261078	0.0123725
DUSP1	0.250078	0.0292901
GIMAP4	0.249956	0.000242811
SOX9	0.236272	0.022452
EP300	0.226408	0.0130218
PDGFB	0.225851	0.00461175
CEBPB	0.222821	0.00356924
AURKB	0.216748	0.000368526
GPX1	0.216592	0.00169703
HOXA10	0.212523	0.00910836
KRT17	0.207994	0.0174805
CD68	0.20698	0.0395985
PHGDH	0.202873	0.00374097
CMKLR1	0.191996	0.0306953
ADM	0.188746	0.0205982
CPSF7	0.186762	0.00969257
TTR	0.182915	0.0258326
C1QB	0.182057	0.0343069
TREM2	0.180106	0.00881655
IGF2R	0.179781	0.0397084
TFDP1	0.171548	0.00427946
NT5E	0.167508	0.0208128
FPR1	0.167451	0.0164993
RORC	0.164534	0.00711275
HLA-DQB1	0.162256	0.0277272
MYB	0.15483	0.00929574
CLEC4E	0.152793	0.0482419
CYBB	0.149321	0.0132287
PRUNE1	0.143898	0.00498402
H2AX	0.139044	0.00721337
FZD1	0.128743	0.0116715
RASGRF1	0.124901	0.0317065
VSIR	0.124107	0.00614235
SELPLG	0.122836	0.0229602
TAPBPL	0.122512	0.00594136
GLI3	0.12177	0.0206008
FLG	0.120647	0.0294965
FGF9	0.118283	0.0170578
MCAT	0.116663	0.043687
GDF6	0.116145	0.0382665
CD276	0.0987423	0.0346976
SFN	0.0942411	0.0194601
SPA17	0.085728	0.0144366
CKLF	0.0832746	0.0106759
TGFB2	0.0821865	0.0128063
TXN2	-0.0758465	0.0333325
STAT3	-0.0910921	0.0475598
S100A7	-0.0944651	0.0348179
L1CAM	-0.105882	0.027877
COL27A1	-0.11735	0.0432346
CXCR2	-0.119026	0.00878239
HMGN5	-0.119876	0.00778139
TAP1	-0.128129	0.0113776
MME	-0.13327	0.0047141
CDKN1A	-0.134673	0.0373091
TNR	-0.13947	0.0155284
PC	-0.139969	0.00499397
PIK3CG	-0.147575	0.0263851
GNG4	-0.1505	0.0435484
TLR10	-0.164904	0.0187077
PLD1	-0.177735	0.0021369
MBL2	-0.178408	0.0441629
PRKACB	-0.213841	0.00153551
OAS2	-0.216471	0.00505419
CXADR	-0.227325	0.000524693
CXCR6	-0.252123	0.00100146
CDKN2A	-0.308654	0.0130769

## Sheet: Infant 3
Infant 3
Target Name	Log2 FC	Pvalue
CD14	1.05273	0.0193174
S100A9	0.994422	0.0163718
APOC2	0.986276	0.0105127
CHIT1	0.86676	0.0367901
GPX1	0.790226	0.0151721
S100A8	0.708687	0.00615148
ACTB	0.655843	0.00079165
ITGB2	0.625705	0.0169435
B2M	0.592632	0.0221881
ENG	0.530701	0.0179883
TYMP	0.51288	0.0281599
OAZ1	0.420943	0.00189989
CCL3	0.391996	0.0115771
IFI6	0.387393	0.00822781
FCGRT	0.362935	0.00389681
CD84	0.353631	0.0389173
CD81	0.338883	0.0154349
PLAU	0.338703	0.0183944
LAIR1	0.338026	0.0193079
H3-3A	0.334181	0.00349092
TGFBR1	0.32591	0.00254287
TREM2	0.313533	0.0354005
HLA-E	0.311963	0.0273587
CCL7	0.305248	0.0409432
CD53	0.291114	0.0202104
ETS1	0.285122	0.000326519
FCGR1A	0.279459	0.0163804
IFIT3	0.271572	0.0446849
LAMP1	0.262874	0.0125509
ELOB	0.252895	0.00332176
C2	0.250926	0.0360152
ITGAX	0.249693	0.0368943
CD276	0.249161	0.00376818
CD46	0.247329	0.0496567
NDUFA3	0.244915	0.0485157
PKM	0.242988	0.0331196
IDH1	0.241647	0.0397335
PSMB8	0.240456	0.00998767
JUNB	0.239816	0.00512282
BCL2L1	0.234007	0.00626484
APC	0.22973	0.000747155
SERPING1	0.228134	0.0461346
HK1	0.221106	0.0136776
IL15	0.2009	0.0111931
RHOA	0.197205	0.0239835
TNFRSF1A	0.192428	0.00269402
NDUFB11	0.191627	0.0401026
PYCARD	0.184779	0.0431373
IGF2R	0.184076	0.0454234
IFNAR2	0.184021	0.027425
NDUFA11	0.180366	0.0217931
PRKCD	0.179174	0.010089
LTBR	0.178455	0.0277132
CD1A	0.171613	0.00877476
CTSH	0.156884	0.0413076
NDUFA1	0.156469	0.0340043
NDUFA7	0.153527	0.0396319
TFDP1	0.151549	0.00462152
CD180	0.146312	0.0248044
CD47	0.14585	0.0113885
PVR	0.144489	0.043684
SLC7A5	0.142283	0.0457483
NDUFB10	0.130824	0.0395013
MAVS	0.127315	0.0265363
GATA3	0.117634	0.0233613
IL13	-0.0939773	0.0407744
NFE2L2	-0.0995967	0.0228783
ITGA8	-0.117642	0.0425564
FGF2	-0.126841	0.018209
BRD7	-0.133923	0.0217819
TLR5	-0.144289	0.00884247
WEE1	-0.145945	0.0418026
ERBB2	-0.149243	0.014602
SYK	-0.149909	0.0448343
KLRF1	-0.160898	0.0226115
IL34	-0.165354	0.00496067
SIGLEC8	-0.169807	0.0105082
FZD2	-0.17017	0.0223383
LY9	-0.178231	0.0241539
PHF6	-0.180366	0.0425373
RGMB	-0.180987	0.04854
H3-5	-0.185141	0.0118609
MFGE8	-0.190463	0.00534233
NECTIN1	-0.206853	0.0362537
LY96	-0.214361	0.00878833
FYN	-0.216292	0.0220164
KIR2DS3	-0.219753	0.0261653
TNFRSF17	-0.22051	0.00726263
SRSF2	-0.221875	0.00760079
RFC4	-0.251228	0.000479593
PLA2G10	-0.262383	0.0215117
TNR	-0.272063	0.0125881
OLFML2B	-0.281033	0.00862418
PNOC	-0.497633	0.0287257

## Sheet: Infant 4
Infant 4
Target Name	Log2 FC	Pvalue
VHL	0.295487	0.0407677
PCK2	0.25362	0.0434953
ITGB7	0.251392	0.0285826
FGF8	0.240642	0.00818368
TNFSF13	0.224286	0.0417322
MICB	0.223447	0.0357606
PSMB8	0.201015	0.0267708
IL13RA2	0.188629	0.0234147
BRD4	0.1696	0.00678011
PHF6	0.155494	0.00837152
ITCH	0.15336	0.00272955
RRAD	0.149295	0.0253794
SGK1	0.144042	0.00522867
RIPK2	-0.0880136	0.0432328
STAT4	-0.131646	0.0211322
JAM3	-0.13353	0.0429757
PNMA1	-0.14859	0.0484022
HOXA10	-0.151067	0.015255
NLRC5	-0.162524	0.00358887
ATP11C	-0.163946	0.0442962
PLAUR	-0.169928	0.0496527
IL1RAP	-0.17052	0.0323312
FCGR1A	-0.174164	0.0437806
CMKLR1	-0.17491	0.00763867
TNFAIP6	-0.177734	0.0239663
GPT	-0.189311	0.00471839
GADD45A	-0.190587	0.00718415
LEPR	-0.196811	0.0470352
SIGLEC5	-0.229066	0.009455
ASNS	-0.230097	0.00661574
CACNA1H	-0.233599	0.0128979
TFE3	-0.251388	0.0194432
MMP3	-0.272068	0.00814339
GLI3	-0.281288	0.00558547
SRR	-0.306982	3.28248e-05
SERPINA1	-0.312982	0.000529462
B2M	-0.337499	0.00170695
LILRB3	-0.407298	0.00987706
CSF2	-0.410595	0.00487843
