# Supplementary material for: Localized microglia dysregulation impairs central nervous system myelination in development
Source: Acta Neuropathol Commun. 2023 Mar 22;11:49. doi: 10.1186/s40478-023-01543-8 (PMC10035254; doi:10.1186/s40478-023-01543-8)
Supplement: Supplementary file 4 — Additional file 4: Sheet 3. Pathway analysis of DEGs from respective iROI-M− versus iROI-M+. Ingenuity Pathway Analysis (IPA) canonical pathways and predicted upstream regulators that are significantly regulated in comparison of respective iROI-M− to iROI-M+ in 4 injured infants. [file 40478_2023_1543_MOESM4_ESM.xls]

## Sheet: Infant 1 Pathways
Ingenuity Canonical Pathways	-log(p-value)	Ratio	Molecules
Regulation Of The Epithelial Mesenchymal Transition By Growth Factors Pathway	11.4	0.0638	BRAF,FGF5,MAPK11,MMP9,MTOR,PDGFA,PIK3R1,SHC1,SMAD4,STAT3,TWIST1,ZEB2
Hepatic Fibrosis Signaling Pathway	10.2	0.038	BRAF,BRD4,CEBPB,HNF1A,ITGA3,KDR,MAPK11,MTOR,PDGFA,PIK3R1,PRKAR2A,SMAD4,SP1,STAT3
Regulation of the Epithelial-Mesenchymal Transition Pathway	9.95	0.0573	APC,BRAF,FGF5,HNF1A,MMP9,PIK3R1,SMAD4,STAT3,TWIST1,TWIST2,ZEB2
Mouse Embryonic Stem Cell Pluripotency	8.4	0.0777	APC,HNF1A,ID4,MAPK11,PIK3R1,SMAD4,SMAD9,STAT3
Osteoarthritis Pathway	7.11	0.0427	CEBPB,HNF1A,ITGA3,MMP9,MTOR,S100A9,SMAD4,SMAD9,SP1
Role of Tissue Factor in Cancer	6.62	0.0598	FGF5,ITGA3,ITGA6,ITGAV,MAPK11,MTOR,PIK3R1
Acute Phase Response Signaling	6.52	0.0447	CEBPB,ECSIT,HNF1A,MAPK11,MTOR,PIK3R1,SHC1,STAT3
Glucocorticoid Receptor Signaling	6.39	0.0298	BAG1,CEBPB,IL13,KRT1,KRT14,MAPK11,PIK3R1,SHC1,SMAD4,STAT3
FLT3 Signaling in Hematopoietic Progenitor Cells	6.32	0.075	MAPK11,MTOR,PIK3R1,SHC1,STAT3,STAT4
JAK/Stat Signaling	6.32	0.075	CEBPB,MTOR,PIK3R1,SHC1,STAT3,STAT4
Natural Killer Cell Signaling	6.21	0.0406	IL12RB1,KLRC2,MAPK11,MTOR,PIK3R1,PVR,STAT4,ULBP2
Senescence Pathway	6.14	0.0327	ASXL1,ATF3,BRAF,CEBPB,MTOR,PIK3R1,RBL2,SMAD4,SMAD9
Ovarian Cancer Signaling	6.11	0.0504	APC,BRAF,HNF1A,MMP9,MTOR,PIK3R1,PRKAR2A
Endocannabinoid Cancer Inhibition Pathway	6.03	0.049	ATF3,HNF1A,MTOR,PIK3R1,PRKAR2A,TWIST1,TWIST2
EGF Signaling	5.76	0.0909	MAPK11,MTOR,PIK3R1,SHC1,STAT3
HOTAIR Regulatory Pathway	5.7	0.0437	BRD4,HNF1A,MMP9,PIK3R1,STAT3,TWIST1,TWIST2
Paxillin Signaling	5.55	0.0556	ITGA3,ITGA6,ITGAV,ITGB4,MAPK11,PIK3R1
PI3K/AKT Signaling	5.44	0.04	IL12RB1,ITGA3,MTOR,PIK3R1,SHC1,THEM4,TSC1
T Cell Exhaustion Signaling Pathway	5.44	0.04	BTLA,IL12RB1,KDR,MTOR,PIK3R1,STAT3,STAT4
Colorectal Cancer Metastasis Signaling	5.39	0.0316	APC,BRAF,HNF1A,MMP9,PIK3R1,PRKAR2A,SMAD4,STAT3
Endocannabinoid Developing Neuron Pathway	5.39	0.0522	BRAF,MAPK11,MTOR,PIK3R1,PRKAR2A,STAT3
Role of PKR in Interferon Induction and Antiviral Response	5.35	0.0513	ATF3,IFNGR2,MAPK11,PDGFA,SP1,STAT3
Renin-Angiotensin Signaling	5.33	0.0508	MAPK11,PIK3R1,PRKAR2A,SHC1,SHC3,STAT3
Role of NANOG in Mammalian Embryonic Stem Cell Pluripotency	5.31	0.0504	APC,PIK3R1,SHC1,SMAD4,SMAD9,STAT3
Hepatic Fibrosis / Hepatic Stellate Cell Activation	5.27	0.0376	COL24A1,COL6A6,IFNGR2,KDR,MMP9,PDGFA,SMAD4
ERK/MAPK Signaling	5.16	0.0363	BRAF,ITGA3,PIK3R1,PLA2G1B,PRKAR2A,SHC1,STAT3
T Helper Cell Differentiation	5.15	0.0685	IFNGR2,IL12RB1,IL13,STAT3,STAT4
Systemic Lupus Erythematosus In B Cell Signaling Pathway	5.13	0.0291	CD19,IFNGR2,IL13,MTOR,PIK3R1,SHC1,SHC3,STAT3
Adrenomedullin signaling pathway	5.11	0.0355	BRAF,CEBPB,MAPK11,PIK3R1,PRKAR2A,SHC1,SHC3
IL-15 Signaling	5.09	0.0667	MAPK11,MTOR,PIK3R1,SHC1,STAT3
IL-12 Signaling and Production in Macrophages	5.05	0.0455	CEBPB,IL12RB1,IRF8,MAPK11,PIK3R1,STAT4
Thyroid Cancer Signaling	4.98	0.0633	BRAF,HNF1A,MTOR,PIK3R1,SHC1
Prolactin Signaling	4.93	0.0617	CEBPB,PIK3R1,SHC1,SP1,STAT3
Molecular Mechanisms of Cancer	4.89	0.023	APC,BRAF,ITGA3,MAPK11,PIK3R1,PRKAR2A,SHC1,SMAD4,SMAD9
Integrin Signaling	4.89	0.0329	BRAF,ITGA3,ITGA6,ITGAV,ITGB4,PIK3R1,SHC1
Acute Myeloid Leukemia Signaling	4.73	0.0562	BRAF,HNF1A,MTOR,PIK3R1,STAT3
IL-23 Signaling Pathway	4.7	0.0909	IL12RB1,PIK3R1,STAT3,STAT4
Th17 Activation Pathway	4.68	0.0549	DEFB1,IL12RB1,MTOR,STAT3,STAT4
Insulin Secretion Signaling Pathway	4.52	0.0288	HNF1A,MAPK11,MTOR,PIK3R1,PRKAR2A,STAT3,STAT4
Glioblastoma Multiforme Signaling	4.5	0.0364	APC,MTOR,PDGFA,PIK3R1,SHC1,TSC1
Th1 and Th2 Activation Pathway	4.41	0.0351	IFNGR2,IL12RB1,IL13,PIK3R1,STAT3,STAT4
Glioma Signaling	4.28	0.0455	MTOR,PDGFA,PIK3R1,RBL2,SHC1
Endothelin-1 Signaling	4.18	0.0319	BRAF,MAPK11,PIK3R1,PLA2G1B,SHC1,SHC3
Cardiac Hypertrophy Signaling (Enhanced)	4.15	0.0185	FGF5,IL12RB1,IL13,ITGA3,MAPK11,MTOR,PIK3R1,PRKAR2A,STAT3
Th1 Pathway	4.09	0.0413	IFNGR2,IL12RB1,PIK3R1,STAT3,STAT4
Leukocyte Extravasation Signaling	4.07	0.0305	ITGA3,ITGA6,MAPK11,MMP9,PIK3R1,THY1
IL-8 Signaling	4.03	0.03	BRAF,ITGAV,KDR,MMP9,MTOR,PIK3R1
ErbB2-ErbB3 Signaling	4.03	0.0615	PIK3R1,SHC1,SP1,STAT3
IL-6 Signaling	4.02	0.04	CEBPB,MAPK11,PIK3R1,SHC1,STAT3
HIF1α Signaling	3.97	0.0293	BRAF,KDR,MMP9,MTOR,PIK3R1,STAT3
Human Embryonic Stem Cell Pluripotency	3.86	0.037	APC,HNF1A,PDGFA,PIK3R1,SMAD4
Synaptogenesis Signaling Pathway	3.84	0.0224	BRAF,MTOR,PIK3R1,PRKAR2A,SHC1,SHC3,THBS4
Actin Cytoskeleton Signaling	3.83	0.0275	APC,FGF5,ITGA3,PDGFA,PIK3R1,SHC1
Caveolar-mediated Endocytosis Signaling	3.83	0.0548	ITGA3,ITGA6,ITGAV,ITGB4
Role of Osteoblasts, Osteoclasts and Chondrocytes in Rheumatoid Arthritis	3.81	0.0273	APC,HNF1A,ITGA3,PIK3R1,SMAD4,SMAD9
Insulin Receptor Signaling	3.79	0.0357	MTOR,PIK3R1,PRKAR2A,SHC1,TSC1
Estrogen Receptor Signaling	3.7	0.0213	MMP9,MTOR,PIK3R1,PRKAR2A,SHC1,SHC3,SP1
BEX2 Signaling Pathway	3.7	0.0506	HNF1A,MTOR,STAT3,TSC1
Coronavirus Pathogenesis Pathway	3.65	0.0333	CTSL,MAPK11,RBL2,SMAD4,STAT3
NF-κB Activation by Viruses	3.63	0.0488	ITGA3,ITGA6,ITGAV,PIK3R1
VEGF Family Ligand-Receptor Interactions	3.59	0.0476	KDR,PIK3R1,PLA2G1B,SHC1
FGF Signaling	3.59	0.0476	FGF5,MAPK11,PIK3R1,STAT3
Inhibition of Angiogenesis by TSP1	3.59	0.0882	KDR,MAPK11,MMP9
BMP signaling pathway	3.57	0.0471	MAPK11,PRKAR2A,SMAD4,SMAD9
Regulation of eIF4 and p70S6K Signaling	3.56	0.0318	ITGA3,MAPK11,MTOR,PIK3R1,SHC1
PDGF Signaling	3.55	0.0465	PDGFA,PIK3R1,SHC1,STAT3
HMGB1 Signaling	3.46	0.0303	IFNGR2,IL13,MAPK11,PIK3R1,SP1
Melanocyte Development and Pigmentation Signaling	3.41	0.0426	PIK3R1,PRKAR2A,SHC1,SOX10
ErbB Signaling	3.41	0.0426	MAPK11,MTOR,PIK3R1,SHC1
Neuregulin Signaling	3.37	0.0417	ITGA3,MTOR,PIK3R1,SHC1
PAK Signaling	3.35	0.0412	ITGA3,PDGFA,PIK3R1,SHC1
IGF-1 Signaling	3.24	0.0385	PIK3R1,PRKAR2A,SHC1,STAT3
B Cell Receptor Signaling	3.23	0.027	CD19,MAPK11,MTOR,PIK3R1,SHC1
Virus Entry via Endocytic Pathways	3.19	0.0374	ITGA3,ITGA6,ITGB4,PIK3R1
CDK5 Signaling	3.18	0.037	ITGA3,ITGA6,MAPK11,PRKAR2A
Pancreatic Adenocarcinoma Signaling	3.16	0.0367	MMP9,PIK3R1,SMAD4,STAT3
RAR Activation	3.14	0.0258	MAPK11,PIK3R1,PRKAR2A,SMAD4,SMAD9
Fc Epsilon RI Signaling	3.05	0.0342	IL13,MAPK11,PIK3R1,PLA2G1B
UVB-Induced MAPK Signaling	3.04	0.0577	MAPK11,MTOR,PIK3R1
Role of Macrophages, Fibroblasts and Endothelial Cells in Rheumatoid Arthritis	3	0.0192	APC,CEBPB,HNF1A,PDGFA,PIK3R1,STAT3
AMPK Signaling	2.95	0.0234	MAPK11,MTOR,PIK3R1,PRKAR2A,TSC1
PTEN Signaling	2.93	0.0317	ITGA3,KDR,PIK3R1,SHC1
CNTF Signaling	2.92	0.0526	MTOR,PIK3R1,STAT3
Atherosclerosis Signaling	2.92	0.0315	CCR2,MMP9,PDGFA,PLA2G1B
Reelin Signaling in Neurons	2.89	0.031	ITGA3,ITGA6,MTOR,PIK3R1
p70S6K Signaling	2.89	0.031	CD19,MTOR,PIK3R1,SHC1
White Adipose Tissue Browning Pathway	2.89	0.031	CEBPB,KDR,MAPK11,PRKAR2A
Breast Cancer Regulation by Stathmin1	2.85	0.0135	CCR2,CCRL2,MMP9,MTOR,PIK3R1,PRKAR2A,SHC1,STAT3
STAT3 Pathway	2.82	0.0296	IL12RB1,KDR,MAPK11,STAT3
Th2 Pathway	2.81	0.0294	IL12RB1,IL13,PIK3R1,STAT4
Thrombopoietin Signaling	2.8	0.0476	PIK3R1,SHC1,STAT3
Iron homeostasis signaling pathway	2.8	0.0292	PDGFA,SKP2,SMAD4,STAT3
IL-17A Signaling in Airway Cells	2.78	0.0469	MAPK11,PIK3R1,STAT3
CD40 Signaling	2.76	0.0462	MAPK11,PIK3R1,STAT3
Cell Cycle: G1/S Checkpoint Regulation	2.72	0.0448	RBL2,SKP2,SMAD4
Corticotropin Releasing Hormone Signaling	2.71	0.0276	BRAF,KRT1,MAPK11,PRKAR2A
IL-10 Signaling	2.68	0.0435	MAPK11,SP1,STAT3
Role of JAK1 and JAK3 in γc Cytokine Signaling	2.68	0.0435	PIK3R1,SHC1,STAT3
GM-CSF Signaling	2.67	0.0429	PIK3R1,SHC1,STAT3
Relaxin Signaling	2.65	0.0267	BRAF,MMP9,PIK3R1,PRKAR2A
Factors Promoting Cardiogenesis in Vertebrates	2.65	0.0267	APC,HNF1A,SMAD4,SMAD9
Estrogen-Dependent Breast Cancer Signaling	2.6	0.0405	HSD17B8,PIK3R1,SP1
Leptin Signaling in Obesity	2.6	0.0405	PIK3R1,PRKAR2A,STAT3
Glioma Invasiveness Signaling	2.6	0.0405	ITGAV,MMP9,PIK3R1
Macropinocytosis Signaling	2.57	0.0395	ITGB4,PDGFA,PIK3R1
VDR/RXR Activation	2.53	0.0385	CEBPB,PDGFA,SP1
IL-7 Signaling Pathway	2.53	0.0385	MAPK11,PIK3R1,SHC1
IL-3 Signaling	2.52	0.038	PIK3R1,SHC1,STAT3
Tec Kinase Signaling	2.51	0.0244	ITGA3,PIK3R1,STAT3,STAT4
IL-17 Signaling	2.5	0.0375	CEBPB,MAPK11,PIK3R1
Differential Regulation of Cytokine Production in Intestinal Epithelial Cells by IL-17A and IL-17F	2.5	0.087	DEFB1,IL13
G-Protein Coupled Receptor Signaling	2.49	0.0184	BRAF,PIK3R1,PRKAR2A,SHC1,STAT3
PEDF Signaling	2.47	0.0366	HNF1A,MAPK11,PIK3R1
IL-22 Signaling	2.46	0.0833	MAPK11,STAT3
Role of JAK1, JAK2 and TYK2 in Interferon Signaling	2.46	0.0833	IFNGR2,STAT3
HER-2 Signaling in Breast Cancer	2.44	0.0357	ITGB4,PIK3R1,TSC1
Regulation Of The Epithelial Mesenchymal Transition In Development Pathway	2.44	0.0357	APC,HNF1A,TWIST1
Role of JAK family kinases in IL-6-type Cytokine Signaling	2.43	0.08	MAPK11,STAT3
IL-4 Signaling	2.43	0.0353	MTOR,PIK3R1,SHC1
Granulocyte Adhesion and Diapedesis	2.37	0.0222	ITGA3,ITGA6,MMP9,THY1
Ephrin Receptor Signaling	2.37	0.0222	ITGA3,PDGFA,SHC1,STAT3
IL-1 Signaling	2.34	0.033	ECSIT,MAPK11,PRKAR2A
Dendritic Cell Maturation	2.34	0.0219	IRF8,MAPK11,PIK3R1,STAT4
Neuroinflammation Signaling Pathway	2.32	0.0167	IFNGR2,MAPK11,MMP9,PIK3R1,PLA2G1B
Production of Nitric Oxide and Reactive Oxygen Species in Macrophages	2.3	0.0213	IFNGR2,IRF8,MAPK11,PIK3R1
ILK Signaling	2.28	0.0211	ITGB4,MMP9,MTOR,PIK3R1
TGF-β Signaling	2.28	0.0312	MAPK11,SMAD4,SMAD9
Clathrin-mediated Endocytosis Signaling	2.26	0.0207	FGF5,ITGB4,PDGFA,PIK3R1
UVA-Induced MAPK Signaling	2.25	0.0306	MAPK11,MTOR,PIK3R1
Nitric Oxide Signaling in the Cardiovascular System	2.24	0.0303	KDR,PIK3R1,PRKAR2A
VEGF Signaling	2.24	0.0303	KDR,PIK3R1,SHC1
Chronic Myeloid Leukemia Signaling	2.2	0.0291	PIK3R1,RBL2,SMAD4
Sumoylation Pathway	2.2	0.0291	RFC3,SMAD4,SP1
IL-9 Signaling	2.19	0.0606	PIK3R1,STAT3
Role of JAK2 in Hormone-like Cytokine Signaling	2.16	0.0588	SHC1,STAT3
PD-1, PD-L1 cancer immunotherapy pathway	2.16	0.0283	IFNGR2,PIK3R1,SKP2
Telomerase Signaling	2.15	0.028	PIK3R1,SHC1,SP1
IL-17A Signaling in Fibroblasts	2.14	0.0571	CEBPB,MAPK11
Glutamate Biosynthesis II	2.14	0.5	GLUD1
Glutamate Degradation X	2.14	0.5	GLUD1
B Cell Development	2.12	0.0556	CD19,RAG1
HGF Signaling	2.11	0.027	ITGA3,PIK3R1,STAT3
Role of NFAT in Cardiac Hypertrophy	2.1	0.0187	MAPK11,PIK3R1,PRKAR2A,SHC1
Axonal Guidance Signaling	2.07	0.0124	ITGA3,MMP9,PDGFA,PIK3R1,PRKAR2A,SHC1
Apelin Endothelial Signaling Pathway	2.06	0.0261	MTOR,PIK3R1,SP1
Antiproliferative Role of TOB in T Cell Signaling	2.05	0.0513	SKP2,SMAD4
Airway Pathology in Chronic Obstructive Pulmonary Disease	2.03	0.0254	FGF5,IL13,MMP9
GP6 Signaling Pathway	2.02	0.0252	COL24A1,COL6A6,PIK3R1
CCR3 Signaling in Eosinophils	1.97	0.0242	MAPK11,PIK3R1,PLA2G1B
Oncostatin M Signaling	1.97	0.0465	SHC1,STAT3
Gαi Signaling	1.97	0.024	PRKAR2A,SHC1,STAT3
Huntington's Disease Signaling	1.95	0.0169	MTOR,PIK3R1,SHC1,SP1
Apelin Pancreas Signaling Pathway	1.95	0.0455	PIK3R1,PRKAR2A
Cardiac Hypertrophy Signaling	1.94	0.0167	MAPK11,MTOR,PIK3R1,PRKAR2A
iNOS Signaling	1.93	0.0444	IFNGR2,MAPK11
Semaphorin Neuronal Repulsive Signaling Pathway	1.92	0.0231	ITGA3,PIK3R1,PRKAR2A
FAT10 Cancer Signaling Pathway	1.91	0.0435	SMAD4,STAT3
Adipogenesis pathway	1.88	0.0224	CEBPB,SMAD9,TXNIP
Cell Cycle: G2/M DNA Damage Checkpoint Regulation	1.86	0.0408	SKP2,TOP2A
PI3K Signaling in B Lymphocytes	1.85	0.0217	ATF3,CD19,PIK3R1
Melanoma Signaling	1.84	0.04	BRAF,PIK3R1
Primary Immunodeficiency Signaling	1.84	0.04	CD19,RAG1
Amyloid Processing	1.84	0.04	MAPK11,PRKAR2A
Airway Inflammation in Asthma	1.84	0.25	IL13
Hereditary Breast Cancer Signaling	1.83	0.0214	H2AX,PIK3R1,RFC3
UVC-Induced MAPK Signaling	1.82	0.0392	BRAF,MAPK11
Type II Diabetes Mellitus Signaling	1.82	0.0211	CEBPB,MTOR,PIK3R1
Role of IL-17A in Arthritis	1.78	0.037	MAPK11,PIK3R1
Role of Pattern Recognition Receptors in Recognition of Bacteria and Viruses	1.72	0.0195	IL13,NOD2,PIK3R1
MSP-RON Signaling Pathway	1.72	0.0345	CCR2,PIK3R1
Cancer Drug Resistance By Drug Efflux	1.72	0.0345	BRAF,PIK3R1
Necroptosis Signaling Pathway	1.7	0.0191	GLUD1,PLA2G1B,RBL2
eNOS Signaling	1.69	0.0189	KDR,PIK3R1,PRKAR2A
IL-2 Signaling	1.68	0.0328	PIK3R1,SHC1
Autophagy	1.68	0.0328	CTSL,MTOR
Arginine Biosynthesis IV	1.66	0.167	GLUD1
Sirtuin Signaling Pathway	1.66	0.0137	GLUD1,MTOR,SP1,STAT3
Cdc42 Signaling	1.63	0.018	APC,ITGA3,MAPK11
Germ Cell-Sertoli Cell Junction Signaling	1.61	0.0175	ITGA3,ITGA6,PIK3R1
ErbB4 Signaling	1.6	0.0299	PIK3R1,SHC1
Purine Ribonucleosides Degradation to Ribose-1-phosphate	1.6	0.143	PGM2
Wnt/β-catenin Signaling	1.59	0.0173	APC,HNF1A,SOX10
SPINK1 General Cancer Pathway	1.58	0.029	PIK3R1,STAT3
Growth Hormone Signaling	1.56	0.0282	PIK3R1,STAT3
Small Cell Lung Cancer Signaling	1.56	0.0282	PIK3R1,SKP2
NF-κB Signaling	1.55	0.0168	BRAF,KDR,PIK3R1
Melatonin Signaling	1.55	0.0278	BRAF,PRKAR2A
Basal Cell Carcinoma Signaling	1.55	0.0278	APC,HNF1A
Hepatic Cholestasis	1.52	0.0162	HNF1A,IL13,PRKAR2A
Sertoli Cell-Sertoli Cell Junction Signaling	1.52	0.0162	ITGA3,MAPK11,PRKAR2A
TREM1 Signaling	1.51	0.0267	NOD2,STAT3
FcγRIIB Signaling in B Lymphocytes	1.51	0.0267	PIK3R1,SHC1
Erythropoietin Signaling	1.5	0.0263	PIK3R1,SHC1
GDNF Family Ligand-Receptor Interactions	1.5	0.0263	PIK3R1,SHC1
Toll-like Receptor Signaling	1.5	0.0263	ECSIT,MAPK11
Neurotrophin/TRK Signaling	1.5	0.0263	PIK3R1,SHC1
Antiproliferative Role of Somatostatin Receptor 2	1.49	0.026	BRAF,PIK3R1
PPARα/RXRα Activation	1.49	0.0158	PRKAR2A,SHC1,SMAD4
Agrin Interactions at Neuromuscular Junction	1.48	0.0256	ITGA3,ITGA6
Role of Wnt/GSK-3β Signaling in the Pathogenesis of Influenza	1.48	0.0256	APC,HNF1A
Agranulocyte Adhesion and Diapedesis	1.47	0.0155	ITGA3,ITGA6,MMP9
Systemic Lupus Erythematosus In T Cell Signaling Pathway	1.47	0.012	MTOR,PIK3R1,SP1,STAT3
Role of BRCA1 in DNA Damage Response	1.46	0.025	RBL2,RFC3
Renal Cell Carcinoma Signaling	1.46	0.025	FH,PIK3R1
Role of MAPK Signaling in the Pathogenesis of Influenza	1.46	0.025	MAPK11,PLA2G1B
Gap Junction Signaling	1.44	0.0152	PIK3R1,PRKAR2A,SP1
LPS-stimulated MAPK Signaling	1.44	0.0244	MAPK11,PIK3R1
Apelin Adipocyte Signaling Pathway	1.44	0.0244	MAPK11,PRKAR2A
TR/RXR Activation	1.42	0.0238	MTOR,PIK3R1
HIPPO signaling	1.41	0.0235	SKP2,SMAD4
GDP-glucose Biosynthesis	1.4	0.0909	PGM2
CREB Signaling in Neurons	1.4	0.0145	PIK3R1,PRKAR2A,SHC1
Thrombin Signaling	1.39	0.0144	MAPK11,PIK3R1,SHC1
RANK Signaling in Osteoclasts	1.39	0.0227	MAPK11,PIK3R1
mTOR Signaling	1.38	0.0143	MTOR,PIK3R1,TSC1
Glucose and Glucose-1-phosphate Degradation	1.37	0.0833	PGM2
Glycogen Degradation II	1.37	0.0833	PGM2
Prostate Cancer Signaling	1.36	0.022	MTOR,PIK3R1
Role of IL-17A in Psoriasis	1.33	0.0769	S100A9
Acyl-CoA Hydrolysis	1.33	0.0769	THEM4
FAK Signaling	1.33	0.0211	ITGA3,PIK3R1
Sperm Motility	1.32	0.0135	KDR,PLA2G1B,PRKAR2A
EIF2 Signaling	1.31	0.0134	ATF3,PIK3R1,SHC1
ATM Signaling	1.31	0.0206	H2AX,MAPK11
Bladder Cancer Signaling	1.31	0.0206	FGF5,MMP9
Glycogen Degradation III	1.3	0.0714	PGM2
Apelin Cardiomyocyte Signaling Pathway	1.29	0.0202	MAPK11,PIK3R1
cAMP-mediated signaling	1.29	0.0132	BRAF,PRKAR2A,STAT3
Neuropathic Pain Signaling In Dorsal Horn Neurons	1.28	0.0198	PIK3R1,PRKAR2A
SAPK/JNK Signaling	1.27	0.0196	PIK3R1,SHC1
NER Pathway	1.26	0.0194	RFC3,TOP2A
PPAR Signaling	1.26	0.0192	PDGFA,SHC1
Mismatch Repair in Eukaryotes	1.24	0.0625	RFC3
Glutaryl-CoA Degradation	1.24	0.0625	HSD17B8
Parkinson's Signaling	1.24	0.0625	MAPK11
Protein Kinase A Signaling	1.23	0.01	BRAF,HNF1A,PRKAR2A,SMAD4
Gαs Signaling	1.23	0.0187	BRAF,PRKAR2A
Antioxidant Action of Vitamin C	1.22	0.0183	MAPK11,PLA2G1B
iCOS-iCOSL Signaling in T Helper Cells	1.21	0.018	PIK3R1,SHC1
Type I Diabetes Mellitus Signaling	1.21	0.018	IFNGR2,MAPK11
Rac Signaling	1.2	0.0179	ITGA3,PIK3R1
Differential Regulation of Cytokine Production in Macrophages and T Helper Cells by IL-17A and IL-17F	1.2	0.0556	IL13
NGF Signaling	1.19	0.0175	PIK3R1,SHC1
Neuroprotective Role of THOP1 in Alzheimer's Disease	1.17	0.0172	MMP9,PRKAR2A
Phospholipase C Signaling	1.17	0.0117	ITGA3,PLA2G1B,SHC1
Sphingosine-1-phosphate Signaling	1.17	0.0171	PDGFA,PIK3R1
p38 MAPK Signaling	1.16	0.0169	MAPK11,PLA2G1B
Cardiomyocyte Differentiation via BMP Receptors	1.15	0.05	SMAD4
Inflammasome pathway	1.15	0.05	NOD2
G Beta Gamma Signaling	1.13	0.0164	PRKAR2A,SHC1
Inhibition of ARE-Mediated mRNA Degradation Pathway	1.13	0.0164	MAPK11,PRKAR2A
Phagosome Formation	1.12	0.016	ITGA3,PIK3R1
Polyamine Regulation in Colon Cancer	1.11	0.0455	APC
14-3-3-mediated Signaling	1.1	0.0157	PIK3R1,TSC1
P2Y Purigenic Receptor Signaling Pathway	1.1	0.0157	PIK3R1,PRKAR2A
Endocannabinoid Neuronal Synapse Pathway	1.1	0.0156	MAPK11,PRKAR2A
Tryptophan Degradation III (Eukaryotic)	1.09	0.0435	HSD17B8
TCA Cycle II (Eukaryotic)	1.08	0.0417	FH
IL-17A Signaling in Gastric Cells	1.06	0.04	MAPK11
Androgen Signaling	1.05	0.0147	PRKAR2A,SHC1
Estrogen-mediated S-phase Entry	1.04	0.0385	SKP2
Aryl Hydrocarbon Receptor Signaling	1.02	0.014	RBL2,SP1
Xenobiotic Metabolism General Signaling Pathway	1.02	0.014	MAPK11,PIK3R1
Role of p14/p19ARF in Tumor Suppression	0.996	0.0345	PIK3R1
Sonic Hedgehog Signaling	0.996	0.0345	PRKAR2A
Epithelial Adherens Junction Signaling	0.971	0.0132	APC,HNF1A
4-1BB Signaling in T Lymphocytes	0.955	0.0312	MAPK11
Fatty Acid β-oxidation I	0.955	0.0312	HSD17B8
MIF-mediated Glucocorticoid Regulation	0.932	0.0294	PLA2G1B
Interferon Signaling	0.91	0.0278	IFNGR2
Docosahexaenoic Acid (DHA) Signaling	0.886	0.0263	PIK3R1
GNRH Signaling	0.879	0.0116	MAPK11,PRKAR2A
April Mediated Signaling	0.876	0.0256	MAPK11
Inhibition of Matrix Metalloproteases	0.876	0.0256	MMP9
B Cell Activating Factor Signaling	0.857	0.0244	MAPK11
Estrogen Biosynthesis	0.857	0.0244	HSD17B8
MIF Regulation of Innate Immunity	0.845	0.0238	PLA2G1B
BAG2 Signaling Pathway	0.836	0.0233	SP1
PFKFB4 Signaling Pathway	0.81	0.0217	PRKAR2A
Ephrin A Signaling	0.801	0.0213	PIK3R1
Stearate Biosynthesis I (Animals)	0.793	0.0208	THEM4
Myc Mediated Apoptosis Signaling	0.777	0.02	PRKAR2A
Calcium Signaling	0.762	0.00971	PRKAR2A,TPM4
Lymphotoxin β Receptor Signaling	0.754	0.0189	PIK3R1
Phototransduction Pathway	0.754	0.0189	PRKAR2A
Role of Cytokines in Mediating Communication between Immune Cells	0.747	0.0185	IL13
Transcriptional Regulatory Network in Embryonic Stem Cells	0.747	0.0185	STAT3
Cell Cycle Control of Chromosomal Replication	0.733	0.0179	TOP2A
Unfolded protein response	0.733	0.0179	CEBPB
Role of CHK Proteins in Cell Cycle Checkpoint Control	0.726	0.0175	RFC3
Maturity Onset Diabetes of Young (MODY) Signaling	0.712	0.0169	HNF1A
Endometrial Cancer Signaling	0.706	0.0167	PIK3R1
Systemic Lupus Erythematosus Signaling	0.69	0.00873	MTOR,PIK3R1
Role of PI3K/AKT Signaling in the Pathogenesis of Influenza	0.68	0.0156	PIK3R1
Phospholipases	0.68	0.0156	PLA2G1B
PXR/RXR Activation	0.674	0.0154	PRKAR2A
Netrin Signaling	0.674	0.0154	PRKAR2A
Regulation of Cellular Mechanics by Calpain Protease	0.674	0.0154	ITGA3
Pyridoxal 5'-phosphate Salvage Pathway	0.668	0.0152	BRAF
Eicosanoid Signaling	0.668	0.0152	PLA2G1B
Remodeling of Epithelial Adherens Junctions	0.658	0.0147	APC
Signaling by Rho Family GTPases	0.65	0.0082	ITGA3,PIK3R1
Opioid Signaling Pathway	0.642	0.0081	BRAF,PRKAR2A
Actin Nucleation by ARP-WASP Complex	0.635	0.0139	ITGA3
Non-Small Cell Lung Cancer Signaling	0.629	0.0137	PIK3R1
GPCR-Mediated Integration of Enteroendocrine Signaling Exemplified by an L Cell	0.629	0.0137	PRKAR2A
Angiopoietin Signaling	0.62	0.0133	PIK3R1
Dopamine Receptor Signaling	0.609	0.013	PRKAR2A
Chemokine Signaling	0.595	0.0125	MAPK11
Cyclins and Cell Cycle Regulation	0.59	0.0123	SKP2
Protein Ubiquitination Pathway	0.58	0.00733	BAG1,SKP2
Ceramide Signaling	0.559	0.0114	PIK3R1
CTLA4 Signaling in Cytotoxic T Lymphocytes	0.556	0.0112	PIK3R1
Regulation of IL-2 Expression in Activated and Anergic T Lymphocytes	0.556	0.0112	SMAD4
Xenobiotic Metabolism Signaling	0.55	0.00697	MAPK11,PIK3R1
Regulation of Actin-based Motility by Rho	0.536	0.0106	ITGA3
Fcγ Receptor-mediated Phagocytosis in Macrophages and Monocytes	0.536	0.0106	PIK3R1
CCR5 Signaling in Macrophages	0.536	0.0106	MAPK11
α-Adrenergic Signaling	0.527	0.0104	PRKAR2A
Amyotrophic Lateral Sclerosis Signaling	0.524	0.0103	PIK3R1
p53 Signaling	0.52	0.0102	PIK3R1
Salvage Pathways of Pyrimidine Ribonucleotides	0.52	0.0102	BRAF
Kinetochore Metaphase Signaling Pathway	0.51	0.0099	H2AX
T Cell Receptor Signaling	0.496	0.00952	PIK3R1
GPCR-Mediated Nutrient Sensing in Enteroendocrine Cells	0.472	0.00893	PRKAR2A
fMLP Signaling in Neutrophils	0.461	0.00862	PIK3R1
Cholecystokinin/Gastrin-mediated Signaling	0.451	0.0084	SHC1
CD28 Signaling in T Helper Cells	0.449	0.00833	PIK3R1
LXR/RXR Activation	0.446	0.00826	MMP9
IL-15 Production	0.446	0.00826	KDR
FXR/RXR Activation	0.432	0.00794	HNF1A
Synaptic Long Term Potentiation	0.424	0.00775	PRKAR2A
Gα12/13 Signaling	0.421	0.00769	PIK3R1
Cellular Effects of Sildenafil (Viagra)	0.418	0.00763	PRKAR2A
Cardiac β-adrenergic Signaling	0.394	0.00709	PRKAR2A
Phagosome Maturation	0.372	0.00662	CTSL
Gustation Pathway	0.365	0.00649	PRKAR2A
PKCθ Signaling in T Lymphocytes	0.363	0.00645	PIK3R1
Aldosterone Signaling in Epithelial Cells	0.357	0.00633	PIK3R1
Gαq Signaling	0.357	0.00633	PIK3R1
Dopamine-DARPP32 Feedback in cAMP Signaling	0.347	0.00613	PRKAR2A
3-phosphoinositide Biosynthesis	0.341	0.00602	PIK3R1
CXCR4 Signaling	0.339	0.00599	PIK3R1
Tight Junction Signaling	0.337	0.00595	PRKAR2A
RhoGDI Signaling	0.315	0.00556	ITGA3
Role of NFAT in Regulation of the Immune Response	0.313	0.00552	PIK3R1
Synaptic Long Term Depression	0.301	0.00529	PLA2G1B
NRF2-mediated Oxidative Stress Response	0.301	0.00529	PIK3R1
Xenobiotic Metabolism PXR Signaling Pathway	0.296	0.00521	PRKAR2A
Superpathway of Inositol Phosphate Compounds	0.285	0.00503	PIK3R1
LPS/IL-1 Mediated Inhibition of RXR Function	0.251	0.00446	ECSIT

## Sheet: Infant 2 Pathways
Ingenuity Canonical Pathways	-log(p-value)	Ratio	Molecules
HIF1α Signaling	8.57	0.0488	ADM,CDKN1A,CYBB,EP300,PDGFB,PIK3CG,PKM,RORC,STAT3,TGFB2
Hepatic Fibrosis Signaling Pathway	8.22	0.0326	CD40LG,CEBPB,CYBB,FZD1,GLI3,IL33,PDGFB,PIK3CG,PRKACB,SPP1,STAT3,TGFB2
Role of Pattern Recognition Receptors in Recognition of Bacteria and Viruses	7.15	0.0519	C1QB,C3,CD40LG,IL33,MBL2,OAS2,PIK3CG,TGFB2
Pancreatic Adenocarcinoma Signaling	6.94	0.0642	CDKN1A,CDKN2A,PIK3CG,PLD1,STAT3,TFDP1,TGFB2
Cardiac Hypertrophy Signaling (Enhanced)	6.88	0.0246	CD40LG,CXCR2,CYBB,EP300,FGF9,FZD1,IL12RB1,IL33,PIK3CG,PRKACB,STAT3,TGFB2
Th1 and Th2 Activation Pathway	6.8	0.0468	CD40LG,CXCR6,HLA-A,HLA-DQB1,IL12RB1,IL33,PIK3CG,STAT3
T Helper Cell Differentiation	6.66	0.0822	CD40LG,HLA-A,HLA-DQB1,IL12RB1,RORC,STAT3
Acute Phase Response Signaling	6.65	0.0447	A2M,C3,CEBPB,IL33,MBL2,PIK3CG,STAT3,TTR
Glucocorticoid Receptor Signaling	6.54	0.0298	A2M,CDKN1A,CEBPB,DUSP1,EP300,KRT17,PIK3CG,PRKACB,STAT3,TGFB2
VDR/RXR Activation	6.48	0.0769	CDKN1A,CEBPB,EP300,HOXA10,SPP1,TGFB2
IL-12 Signaling and Production in Macrophages	6.37	0.053	CD40LG,CEBPB,CLU,EP300,IL12RB1,PIK3CG,TGFB2
STAT3 Pathway	6.31	0.0519	CDKN1A,CXCR2,IGF2R,IL12RB1,PDGFB,STAT3,TGFB2
Altered T Cell and B Cell Signaling in Rheumatoid Arthritis	6.11	0.0667	CD40LG,HLA-A,HLA-DQB1,IL33,SPP1,TLR10
Neuroinflammation Signaling Pathway	5.97	0.0301	B2M,CYBB,FZD1,HLA-A,HLA-DQB1,PIK3CG,TGFB2,TLR10,TREM2
Glioma Signaling	5.6	0.0545	CDKN1A,CDKN2A,IGF2R,PDGFB,PIK3CG,TFDP1
NF-κB Signaling	5.49	0.0391	CD40LG,EP300,IGF2R,IL33,PIK3CG,PRKACB,TLR10
Dendritic Cell Maturation	5.42	0.0383	B2M,CD40LG,HLA-A,HLA-DQB1,IL33,PIK3CG,TREM2
Th1 Pathway	5.36	0.0496	CD40LG,HLA-A,HLA-DQB1,IL12RB1,PIK3CG,STAT3
Breast Cancer Regulation by Stathmin1	5.16	0.0186	AURKB,CMKLR1,CXCR6,FPR1,FZD1,GNG4,PDGFB,PIK3CG,PRKACB,STAT3,TGFB2
B Cell Development	5.11	0.111	CD19,HLA-A,HLA-DQB1,IL7
Th2 Pathway	5.07	0.0441	CXCR6,HLA-A,HLA-DQB1,IL12RB1,IL33,PIK3CG
Molecular Mechanisms of Cancer	5.02	0.023	CDKN1A,CDKN2A,EP300,FZD1,PIK3CG,PRKACB,RASGRF1,TFDP1,TGFB2
Ovarian Cancer Signaling	5.01	0.0432	CDKN2A,FGF9,FZD1,PIK3CG,PRKACB,TFDP1
Antigen Presentation Pathway	4.97	0.103	B2M,HLA-A,HLA-DQB1,TAP1
Role of Macrophages, Fibroblasts and Endothelial Cells in Rheumatoid Arthritis	4.85	0.0256	CEBPB,FZD1,IL33,IL7,PDGFB,PIK3CG,STAT3,TLR10
IL-23 Signaling Pathway	4.76	0.0909	IL12RB1,PIK3CG,RORC,STAT3
Communication between Innate and Adaptive Immune Cells	4.65	0.0521	B2M,CD40LG,HLA-A,IL33,TLR10
Systemic Lupus Erythematosus In T Cell Signaling Pathway	4.64	0.024	B2M,CD40LG,HLA-A,HLA-DQB1,PIK3CG,RORC,SELPLG,STAT3
p53 Signaling	4.6	0.051	CDKN1A,CDKN2A,EP300,PIK3CG,SFN
Cell Cycle: G2/M DNA Damage Checkpoint Regulation	4.57	0.0816	CDKN1A,CDKN2A,EP300,SFN
Colorectal Cancer Metastasis Signaling	4.51	0.0277	FZD1,GNG4,PIK3CG,PRKACB,STAT3,TGFB2,TLR10
Chronic Myeloid Leukemia Signaling	4.5	0.0485	CDKN1A,CDKN2A,PIK3CG,TFDP1,TGFB2
PD-1, PD-L1 cancer immunotherapy pathway	4.44	0.0472	B2M,HLA-A,HLA-DQB1,PIK3CG,TGFB2
Regulation Of The Epithelial Mesenchymal Transition By Growth Factors Pathway	4.27	0.0319	CD40LG,FGF9,PDGFB,PIK3CG,STAT3,TGFB2
Adrenomedullin signaling pathway	4.16	0.0305	ADM,C3,CEBPB,IL33,PIK3CG,PRKACB
Gαi Signaling	4.1	0.04	CXCR2,FPR1,GNG4,PRKACB,STAT3
IL-6 Signaling	4.1	0.04	A2M,CEBPB,IL33,PIK3CG,STAT3
Atherosclerosis Signaling	4.06	0.0394	CD40LG,CLU,IL33,PDGFB,SELPLG
Cell Cycle: G1/S Checkpoint Regulation	4.04	0.0597	CDKN1A,CDKN2A,TFDP1,TGFB2
Osteoarthritis Pathway	4	0.0284	CEBPB,CXCR2,FZD1,GLI3,SOX9,SPP1
Hereditary Breast Cancer Signaling	3.86	0.0357	CDKN1A,EP300,H2AX,PIK3CG,SFN
Aryl Hydrocarbon Receptor Signaling	3.82	0.035	CDKN1A,CDKN2A,EP300,TFDP1,TGFB2
JAK/Stat Signaling	3.74	0.05	CDKN1A,CEBPB,PIK3CG,STAT3
Prolactin Signaling	3.72	0.0494	CEBPB,EP300,PIK3CG,STAT3
Cyclins and Cell Cycle Regulation	3.72	0.0494	CDKN1A,CDKN2A,TFDP1,TGFB2
Allograft Rejection Signaling	3.62	0.0465	B2M,CD40LG,HLA-A,HLA-DQB1
HOTAIR Regulatory Pathway	3.59	0.0312	CDKN1A,EP300,PIK3CG,SPP1,STAT3
Glioblastoma Multiforme Signaling	3.53	0.0303	CDKN1A,CDKN2A,FZD1,PDGFB,PIK3CG
Complement System	3.52	0.0811	C1QB,C3,MBL2
Axonal Guidance Signaling	3.52	0.0165	FZD1,GLI3,GNG4,L1CAM,MME,PDGFB,PIK3CG,PRKACB
Wnt/β-catenin Signaling	3.44	0.0289	CDKN2A,EP300,FZD1,SOX9,TGFB2
Bladder Cancer Signaling	3.42	0.0412	CDKN1A,CDKN2A,FGF9,TFDP1
PI3K/AKT Signaling	3.41	0.0286	CDKN1A,CXCR2,IL12RB1,PIK3CG,SFN
T Cell Exhaustion Signaling Pathway	3.41	0.0286	HLA-A,HLA-DQB1,IL12RB1,PIK3CG,STAT3
G-Protein Coupled Receptor Signaling	3.4	0.0221	CXCR2,DUSP1,FPR1,PIK3CG,PRKACB,STAT3
Systemic Lupus Erythematosus In B Cell Signaling Pathway	3.38	0.0218	CD19,CD40LG,IL33,PIK3CG,STAT3,TGFB2
Senescence Pathway	3.38	0.0218	CDKN1A,CDKN2A,CEBPB,EP300,PIK3CG,TGFB2
Granulocyte Adhesion and Diapedesis	3.36	0.0278	CKLF,CXCR2,FPR1,IL33,SELPLG
IGF-1 Signaling	3.3	0.0385	PIK3CG,PRKACB,SFN,STAT3
Hepatic Fibrosis / Hepatic Stellate Cell Activation	3.29	0.0269	A2M,CD40LG,COL27A1,PDGFB,TGFB2
Virus Entry via Endocytic Pathways	3.25	0.0374	B2M,CXADR,HLA-A,PIK3CG
Regulation of the Epithelial-Mesenchymal Transition Pathway	3.23	0.026	FGF9,FZD1,PIK3CG,STAT3,TGFB2
RAR Activation	3.21	0.0258	DUSP1,EP300,PIK3CG,PRKACB,TGFB2
iCOS-iCOSL Signaling in T Helper Cells	3.19	0.036	CD40LG,HLA-A,HLA-DQB1,PIK3CG
HGF Signaling	3.19	0.036	CDKN1A,CDKN2A,PIK3CG,STAT3
Graft-versus-Host Disease Signaling	3.19	0.0625	HLA-A,HLA-DQB1,IL33
Autoimmune Thyroid Disease Signaling	3.16	0.0612	CD40LG,HLA-A,HLA-DQB1
IL-8 Signaling	3.15	0.025	CXCR2,CYBB,GNG4,PIK3CG,PLD1
Melanoma Signaling	3.14	0.06	CDKN1A,CDKN2A,PIK3CG
Primary Immunodeficiency Signaling	3.14	0.06	CD19,CD40LG,TAP1
fMLP Signaling in Neutrophils	3.12	0.0345	CYBB,FPR1,GNG4,PIK3CG
Airway Pathology in Chronic Obstructive Pulmonary Disease	3.09	0.0339	CD40LG,FGF9,IL33,TGFB2
LXR/RXR Activation	3.05	0.0331	C3,CLU,IL33,TTR
Role of NFAT in Cardiac Hypertrophy	3.02	0.0234	EP300,GNG4,PIK3CG,PRKACB,TGFB2
FXR/RXR Activation	2.99	0.0317	C3,CLU,IL33,TTR
Role of Osteoblasts, Osteoclasts and Chondrocytes in Rheumatoid Arthritis	2.97	0.0227	FZD1,IL33,IL7,PIK3CG,SPP1
p70S6K Signaling	2.95	0.031	CD19,PIK3CG,PLD1,SFN
cAMP-mediated signaling	2.9	0.0219	CXCR2,DUSP1,FPR1,PRKACB,STAT3
Human Embryonic Stem Cell Pluripotency	2.88	0.0296	FZD1,PDGFB,PIK3CG,TGFB2
CD40 Signaling	2.8	0.0462	CD40LG,PIK3CG,STAT3
Cardiac Hypertrophy Signaling	2.8	0.0208	EP300,GNG4,PIK3CG,PRKACB,TGFB2
Calcium-induced T Lymphocyte Apoptosis	2.79	0.0455	EP300,HLA-A,HLA-DQB1
Role of JAK1 and JAK3 in γc Cytokine Signaling	2.73	0.0435	IL7,PIK3CG,STAT3
Phagosome Maturation	2.7	0.0265	B2M,CYBB,HLA-A,TAP1
Growth Hormone Signaling	2.69	0.0423	A2M,PIK3CG,STAT3
Non-Small Cell Lung Cancer Signaling	2.66	0.0411	CDKN2A,PIK3CG,TFDP1
Leptin Signaling in Obesity	2.64	0.0405	PIK3CG,PRKACB,STAT3
Antiproliferative Role of Somatostatin Receptor 2	2.6	0.039	CDKN1A,GNG4,PIK3CG
BEX2 Signaling Pathway	2.56	0.038	CDKN1A,SPP1,STAT3
HMGB1 Signaling	2.56	0.0242	CD40LG,IL33,PIK3CG,TGFB2
Renal Cell Carcinoma Signaling	2.55	0.0375	EP300,PDGFB,PIK3CG
Protein Kinase A Signaling	2.55	0.015	DUSP1,GLI3,GNG4,PRKACB,SFN,TGFB2
Apelin Adipocyte Signaling Pathway	2.52	0.0366	CYBB,GPX1,PRKACB
FGF Signaling	2.49	0.0357	FGF9,PIK3CG,STAT3
IL-4 Signaling	2.47	0.0353	HLA-A,HLA-DQB1,PIK3CG
PDGF Signaling	2.46	0.0349	PDGFB,PIK3CG,STAT3
Estrogen-mediated S-phase Entry	2.42	0.0769	CDKN1A,TFDP1
Ephrin Receptor Signaling	2.42	0.0222	GNG4,PDGFB,PIK3CG,STAT3
CTLA4 Signaling in Cytotoxic T Lymphocytes	2.42	0.0337	B2M,HLA-A,PIK3CG
Crosstalk between Dendritic Cells and Natural Killer Cells	2.42	0.0337	CD40LG,HLA-A,TREM2
Role of NFAT in Regulation of the Immune Response	2.42	0.0221	GNG4,HLA-A,HLA-DQB1,PIK3CG
OX40 Signaling Pathway	2.4	0.0333	B2M,HLA-A,HLA-DQB1
Prostate Cancer Signaling	2.39	0.033	CDKN1A,PIK3CG,TFDP1
Th17 Activation Pathway	2.39	0.033	IL12RB1,RORC,STAT3
Hepatic Cholestasis	2.38	0.0216	CD40LG,IL33,PRKACB,TGFB2
Production of Nitric Oxide and Reactive Oxygen Species in Macrophages	2.36	0.0213	CLU,CYBB,HOXA10,PIK3CG
Melanocyte Development and Pigmentation Signaling	2.35	0.0319	EP300,PIK3CG,PRKACB
Role of p14/p19ARF in Tumor Suppression	2.33	0.069	CDKN2A,PIK3CG
Sonic Hedgehog Signaling	2.33	0.069	GLI3,PRKACB
Clathrin-mediated Endocytosis Signaling	2.32	0.0207	CLU,FGF9,PDGFB,PIK3CG
Agranulocyte Adhesion and Diapedesis	2.32	0.0207	CKLF,CXCR2,IL33,SELPLG
ERK/MAPK Signaling	2.32	0.0207	DUSP1,PIK3CG,PRKACB,STAT3
Natural Killer Cell Signaling	2.29	0.0203	B2M,HLA-A,IL12RB1,PIK3CG
Mouse Embryonic Stem Cell Pluripotency	2.24	0.0291	FZD1,PIK3CG,STAT3
PPAR Signaling	2.23	0.0288	EP300,IL33,PDGFB
IL-9 Signaling	2.22	0.0606	PIK3CG,STAT3
Estrogen Receptor Signaling	2.22	0.0152	CDKN1A,EP300,IGF2R,PIK3CG,PRKACB
CREB Signaling in Neurons	2.21	0.0193	EP300,GNG4,PIK3CG,PRKACB
Cytotoxic T Lymphocyte-mediated Apoptosis of Target Cells	2.2	0.0588	B2M,HLA-A
AMPK Signaling	2.16	0.0187	CDKN1A,EP300,PIK3CG,PRKACB
Rac Signaling	2.14	0.0268	CYBB,PIK3CG,PLD1
Endocannabinoid Developing Neuron Pathway	2.11	0.0261	PIK3CG,PRKACB,STAT3
Neuroprotective Role of THOP1 in Alzheimer's Disease	2.1	0.0259	HLA-A,MME,PRKACB
Renin-Angiotensin Signaling	2.08	0.0254	PIK3CG,PRKACB,STAT3
p38 MAPK Signaling	2.08	0.0254	DUSP1,IL33,TGFB2
Role of NANOG in Mammalian Embryonic Stem Cell Pluripotency	2.07	0.0252	FZD1,PIK3CG,STAT3
Systemic Lupus Erythematosus Signaling	2.06	0.0175	CD40LG,HLA-A,IL33,PIK3CG
CD28 Signaling in T Helper Cells	2.06	0.025	HLA-A,HLA-DQB1,PIK3CG
G Beta Gamma Signaling	2.04	0.0246	GNG4,PIK3CG,PRKACB
Inhibition of ARE-Mediated mRNA Degradation Pathway	2.04	0.0246	CD40LG,PRKACB,SFN
Phagosome Formation	2.01	0.024	MBL2,PIK3CG,TLR10
PTEN Signaling	2	0.0238	CDKN1A,IGF2R,PIK3CG
P2Y Purigenic Receptor Signaling Pathway	1.99	0.0236	GNG4,PIK3CG,PRKACB
Apelin Pancreas Signaling Pathway	1.98	0.0455	PIK3CG,PRKACB
Insulin Secretion Signaling Pathway	1.97	0.0165	PC,PIK3CG,PRKACB,STAT3
Signaling by Rho Family GTPases	1.97	0.0164	CYBB,GNG4,PIK3CG,PLD1
FAT10 Cancer Signaling Pathway	1.94	0.0435	STAT3,TGFB2
PFKFB4 Signaling Pathway	1.94	0.0435	PRKACB,TGFB2
Adipogenesis pathway	1.93	0.0224	CEBPB,FZD1,SOX9
Androgen Signaling	1.91	0.0221	EP300,GNG4,PRKACB
PI3K Signaling in B Lymphocytes	1.89	0.0217	C3,CD19,PIK3CG
Myc Mediated Apoptosis Signaling	1.87	0.04	CDKN2A,PRKACB
Type II Diabetes Mellitus Signaling	1.86	0.0211	CEBPB,PIK3CG,PKM
Endocannabinoid Cancer Inhibition Pathway	1.85	0.021	CDKN1A,PIK3CG,PRKACB
Lymphotoxin β Receptor Signaling	1.82	0.0377	EP300,PIK3CG
Transcriptional Regulatory Network in Embryonic Stem Cells	1.81	0.037	L1CAM,STAT3
Relaxin Signaling	1.8	0.02	GNG4,PIK3CG,PRKACB
Coronavirus Pathogenesis Pathway	1.8	0.02	EP300,STAT3,TFDP1
EGF Signaling	1.79	0.0364	PIK3CG,STAT3
CNTF Signaling	1.76	0.0351	PIK3CG,STAT3
PKCθ Signaling in T Lymphocytes	1.76	0.0194	HLA-A,HLA-DQB1,PIK3CG
Serine Biosynthesis	1.76	0.2	PHGDH
Gαq Signaling	1.74	0.019	GNG4,PIK3CG,PLD1
Tec Kinase Signaling	1.69	0.0183	GNG4,PIK3CG,STAT3
Thrombopoietin Signaling	1.68	0.0317	PIK3CG,STAT3
3-phosphoinositide Biosynthesis	1.68	0.0181	DUSP1,PIK3CG,PRUNE1
Cdc42 Signaling	1.67	0.018	B2M,HLA-A,HLA-DQB1
IL-17A Signaling in Airway Cells	1.67	0.0312	PIK3CG,STAT3
ErbB2-ErbB3 Signaling	1.66	0.0308	PIK3CG,STAT3
Germ Cell-Sertoli Cell Junction Signaling	1.65	0.0175	A2M,PIK3CG,TGFB2
Superpathway of Serine and Glycine Biosynthesis I	1.61	0.143	PHGDH
IL-10 Signaling	1.61	0.029	IL33,STAT3
SPINK1 General Cancer Pathway	1.61	0.029	PIK3CG,STAT3
GM-CSF Signaling	1.6	0.0286	PIK3CG,STAT3
Small Cell Lung Cancer Signaling	1.59	0.0282	PIK3CG,TFDP1
Melatonin Signaling	1.57	0.0278	PRKACB,RORC
Basal Cell Carcinoma Signaling	1.57	0.0278	FZD1,GLI3
Caveolar-mediated Endocytosis Signaling	1.56	0.0274	B2M,HLA-A
TREM1 Signaling	1.54	0.0267	STAT3,TLR10
IL-15 Signaling	1.54	0.0267	PIK3CG,STAT3
PPARα/RXRα Activation	1.53	0.0158	EP300,PRKACB,TGFB2
Toll-like Receptor Signaling	1.53	0.0263	IL33,TLR10
Macropinocytosis Signaling	1.53	0.0263	PDGFB,PIK3CG
IL-7 Signaling Pathway	1.51	0.0256	IL7,PIK3CG
IL-3 Signaling	1.5	0.0253	PIK3CG,STAT3
Leukocyte Extravasation Signaling	1.49	0.0152	CYBB,PIK3CG,SELPLG
IL-17 Signaling	1.49	0.025	CEBPB,PIK3CG
FLT3 Signaling in Hematopoietic Progenitor Cells	1.49	0.025	PIK3CG,STAT3
Superpathway of Inositol Phosphate Compounds	1.48	0.0151	DUSP1,PIK3CG,PRUNE1
TR/RXR Activation	1.45	0.0238	EP300,PIK3CG
HER-2 Signaling in Breast Cancer	1.45	0.0238	CDKN1A,PIK3CG
Regulation Of The Epithelial Mesenchymal Transition In Development Pathway	1.45	0.0238	FZD1,GLI3
Acute Myeloid Leukemia Signaling	1.41	0.0225	PIK3CG,STAT3
IL-1 Signaling	1.39	0.022	GNG4,PRKACB
Hematopoiesis from Multipotent Stem Cells	1.38	0.0833	IL7
Guanosine Nucleotides Degradation III	1.38	0.0833	NT5E
Actin Cytoskeleton Signaling	1.38	0.0138	FGF9,PDGFB,PIK3CG
Fcγ Receptor-mediated Phagocytosis in Macrophages and Monocytes	1.36	0.0213	PIK3CG,PLD1
Role of IL-17A in Psoriasis	1.35	0.0769	S100A7
Urate Biosynthesis/Inosine 5'-phosphate Degradation	1.35	0.0769	NT5E
α-Adrenergic Signaling	1.35	0.0208	GNG4,PRKACB
TGF-β Signaling	1.35	0.0208	EP300,TGFB2
Amyotrophic Lateral Sclerosis Signaling	1.34	0.0206	GPX1,PIK3CG
ATM Signaling	1.34	0.0206	CDKN1A,H2AX
PAK Signaling	1.34	0.0206	PDGFB,PIK3CG
Nitric Oxide Signaling in the Cardiovascular System	1.32	0.0202	PIK3CG,PRKACB
VEGF Signaling	1.32	0.0202	PIK3CG,SFN
Neuropathic Pain Signaling In Dorsal Horn Neurons	1.31	0.0198	PIK3CG,PRKACB
Kinetochore Metaphase Signaling Pathway	1.31	0.0198	AURKB,H2AX
Sumoylation Pathway	1.29	0.0194	EP300,MYB
Huntington's Disease Signaling	1.29	0.0127	EP300,GNG4,PIK3CG
Choline Biosynthesis III	1.29	0.0667	PLD1
Adenosine Nucleotides Degradation II	1.29	0.0667	NT5E
Telomerase Signaling	1.26	0.0187	CDKN1A,PIK3CG
Gαs Signaling	1.26	0.0187	GNG4,PRKACB
Opioid Signaling Pathway	1.25	0.0121	EP300,PIK3CG,PRKACB
Type I Diabetes Mellitus Signaling	1.23	0.018	HLA-A,HLA-DQB1
GPCR-Mediated Nutrient Sensing in Enteroendocrine Cells	1.23	0.0179	GNG4,PRKACB
Purine Nucleotides Degradation II (Aerobic)	1.21	0.0556	NT5E
Phospholipase C Signaling	1.21	0.0117	EP300,GNG4,PLD1
Role of PKR in Interferon Induction and Antiviral Response	1.19	0.0171	PDGFB,STAT3
Sphingosine-1-phosphate Signaling	1.19	0.0171	PDGFB,PIK3CG
Granzyme A Signaling	1.19	0.0526	EP300
GADD45 Signaling	1.19	0.0526	CDKN1A
DNA damage-induced 14-3-3σ Signaling	1.19	0.0526	SFN
GP6 Signaling Pathway	1.18	0.0168	COL27A1,PIK3CG
CCR3 Signaling in Eosinophils	1.15	0.0161	GNG4,PIK3CG
Protein Ubiquitination Pathway	1.14	0.011	B2M,HLA-A,TAP1
14-3-3-mediated Signaling	1.13	0.0157	PIK3CG,SFN
Synaptic Long Term Potentiation	1.12	0.0155	EP300,PRKACB
White Adipose Tissue Browning Pathway	1.12	0.0155	CEBPB,PRKACB
Semaphorin Neuronal Repulsive Signaling Pathway	1.11	0.0154	PIK3CG,PRKACB
Apelin Cardiac Fibroblast Signaling Pathway	1.11	0.0435	TGFB2
IL-22 Signaling	1.09	0.0417	STAT3
Role of JAK1, JAK2 and TYK2 in Interferon Signaling	1.09	0.0417	STAT3
Glutathione Redox Reactions I	1.09	0.0417	GPX1
Iron homeostasis signaling pathway	1.08	0.0146	PDGFB,STAT3
Role of JAK family kinases in IL-6-type Cytokine Signaling	1.07	0.04	STAT3
Insulin Receptor Signaling	1.06	0.0143	PIK3CG,PRKACB
Lipid Antigen Presentation by CD1	1.06	0.0385	B2M
NAD Salvage Pathway II	1.06	0.0385	NT5E
Glycolysis I	1.06	0.0385	PKM
Cardiac β-adrenergic Signaling	1.05	0.0142	GNG4,PRKACB
D-myo-inositol (1,4,5,6)-Tetrakisphosphate Biosynthesis	1.05	0.0141	DUSP1,PRUNE1
D-myo-inositol (3,4,5,6)-tetrakisphosphate Biosynthesis	1.05	0.0141	DUSP1,PRUNE1
Xenobiotic Metabolism General Signaling Pathway	1.04	0.014	EP300,PIK3CG
Corticotropin Releasing Hormone Signaling	1.03	0.0138	GLI3,PRKACB
Synaptogenesis Signaling Pathway	1.01	0.00962	PIK3CG,PRKACB,RASGRF1
Factors Promoting Cardiogenesis in Vertebrates	1.01	0.0133	FZD1,TGFB2
G Protein Signaling Mediated by Tubby	0.983	0.0323	GNG4
3-phosphoinositide Degradation	0.979	0.0128	DUSP1,PRUNE1
D-myo-inositol-5-phosphate Metabolism	0.975	0.0127	DUSP1,PRUNE1
Aldosterone Signaling in Epithelial Cells	0.971	0.0127	DUSP1,PIK3CG
eNOS Signaling	0.967	0.0126	PIK3CG,PRKACB
Role of JAK2 in Hormone-like Cytokine Signaling	0.947	0.0294	STAT3
Coagulation System	0.936	0.0286	A2M
IL-17A Signaling in Fibroblasts	0.936	0.0286	CEBPB
CXCR4 Signaling	0.932	0.012	GNG4,PIK3CG
Tight Junction Signaling	0.928	0.0119	PRKACB,TGFB2
Interferon Signaling	0.924	0.0278	TAP1
Docosahexaenoic Acid (DHA) Signaling	0.903	0.0263	PIK3CG
Antiproliferative Role of TOB in T Cell Signaling	0.889	0.0256	TGFB2
Inhibition of Matrix Metalloproteases	0.889	0.0256	A2M
RhoGDI Signaling	0.879	0.0111	EP300,GNG4
Sertoli Cell-Sertoli Cell Junction Signaling	0.86	0.0108	A2M,PRKACB
B Cell Receptor Signaling	0.86	0.0108	CD19,PIK3CG
Oncostatin M Signaling	0.851	0.0233	STAT3
Role of Hypercytokinemia/hyperchemokinemia in the Pathogenesis of Influenza	0.851	0.0233	IL33
BAG2 Signaling Pathway	0.851	0.0233	CDKN1A
Endothelin-1 Signaling	0.848	0.0106	PIK3CG,PLD1
NRF2-mediated Oxidative Stress Response	0.845	0.0106	EP300,PIK3CG
Role of RIG1-like Receptors in Antiviral Innate Immunity	0.842	0.0227	EP300
Xenobiotic Metabolism PXR Signaling Pathway	0.833	0.0104	EP300,PRKACB
Role of Oct4 in Mammalian Embryonic Stem Cell Pluripotency	0.824	0.0217	SPP1
Ephrin A Signaling	0.815	0.0213	PIK3CG
Gap Junction Signaling	0.812	0.0101	PIK3CG,PRKACB
Hematopoiesis from Pluripotent Stem Cells	0.799	0.0204	IL7
Amyloid Processing	0.79	0.02	PRKACB
Calcium Signaling	0.785	0.00971	EP300,PRKACB
Thrombin Signaling	0.78	0.00962	GNG4,PIK3CG
UVB-Induced MAPK Signaling	0.775	0.0192	PIK3CG
mTOR Signaling	0.772	0.00952	PIK3CG,PLD1
Phototransduction Pathway	0.767	0.0189	PRKACB
Integrin Signaling	0.762	0.00939	PDGFB,PIK3CG
Role of Cytokines in Mediating Communication between Immune Cells	0.759	0.0185	IL33
Role of IL-17A in Arthritis	0.759	0.0185	PIK3CG
Unfolded protein response	0.747	0.0179	CEBPB
Role of CHK Proteins in Cell Cycle Checkpoint Control	0.74	0.0175	CDKN1A
MSP-RON Signaling Pathway	0.733	0.0172	PIK3CG
Cancer Drug Resistance By Drug Efflux	0.733	0.0172	PIK3CG
Maturity Onset Diabetes of Young (MODY) Signaling	0.726	0.0169	EP300
Endometrial Cancer Signaling	0.719	0.0167	PIK3CG
PCP pathway	0.719	0.0167	FZD1
IL-2 Signaling	0.712	0.0164	PIK3CG
Wnt/Ca+ pathway	0.706	0.0161	FZD1
Role of PI3K/AKT Signaling in the Pathogenesis of Influenza	0.695	0.0156	PIK3CG
Phospholipases	0.695	0.0156	PLD1
PXR/RXR Activation	0.688	0.0154	PRKACB
Netrin Signaling	0.688	0.0154	PRKACB
ErbB4 Signaling	0.676	0.0149	PIK3CG
Nur77 Signaling in T Lymphocytes	0.672	0.0147	EP300
ERK5 Signaling	0.65	0.0139	SFN
Ephrin B Signaling	0.65	0.0139	GNG4
GPCR-Mediated Integration of Enteroendocrine Signaling Exemplified by an L Cell	0.644	0.0137	PRKACB
Estrogen-Dependent Breast Cancer Signaling	0.638	0.0135	PIK3CG
Glioma Invasiveness Signaling	0.638	0.0135	PIK3CG
Hypoxia Signaling in the Cardiovascular System	0.638	0.0135	EP300
FcγRIIB Signaling in B Lymphocytes	0.633	0.0133	PIK3CG
Angiopoietin Signaling	0.633	0.0133	PIK3CG
Erythropoietin Signaling	0.629	0.0132	PIK3CG
GDNF Family Ligand-Receptor Interactions	0.629	0.0132	PIK3CG
Neurotrophin/TRK Signaling	0.629	0.0132	PIK3CG
Dopamine Receptor Signaling	0.623	0.013	PRKACB
Role of Wnt/GSK-3β Signaling in the Pathogenesis of Influenza	0.618	0.0128	FZD1
Thyroid Cancer Signaling	0.614	0.0127	PIK3CG
Role of BRCA1 in DNA Damage Response	0.609	0.0125	CDKN1A
Chemokine Signaling	0.609	0.0125	PIK3CG
LPS-stimulated MAPK Signaling	0.6	0.0122	PIK3CG
NF-κB Activation by Viruses	0.6	0.0122	PIK3CG
PEDF Signaling	0.6	0.0122	PIK3CG
VEGF Family Ligand-Receptor Interactions	0.59	0.0119	PIK3CG
HIPPO signaling	0.587	0.0118	SFN
BMP signaling pathway	0.587	0.0118	PRKACB
Xenobiotic Metabolism AHR Signaling Pathway	0.587	0.0118	EP300
Ceramide Signaling	0.573	0.0114	PIK3CG
RANK Signaling in Osteoclasts	0.573	0.0114	PIK3CG
Xenobiotic Metabolism Signaling	0.572	0.00697	EP300,PIK3CG
Regulation of IL-2 Expression in Activated and Anergic T Lymphocytes	0.569	0.0112	TGFB2
CCR5 Signaling in Macrophages	0.548	0.0106	GNG4
ErbB Signaling	0.548	0.0106	PIK3CG
FAK Signaling	0.545	0.0105	PIK3CG
UVA-Induced MAPK Signaling	0.533	0.0102	PIK3CG
Apelin Cardiomyocyte Signaling Pathway	0.53	0.0101	PIK3CG
SAPK/JNK Signaling	0.519	0.0098	PIK3CG
NER Pathway	0.516	0.00971	EP300
T Cell Receptor Signaling	0.509	0.00952	PIK3CG
CDK5 Signaling	0.499	0.00926	PRKACB
Paxillin Signaling	0.499	0.00926	PIK3CG
Antioxidant Action of Vitamin C	0.495	0.00917	PLD1
NGF Signaling	0.479	0.00877	PIK3CG
Apelin Endothelial Signaling Pathway	0.476	0.0087	PIK3CG
Fc Epsilon RI Signaling	0.47	0.00855	PIK3CG
Role of Tissue Factor in Cancer	0.47	0.00855	PIK3CG
Cholecystokinin/Gastrin-mediated Signaling	0.465	0.0084	IL33
RhoA Signaling	0.452	0.00813	PLD1
Endocannabinoid Neuronal Synapse Pathway	0.439	0.00781	PRKACB
Reelin Signaling in Neurons	0.437	0.00775	PIK3CG
Gα12/13 Signaling	0.434	0.00769	PIK3CG
Cellular Effects of Sildenafil (Viagra)	0.431	0.00763	PRKACB
Epithelial Adherens Junction Signaling	0.381	0.00658	TGFB2
Gustation Pathway	0.377	0.00649	PRKACB
Regulation of eIF4 and p70S6K Signaling	0.371	0.00637	PIK3CG
Necroptosis Signaling Pathway	0.371	0.00637	CYBB
Dopamine-DARPP32 Feedback in cAMP Signaling	0.359	0.00613	PRKACB
Mitochondrial Dysfunction	0.343	0.00585	TXN2
GNRH Signaling	0.339	0.00578	PRKACB
Xenobiotic Metabolism CAR Signaling Pathway	0.312	0.00529	EP300
ILK Signaling	0.31	0.00526	PIK3CG
Sperm Motility	0.263	0.00448	PRKACB
LPS/IL-1 Mediated Inhibition of RXR Function	0.261	0.00446	IL33
EIF2 Signaling	0.261	0.00446	PIK3CG
Sirtuin Signaling Pathway	0	0.00344	STAT3

## Sheet: Infant 3 Pathways
Ingenuity Canonical Pathways	-log(p-value)	Ratio	Molecules
Neuroinflammation Signaling Pathway	9.5	0.0435	B2M,CCL3,HLA-E,IL34,MFGE8,NFE2L2,PLA2G10,PYCARD,SYK,TGFBR1,TLR5,TNFRSF1A,TREM2
Caveolar-mediated Endocytosis Signaling	7.67	0.0959	ACTB,B2M,FYN,HLA-E,ITGA8,ITGAX,ITGB2
Complement System	6.37	0.135	C2,CD46,ITGAX,ITGB2,SERPING1
Role of Macrophages, Fibroblasts and Endothelial Cells in Rheumatoid Arthritis	6.17	0.0321	APC,FCGR1A,FGF2,FZD2,IL15,LTBR,PRKCD,RHOA,TLR5,TNFRSF1A
Phagosome Formation	6.05	0.056	FCGR1A,ITGAX,ITGB2,PRKCD,RHOA,SYK,TLR5
Dendritic Cell Maturation	6.03	0.0437	B2M,CD1A,FCGR1A,HLA-E,IL15,LTBR,TNFRSF1A,TREM2
Natural Killer Cell Signaling	5.79	0.0406	B2M,FYN,HLA-E,IL15,KIR2DS3,LAIR1,PVR,SYK
Systemic Lupus Erythematosus In B Cell Signaling Pathway	5.68	0.0327	BCL2L1,FYN,IFIT3,IFNAR2,IL13,IL15,MAVS,PRKCD,SYK
Communication between Innate and Adaptive Immune Cells	5.53	0.0625	B2M,CCL3,HLA-E,IL15,TLR5,TNFRSF17
Virus Entry via Endocytic Pathways	5.26	0.0561	ACTB,B2M,FYN,HLA-E,ITGB2,PRKCD
Oxidative Phosphorylation	5.21	0.055	NDUFA1,NDUFA11,NDUFA3,NDUFA7,NDUFB10,NDUFB11
LXR/RXR Activation	4.95	0.0496	APOC2,CCL7,CD14,LY96,S100A8,TNFRSF1A
Interferon Signaling	4.84	0.111	IFI6,IFIT3,IFNAR2,PSMB8
Sirtuin Signaling Pathway	4.55	0.0275	H3-3A/H3-3B,NDUFA1,NDUFA11,NDUFA3,NDUFA7,NDUFB10,NDUFB11,NFE2L2
Crosstalk between Dendritic Cells and Natural Killer Cells	4.47	0.0562	ACTB,HLA-E,IL15,LTBR,TREM2
Role of Pattern Recognition Receptors in Recognition of Bacteria and Viruses	4.36	0.039	IL13,IL15,MAVS,PRKCD,SYK,TLR5
Fcγ Receptor-mediated Phagocytosis in Macrophages and Monocytes	4.35	0.0532	ACTB,FCGR1A,FYN,PRKCD,SYK
Glucocorticoid Receptor Signaling	4.11	0.0238	ACTB,BCL2L1,BRD7,CCL3,FCGR1A,IL13,PLAU,TGFBR1
Mitochondrial Dysfunction	4.11	0.0351	NDUFA1,NDUFA11,NDUFA3,NDUFA7,NDUFB10,NDUFB11
Colorectal Cancer Metastasis Signaling	4.06	0.0277	APC,BCL2L1,FZD2,RHOA,TGFBR1,TLR5,TNFRSF1A
NF-κB Signaling	4	0.0335	IGF2R,LTBR,TGFBR1,TLR5,TNFRSF17,TNFRSF1A
Hepatic Cholestasis	3.92	0.0324	CD14,IL13,IL15,LY96,PRKCD,TNFRSF1A
Hepatic Fibrosis / Hepatic Stellate Cell Activation	3.91	0.0323	CD14,FGF2,IFNAR2,LY96,TGFBR1,TNFRSF1A
Fc Epsilon RI Signaling	3.9	0.0427	FYN,IL13,PLA2G10,PRKCD,SYK
Role of PKR in Interferon Induction and Antiviral Response	3.9	0.0427	FCGR1A,IFNAR2,MAVS,PYCARD,TNFRSF1A
Regulation Of The Epithelial Mesenchymal Transition By Growth Factors Pathway	3.88	0.0319	ERBB2,ETS1,FGF2,RHOA,TGFBR1,TNFRSF1A
Regulation of the Epithelial-Mesenchymal Transition Pathway	3.83	0.0312	APC,ETS1,FGF2,FZD2,RHOA,TGFBR1
Molecular Mechanisms of Cancer	3.66	0.0205	APC,BCL2L1,FYN,FZD2,PRKCD,RHOA,TFDP1,TGFBR1
T Helper Cell Differentiation	3.62	0.0548	GATA3,IL13,TGFBR1,TNFRSF1A
Osteoarthritis Pathway	3.61	0.0284	FGF2,FZD2,S100A8,S100A9,TGFBR1,TNFRSF1A
Integrin Signaling	3.59	0.0282	ACTB,FYN,ITGA8,ITGAX,ITGB2,RHOA
TREM1 Signaling	3.58	0.0533	CCL3,CCL7,ITGAX,TLR5
Macropinocytosis Signaling	3.55	0.0526	CD14,ITGB2,PRKCD,RHOA
Inhibition of Angiogenesis by TSP1	3.43	0.0882	CD47,FYN,TGFBR1
MIF-mediated Glucocorticoid Regulation	3.43	0.0882	CD14,LY96,PLA2G10
Factors Promoting Cardiogenesis in Vertebrates	3.4	0.0333	APC,FZD2,PRKCD,RHOA,TGFBR1
Coronavirus Pathogenesis Pathway	3.4	0.0333	IFNAR2,MAVS,PYCARD,TFDP1,TGFBR1
Epithelial Adherens Junction Signaling	3.37	0.0329	ACTB,APC,NECTIN1,RHOA,TGFBR1
CTLA4 Signaling in Cytotoxic T Lymphocytes	3.29	0.0449	B2M,FYN,HLA-E,SYK
Antigen Presentation Pathway	3.25	0.0769	B2M,HLA-E,PSMB8
Tight Junction Signaling	3.17	0.0298	ACTB,NECTIN1,RHOA,TGFBR1,TNFRSF1A
MIF Regulation of Innate Immunity	3.16	0.0714	CD14,LY96,PLA2G10
Hepatic Fibrosis Signaling Pathway	3.07	0.019	CCL3,FGF2,FZD2,PRKCD,RHOA,TGFBR1,TNFRSF1A
Cardiac Hypertrophy Signaling (Enhanced)	3.03	0.0164	FGF2,FZD2,IL13,IL15,PRKCD,RHOA,TGFBR1,TNFRSF1A
PD-1, PD-L1 cancer immunotherapy pathway	3.01	0.0377	B2M,BCL2L1,HLA-E,TNFRSF1A
Paxillin Signaling	2.97	0.037	ACTB,ITGA8,ITGAX,ITGB2
Pancreatic Adenocarcinoma Signaling	2.96	0.0367	BCL2L1,ERBB2,TFDP1,TGFBR1
Production of Nitric Oxide and Reactive Oxygen Species in Macrophages	2.95	0.0266	APOC2,PRKCD,RHOA,S100A8,TNFRSF1A
Glioma Signaling	2.95	0.0364	IDH1,IGF2R,PRKCD,TFDP1
Clathrin-mediated Endocytosis Signaling	2.9	0.0259	ACTB,APOC2,FGF2,ITGB2,S100A8
Agranulocyte Adhesion and Diapedesis	2.9	0.0259	ACTB,CCL3,CCL7,ITGB2,TNFRSF1A
ERK/MAPK Signaling	2.9	0.0259	ETS1,FYN,H3-3A/H3-3B,PLA2G10,PRKCD
Role of IL-17A in Psoriasis	2.89	0.154	S100A8,S100A9
IL-8 Signaling	2.84	0.025	BCL2L1,ITGAX,ITGB2,PRKCD,RHOA
p38 MAPK Signaling	2.83	0.0339	H3-3A/H3-3B,PLA2G10,TGFBR1,TNFRSF1A
IL-15 Production	2.79	0.0331	ERBB2,FYN,IL15,SYK
HIF1α Signaling	2.79	0.0244	ELOB,FGF2,HK1,PKM,PRKCD
Atherosclerosis Signaling	2.72	0.0315	APOC2,ITGB2,PLA2G10,S100A8
PCP pathway	2.71	0.05	FZD2,JUNB,RHOA
Actin Cytoskeleton Signaling	2.67	0.0229	ACTB,APC,CD14,FGF2,RHOA
Sperm Motility	2.63	0.0224	ERBB2,FYN,PLA2G10,PRKCD,SYK
Human Embryonic Stem Cell Pluripotency	2.62	0.0296	APC,FGF2,FZD2,TGFBR1
Th2 Pathway	2.61	0.0294	GATA3,IL13,ITGB2,TGFBR1
Differential Regulation of Cytokine Production in Macrophages and T Helper Cells by IL-17A and IL-17F	2.61	0.111	CCL3,IL13
PI3K Signaling in B Lymphocytes	2.59	0.029	CD180,CD81,FYN,SYK
Hereditary Breast Cancer Signaling	2.56	0.0286	ACTB,BRD7,RFC4,WEE1
Phagosome Maturation	2.44	0.0265	B2M,CTSH,HLA-E,LAMP1
Polyamine Regulation in Colon Cancer	2.43	0.0909	APC,OAZ1
IL-15 Signaling	2.43	0.04	BCL2L1,IL15,SYK
Toll-like Receptor Signaling	2.41	0.0395	CD14,LY96,TLR5
Differential Regulation of Cytokine Production in Intestinal Epithelial Cells by IL-17A and IL-17F	2.39	0.087	CCL3,IL13
Agrin Interactions at Neuromuscular Junction	2.38	0.0385	ACTB,ERBB2,ITGB2
Phospholipase C Signaling	2.37	0.0195	FYN,PLA2G10,PRKCD,RHOA,SYK
Role of BRCA1 in DNA Damage Response	2.35	0.0375	ACTB,BRD7,RFC4
Tec Kinase Signaling	2.32	0.0244	ACTB,FYN,PRKCD,RHOA
HMGB1 Signaling	2.31	0.0242	IL13,IL15,RHOA,TNFRSF1A
Glioblastoma Multiforme Signaling	2.31	0.0242	APC,FZD2,PRKCD,RHOA
HER-2 Signaling in Breast Cancer	2.29	0.0357	ERBB2,ITGB2,PRKCD
Lipid Antigen Presentation by CD1	2.29	0.0769	B2M,CD1A
Germ Cell-Sertoli Cell Junction Signaling	2.25	0.0234	ACTB,RHOA,TGFBR1,TNFRSF1A
Th1 and Th2 Activation Pathway	2.25	0.0234	GATA3,IL13,ITGB2,TGFBR1
Altered T Cell and B Cell Signaling in Rheumatoid Arthritis	2.21	0.0333	IL15,TLR5,TNFRSF17
OX40 Signaling Pathway	2.21	0.0333	B2M,BCL2L1,HLA-E
Granulocyte Adhesion and Diapedesis	2.18	0.0222	CCL3,CCL7,ITGB2,TNFRSF1A
Bladder Cancer Signaling	2.12	0.0309	ERBB2,FGF2,TFDP1
NRF2-mediated Oxidative Stress Response	2.1	0.0212	ACTB,JUNB,NFE2L2,PRKCD
ILK Signaling	2.1	0.0211	ACTB,ITGB2,RHOA,TNFRSF1A
Cytotoxic T Lymphocyte-mediated Apoptosis of Target Cells	2.06	0.0588	B2M,HLA-E
Chronic Myeloid Leukemia Signaling	2.05	0.0291	BCL2L1,TFDP1,TGFBR1
Sumoylation Pathway	2.05	0.0291	ETS1,RFC4,RHOA
Leukocyte Extravasation Signaling	2.04	0.0203	ACTB,ITGB2,PRKCD,RHOA
Mechanisms of Viral Exit from Host Cells	1.9	0.0488	ACTB,PRKCD
Airway Pathology in Chronic Obstructive Pulmonary Disease	1.89	0.0254	FGF2,IL13,IL15
GP6 Signaling Pathway	1.88	0.0252	FYN,PRKCD,SYK
Role of Hypercytokinemia/hyperchemokinemia in the Pathogenesis of Influenza	1.86	0.0465	CCL3,IL15
LPS/IL-1 Mediated Inhibition of RXR Function	1.85	0.0179	APOC2,CD14,LY96,TNFRSF1A
CCR3 Signaling in Eosinophils	1.83	0.0242	PLA2G10,PRKCD,RHOA
iNOS Signaling	1.83	0.0444	CD14,LY96
PTEN Signaling	1.81	0.0238	BCL2L1,IGF2R,TGFBR1
FAT10 Cancer Signaling Pathway	1.81	0.0435	TGFBR1,TNFRSF1A
PFKFB4 Signaling Pathway	1.81	0.0435	FGF2,HK1
Ephrin A Signaling	1.79	0.0426	FYN,RHOA
Airway Inflammation in Asthma	1.79	0.25	IL13
Reelin Signaling in Neurons	1.79	0.0233	FYN,ITGB2,RHOA
Semaphorin Neuronal Repulsive Signaling Pathway	1.77	0.0231	ERBB2,FYN,RHOA
IL-12 Signaling and Production in Macrophages	1.76	0.0227	APOC2,PRKCD,S100A8
Myc Mediated Apoptosis Signaling	1.74	0.04	BCL2L1,TNFRSF1A
Adipogenesis pathway	1.74	0.0224	FGF2,FZD2,TNFRSF1A
STAT3 Pathway	1.73	0.0222	FGF2,IGF2R,TGFBR1
UVB-Induced MAPK Signaling	1.71	0.0385	H3-3A/H3-3B,PRKCD
Ovarian Cancer Signaling	1.7	0.0216	APC,FZD2,TFDP1
Lymphotoxin β Receptor Signaling	1.69	0.0377	BCL2L1,LTBR
Role of Cytokines in Mediating Communication between Immune Cells	1.68	0.037	IL13,IL15
Type II Diabetes Mellitus Signaling	1.67	0.0211	PKM,PRKCD,TNFRSF1A
MSP-RON Signaling Pathway	1.62	0.0345	ACTB,ITGB2
Semaphorin Signaling in Neurons	1.59	0.0333	FYN,RHOA
Induction of Apoptosis by HIV1	1.58	0.0328	BCL2L1,TNFRSF1A
Autophagy	1.58	0.0328	CTSH,LAMP1
Protein Ubiquitination Pathway	1.57	0.0147	B2M,ELOB,HLA-E,PSMB8
Necroptosis Signaling Pathway	1.56	0.0191	PLA2G10,PYCARD,TNFRSF1A
Trehalose Degradation II (Trehalase)	1.54	0.143	HK1
Cdc42 Signaling	1.49	0.018	APC,B2M,HLA-E
Remodeling of Epithelial Adherens Junctions	1.49	0.0294	ACTB,APC
Salvage Pathways of Pyrimidine Deoxyribonucleotides	1.49	0.125	TYMP
Role of JAK1 and JAK3 in γc Cytokine Signaling	1.48	0.029	IL15,SYK
GM-CSF Signaling	1.47	0.0286	BCL2L1,ETS1
Small Cell Lung Cancer Signaling	1.46	0.0282	BCL2L1,TFDP1
Wnt/β-catenin Signaling	1.45	0.0173	APC,FZD2,TGFBR1
Basal Cell Carcinoma Signaling	1.45	0.0278	APC,FZD2
T Cell Exhaustion Signaling Pathway	1.44	0.0171	HLA-E,IFNAR2,TGFBR1
Pathogenesis of Multiple Sclerosis	1.44	0.111	CCL3
Non-Small Cell Lung Cancer Signaling	1.43	0.0274	ERBB2,TFDP1
Glioma Invasiveness Signaling	1.42	0.027	PLAU,RHOA
Acute Phase Response Signaling	1.42	0.0168	C2,SERPING1,TNFRSF1A
Role of NFAT in Regulation of the Immune Response	1.41	0.0166	FCGR1A,FYN,SYK
Synaptogenesis Signaling Pathway	1.39	0.0128	FYN,NECTIN1,PRKCD,RHOA
VDR/RXR Activation	1.38	0.0256	CD14,PRKCD
Role of Wnt/GSK-3β Signaling in the Pathogenesis of Influenza	1.38	0.0256	APC,FZD2
Sertoli Cell-Sertoli Cell Junction Signaling	1.38	0.0162	ACTB,NECTIN1,TNFRSF1A
B Cell Receptor Signaling	1.38	0.0162	BCL2L1,ETS1,SYK
Renal Cell Carcinoma Signaling	1.36	0.025	ELOB,ETS1
Chemokine Signaling	1.36	0.025	CCL7,RHOA
Prolactin Signaling	1.35	0.0247	FYN,PRKCD
Cyclins and Cell Cycle Regulation	1.35	0.0247	TFDP1,WEE1
GDP-glucose Biosynthesis	1.35	0.0909	HK1
LPS-stimulated MAPK Signaling	1.34	0.0244	CD14,PRKCD
NF-κB Activation by Viruses	1.34	0.0244	ITGB2,PRKCD
PEDF Signaling	1.34	0.0244	BCL2L1,RHOA
RAR Activation	1.33	0.0155	ACTB,BRD7,PRKCD
VEGF Family Ligand-Receptor Interactions	1.32	0.0238	PLA2G10,PRKCD
Regulation Of The Epithelial Mesenchymal Transition In Development Pathway	1.32	0.0238	APC,FZD2
Hematopoiesis from Multipotent Stem Cells	1.31	0.0833	IL15
Glucose and Glucose-1-phosphate Degradation	1.31	0.0833	HK1
Glycogen Degradation II	1.31	0.0833	TYMP
Allograft Rejection Signaling	1.31	0.0233	B2M,HLA-E
Systemic Lupus Erythematosus In T Cell Signaling Pathway	1.3	0.012	B2M,HLA-E,RHOA,SYK
Axonal Guidance Signaling	1.3	0.0103	ERBB2,FYN,FZD2,PRKCD,RHOA
UDP-N-acetyl-D-galactosamine Biosynthesis II	1.28	0.0769	HK1
Regulation of IL-2 Expression in Activated and Anergic T Lymphocytes	1.28	0.0225	FYN,TGFBR1
Death Receptor Signaling	1.26	0.022	ACTB,TNFRSF1A
Thrombin Signaling	1.26	0.0144	GATA3,PRKCD,RHOA
Glycogen Degradation III	1.25	0.0714	TYMP
Regulation of Actin-based Motility by Rho	1.24	0.0213	ACTB,RHOA
CCR5 Signaling in Macrophages	1.24	0.0213	CCL3,PRKCD
ErbB Signaling	1.24	0.0213	ERBB2,PRKCD
FAK Signaling	1.23	0.0211	ACTB,FYN
Neuregulin Signaling	1.22	0.0208	ERBB2,PRKCD
Amyotrophic Lateral Sclerosis Signaling	1.21	0.0206	BCL2L1,GPX1
Role of Osteoblasts, Osteoclasts and Chondrocytes in Rheumatoid Arthritis	1.2	0.0136	APC,FZD2,TNFRSF1A
Apoptosis Signaling	1.2	0.0202	BCL2L1,TNFRSF1A
VEGF Signaling	1.2	0.0202	ACTB,BCL2L1
Mismatch Repair in Eukaryotes	1.19	0.0625	RFC4
Mouse Embryonic Stem Cell Pluripotency	1.17	0.0194	APC,FZD2
NER Pathway	1.17	0.0194	H3-3A/H3-3B,RFC4
HGF Signaling	1.11	0.018	ETS1,PRKCD
Type I Diabetes Mellitus Signaling	1.11	0.018	HLA-E,TNFRSF1A
Inflammasome pathway	1.1	0.05	PYCARD
NGF Signaling	1.09	0.0175	PRKCD,RHOA
Opioid Signaling Pathway	1.08	0.0121	FYN,PNOC,PRKCD
Neuroprotective Role of THOP1 in Alzheimer's Disease	1.08	0.0172	HLA-E,PNOC
Protein Kinase A Signaling	1.08	0.01	H3-3A/H3-3B,PRKCD,RHOA,TGFBR1
Role of Tissue Factor in Cancer	1.07	0.0171	BCL2L1,FYN
Cholecystokinin/Gastrin-mediated Signaling	1.06	0.0168	PRKCD,RHOA
Role of NANOG in Mammalian Embryonic Stem Cell Pluripotency	1.06	0.0168	APC,FZD2
CD28 Signaling in T Helper Cells	1.05	0.0167	FYN,SYK
Th1 Pathway	1.05	0.0165	GATA3,ITGB2
RhoA Signaling	1.04	0.0163	ACTB,RHOA
IL-6 Signaling	1.02	0.016	CD14,TNFRSF1A
Role of JAK1, JAK2 and TYK2 in Interferon Signaling	1.02	0.0417	IFNAR2
Glutathione Redox Reactions I	1.02	0.0417	GPX1
14-3-3-mediated Signaling	1.01	0.0157	PRKCD,TNFRSF1A
p70S6K Signaling	1	0.0155	PRKCD,SYK
Estrogen-mediated S-phase Entry	0.991	0.0385	TFDP1
Glycolysis I	0.991	0.0385	PKM
Aryl Hydrocarbon Receptor Signaling	0.928	0.014	NFE2L2,TFDP1
Xenobiotic Metabolism General Signaling Pathway	0.928	0.014	NFE2L2,PRKCD
Coagulation System	0.87	0.0286	PLAU
DNA Methylation and Transcriptional Repression Signaling	0.87	0.0286	H3-3A/H3-3B
IL-17A Signaling in Fibroblasts	0.87	0.0286	CCL7
Gαq Signaling	0.857	0.0127	PRKCD,RHOA
HOTAIR Regulatory Pathway	0.848	0.0125	ERBB2,H3-3A/H3-3B
Docosahexaenoic Acid (DHA) Signaling	0.836	0.0263	BCL2L1
April Mediated Signaling	0.827	0.0256	TNFRSF17
Antiproliferative Role of TOB in T Cell Signaling	0.827	0.0256	TGFBR1
CXCR4 Signaling	0.818	0.012	PRKCD,RHOA
Estrogen Receptor Signaling	0.81	0.00915	IGF2R,PRKCD,RHOA
B Cell Activating Factor Signaling	0.807	0.0244	TNFRSF17
Role of IL-17F in Allergic Inflammatory Airway Diseases	0.796	0.0238	CCL7
Oncostatin M Signaling	0.788	0.0233	PLAU
Role of RIG1-like Receptors in Antiviral Innate Immunity	0.777	0.0227	MAVS
RhoGDI Signaling	0.767	0.0111	ACTB,RHOA
Ephrin Receptor Signaling	0.767	0.0111	FYN,RHOA
nNOS Signaling in Neurons	0.752	0.0213	PRKCD
Graft-versus-Host Disease Signaling	0.745	0.0208	HLA-E
Endothelin-1 Signaling	0.738	0.0106	PLA2G10,PRKCD
Synaptic Long Term Depression	0.735	0.0106	PLA2G10,PRKCD
Autoimmune Thyroid Disease Signaling	0.735	0.0204	HLA-E
Cell Cycle: G2/M DNA Damage Checkpoint Regulation	0.735	0.0204	WEE1
TNFR1 Signaling	0.728	0.02	TNFRSF1A
UVC-Induced MAPK Signaling	0.719	0.0196	PRKCD
CD27 Signaling in Lymphocytes	0.706	0.0189	BCL2L1
Gap Junction Signaling	0.706	0.0101	ACTB,PRKCD
Role of IL-17A in Arthritis	0.697	0.0185	CCL7
Transcriptional Regulatory Network in Embryonic Stem Cells	0.697	0.0185	H3-3A/H3-3B
Unfolded protein response	0.684	0.0179	NFE2L2
Role of CHK Proteins in Cell Cycle Checkpoint Control	0.676	0.0175	RFC4
mTOR Signaling	0.666	0.00952	PRKCD,RHOA
Maturity Onset Diabetes of Young (MODY) Signaling	0.664	0.0169	APOC2
Endometrial Cancer Signaling	0.658	0.0167	ERBB2
SPINK1 Pancreatic Cancer Pathway	0.658	0.0167	TGFBR1
AMPK Signaling	0.654	0.00935	ACTB,BRD7
Role of NFAT in Cardiac Hypertrophy	0.654	0.00935	PRKCD,TGFBR1
IL-2 Signaling	0.65	0.0164	SYK
Wnt/Ca+ pathway	0.644	0.0161	FZD2
Breast Cancer Regulation by Stathmin1	0.64	0.00677	FGF2,FZD2,PRKCD,RHOA
Activation of IRF by Cytosolic Pattern Recognition Receptors	0.638	0.0159	MAVS
Thrombopoietin Signaling	0.638	0.0159	PRKCD
Phospholipases	0.633	0.0156	PLA2G10
ErbB2-ErbB3 Signaling	0.627	0.0154	ERBB2
Calcium-induced T Lymphocyte Apoptosis	0.62	0.0152	PRKCD
Mitotic Roles of Polo-Like Kinase	0.62	0.0152	WEE1
Pyridoxal 5'-phosphate Salvage Pathway	0.62	0.0152	PRKCD
Eicosanoid Signaling	0.62	0.0152	PLA2G10
ErbB4 Signaling	0.614	0.0149	PRKCD
Cell Cycle: G1/S Checkpoint Regulation	0.614	0.0149	TFDP1
Systemic Lupus Erythematosus Signaling	0.611	0.00873	FCGR1A,HLA-E
Nur77 Signaling in T Lymphocytes	0.609	0.0147	PRKCD
IL-10 Signaling	0.604	0.0145	CD14
Growth Hormone Signaling	0.593	0.0141	PRKCD
Huntington's Disease Signaling	0.59	0.00844	BCL2L1,PRKCD
Melatonin Signaling	0.588	0.0139	PRKCD
Actin Nucleation by ARP-WASP Complex	0.588	0.0139	RHOA
Ephrin B Signaling	0.588	0.0139	RHOA
Cardiac Hypertrophy Signaling	0.583	0.00833	RHOA,TGFBR1
Insulin Secretion Signaling Pathway	0.575	0.00823	FYN,PRKCD
FcγRIIB Signaling in B Lymphocytes	0.573	0.0133	SYK
Signaling by Rho Family GTPases	0.573	0.0082	ACTB,RHOA
Erythropoietin Signaling	0.569	0.0132	PRKCD
IL-7 Signaling Pathway	0.558	0.0128	FYN
IL-3 Signaling	0.553	0.0127	PRKCD
BEX2 Signaling Pathway	0.553	0.0127	ERBB2
Role of MAPK Signaling in the Pathogenesis of Influenza	0.548	0.0125	PLA2G10
JAK/Stat Signaling	0.548	0.0125	BCL2L1
Apelin Adipocyte Signaling Pathway	0.541	0.0122	GPX1
FGF Signaling	0.532	0.0119	FGF2
Ceramide Signaling	0.514	0.0114	TNFRSF1A
Acute Myeloid Leukemia Signaling	0.51	0.0112	IDH1
Prostate Cancer Signaling	0.502	0.011	TFDP1
Senescence Pathway	0.502	0.00727	ETS1,TGFBR1
α-Adrenergic Signaling	0.483	0.0104	PRKCD
TGF-β Signaling	0.483	0.0104	TGFBR1
Xenobiotic Metabolism Signaling	0.478	0.00697	NFE2L2,PRKCD
p53 Signaling	0.476	0.0102	BCL2L1
Salvage Pathways of Pyrimidine Ribonucleotides	0.476	0.0102	PRKCD
UVA-Induced MAPK Signaling	0.476	0.0102	BCL2L1
Nitric Oxide Signaling in the Cardiovascular System	0.472	0.0101	PRKCD
Apelin Cardiomyocyte Signaling Pathway	0.472	0.0101	PRKCD
Neuropathic Pain Signaling In Dorsal Horn Neurons	0.465	0.0099	PRKCD
PPAR Signaling	0.455	0.00962	TNFRSF1A
T Cell Receptor Signaling	0.452	0.00952	FYN
Telomerase Signaling	0.445	0.00935	ETS1
Antioxidant Action of Vitamin C	0.439	0.00917	PLA2G10
Rac Signaling	0.429	0.00893	RHOA
GPCR-Mediated Nutrient Sensing in Enteroendocrine Cells	0.429	0.00893	PRKCD
Endocannabinoid Developing Neuron Pathway	0.42	0.0087	RHOA
Apelin Endothelial Signaling Pathway	0.42	0.0087	PRKCD
fMLP Signaling in Neutrophils	0.418	0.00862	PRKCD
Sphingosine-1-phosphate Signaling	0.415	0.00855	RHOA
Renin-Angiotensin Signaling	0.412	0.00847	PRKCD
G Beta Gamma Signaling	0.4	0.0082	PRKCD
Inhibition of ARE-Mediated mRNA Degradation Pathway	0.4	0.0082	TNFRSF1A
FXR/RXR Activation	0.389	0.00794	APOC2
P2Y Purigenic Receptor Signaling Pathway	0.387	0.00787	PRKCD
Synaptic Long Term Potentiation	0.382	0.00775	PRKCD
Gα12/13 Signaling	0.38	0.00769	RHOA
Cellular Effects of Sildenafil (Viagra)	0.377	0.00763	ACTB
Androgen Signaling	0.365	0.00735	PRKCD
Insulin Receptor Signaling	0.356	0.00714	FYN
Endocannabinoid Cancer Inhibition Pathway	0.349	0.00699	RHOA
Corticotropin Releasing Hormone Signaling	0.344	0.0069	PRKCD
PKCθ Signaling in T Lymphocytes	0.323	0.00645	FYN
Aldosterone Signaling in Epithelial Cells	0.317	0.00633	PRKCD
eNOS Signaling	0.315	0.00629	PRKCD
Dopamine-DARPP32 Feedback in cAMP Signaling	0.308	0.00613	PRKCD
GNRH Signaling	0.29	0.00578	PRKCD
PI3K/AKT Signaling	0.287	0.00571	BCL2L1
Xenobiotic Metabolism CAR Signaling Pathway	0.264	0.00529	PRKCD
PPARα/RXRα Activation	0.263	0.00526	TGFBR1
Xenobiotic Metabolism PXR Signaling Pathway	0.26	0.00521	PRKCD
CREB Signaling in Neurons	0.239	0.00483	PRKCD
EIF2 Signaling	0.218	0.00446	ACTB
G-Protein Coupled Receptor Signaling	0	0.00368	FYN

## Sheet: Infant 4 Pathways
Ingenuity Canonical Pathways	-log(p-value)	Ratio	Molecules
Dendritic Cell Maturation	4.83	0.0273	B2M,CSF2,FCGR1A,LEPR,STAT4
Antigen Presentation Pathway	4.39	0.0769	B2M,NLRC5,PSMB8
VDR/RXR Activation	3.49	0.0385	CSF2,GADD45A,HOXA10
Osteoarthritis Pathway	3.34	0.019	FGF8,GLI3,IL1RAP,MMP3
Communication between Innate and Adaptive Immune Cells	3.22	0.0312	B2M,CSF2,TNFSF13
Airway Pathology in Chronic Obstructive Pulmonary Disease	2.96	0.0254	CSF2,FGF8,TNFSF13
Coagulation System	2.78	0.0571	PLAUR,SERPINA1
Asparagine Biosynthesis I	2.76	1	ASNS
Role of Macrophages, Fibroblasts and Endothelial Cells in Rheumatoid Arthritis	2.71	0.0128	CSF2,FCGR1A,IL1RAP,MMP3
Role of Pattern Recognition Receptors in Recognition of Bacteria and Viruses	2.63	0.0195	CSF2,RIPK2,TNFSF13
Glucocorticoid Receptor Signaling	2.59	0.0119	CSF2,FCGR1A,PCK2,SGK1
IL-23 Signaling Pathway	2.59	0.0455	CSF2,STAT4
Alanine Degradation III	2.46	0.5	GPT
Alanine Biosynthesis II	2.46	0.5	GPT
Hepatic Fibrosis Signaling Pathway	2.45	0.0109	BRD4,GLI3,IL1RAP,LEPR
Granulocyte Adhesion and Diapedesis	2.44	0.0167	IL1RAP,JAM3,MMP3
Hepatic Cholestasis	2.41	0.0162	CSF2,IL1RAP,TNFSF13
Clathrin-mediated Endocytosis Signaling	2.36	0.0155	FGF8,ITGB7,SERPINA1
Agranulocyte Adhesion and Diapedesis	2.36	0.0155	ITGB7,JAM3,MMP3
Natural Killer Cell Signaling	2.33	0.0152	B2M,MICB,STAT4
L-serine Degradation	2.29	0.333	SRR
Role of Osteoblasts, Osteoclasts and Chondrocytes in Rheumatoid Arthritis	2.2	0.0136	CSF2,IL1RAP,MMP3
Caveolar-mediated Endocytosis Signaling	2.16	0.0274	B2M,ITGB7
TREM1 Signaling	2.13	0.0267	CSF2,NLRC5
Cardiac Hypertrophy Signaling (Enhanced)	2.02	0.00821	CSF2,FGF8,IL13RA2,TNFSF13
Crosstalk between Dendritic Cells and Natural Killer Cells	1.99	0.0225	CSF2,MICB
Altered T Cell and B Cell Signaling in Rheumatoid Arthritis	1.98	0.0222	CSF2,TNFSF13
Th17 Activation Pathway	1.97	0.022	CSF2,STAT4
Fcγ Receptor-mediated Phagocytosis in Macrophages and Monocytes	1.95	0.0213	CSF2,FCGR1A
Protein Ubiquitination Pathway	1.94	0.011	B2M,PSMB8,VHL
Systemic Lupus Erythematosus In B Cell Signaling Pathway	1.94	0.0109	CSF2,LILRB3,TNFSF13
Bladder Cancer Signaling	1.92	0.0206	FGF8,MMP3
Virus Entry via Endocytic Pathways	1.84	0.0187	B2M,ITGB7
Glycine Betaine Degradation	1.77	0.1	SRR
Role of Tissue Factor in Cancer	1.76	0.0171	CSF2,PLAUR
LXR/RXR Activation	1.74	0.0165	IL1RAP,SERPINA1
Systemic Lupus Erythematosus In T Cell Signaling Pathway	1.71	0.00898	B2M,GADD45A,LEPR
IL-6 Signaling	1.71	0.016	IL1RAP,TNFAIP6
FXR/RXR Activation	1.7	0.0159	PCK2,SERPINA1
Atherosclerosis Signaling	1.7	0.0157	MMP3,SERPINA1
Hematopoiesis from Multipotent Stem Cells	1.69	0.0833	CSF2
IL-12 Signaling and Production in Macrophages	1.67	0.0152	SERPINA1,STAT4
Corticotropin Releasing Hormone Signaling	1.59	0.0138	CACNA1H,GLI3
Differential Regulation of Cytokine Production in Macrophages and T Helper Cells by IL-17A and IL-17F	1.52	0.0556	CSF2
HOTAIR Regulatory Pathway	1.51	0.0125	BRD4,MMP3
GADD45 Signaling	1.49	0.0526	GADD45A
HMGB1 Signaling	1.49	0.0121	CSF2,TNFSF13
Acute Phase Response Signaling	1.42	0.0112	IL1RAP,SERPINA1
Differential Regulation of Cytokine Production in Intestinal Epithelial Cells by IL-17A and IL-17F	1.41	0.0435	CSF2
Hepatic Fibrosis / Hepatic Stellate Cell Activation	1.39	0.0108	IL1RAP,LEPR
Production of Nitric Oxide and Reactive Oxygen Species in Macrophages	1.38	0.0106	HOXA10,SERPINA1
Regulation Of The Epithelial Mesenchymal Transition By Growth Factors Pathway	1.38	0.0106	FGF8,TNFSF13
Lipid Antigen Presentation by CD1	1.36	0.0385	B2M
Leukocyte Extravasation Signaling	1.35	0.0102	JAM3,MMP3
HIF1α Signaling	1.32	0.00976	MMP3,VHL
Sonic Hedgehog Signaling	1.31	0.0345	GLI3
Cytotoxic T Lymphocyte-mediated Apoptosis of Target Cells	1.25	0.0294	B2M
Interferon Signaling	1.22	0.0278	PSMB8
April Mediated Signaling	1.19	0.0256	TNFSF13
Inhibition of Matrix Metalloproteases	1.19	0.0256	MMP3
Insulin Secretion Signaling Pathway	1.19	0.00823	CACNA1H,STAT4
nNOS Signaling in Skeletal Muscle Cells	1.17	0.0244	CACNA1H
Role of IL-17F in Allergic Inflammatory Airway Diseases	1.16	0.0238	CSF2
Oncostatin M Signaling	1.15	0.0233	MMP3
Senescence Pathway	1.09	0.00727	GADD45A,VHL
Hematopoiesis from Pluripotent Stem Cells	1.09	0.0204	CSF2
Cell Cycle: G2/M DNA Damage Checkpoint Regulation	1.09	0.0204	GADD45A
Role of Cytokines in Mediating Communication between Immune Cells	1.05	0.0185	CSF2
Sirtuin Signaling Pathway	1.05	0.00687	GADD45A,PCK2
Neuroinflammation Signaling Pathway	1.03	0.00669	B2M,MMP3
PXR/RXR Activation	0.975	0.0154	PCK2
Netrin Signaling	0.975	0.0154	CACNA1H
Pyridoxal 5'-phosphate Salvage Pathway	0.971	0.0152	SGK1
Estrogen Receptor Signaling	0.963	0.0061	LEPR,MMP3
IL-10 Signaling	0.951	0.0145	IL1RAP
GM-CSF Signaling	0.947	0.0143	CSF2
Basal Cell Carcinoma Signaling	0.936	0.0139	GLI3
ERK5 Signaling	0.936	0.0139	SGK1
T Helper Cell Differentiation	0.928	0.0137	STAT4
Leptin Signaling in Obesity	0.924	0.0135	LEPR
Glioma Invasiveness Signaling	0.924	0.0135	PLAUR
Hypoxia Signaling in the Cardiovascular System	0.924	0.0135	VHL
FcγRIIB Signaling in B Lymphocytes	0.917	0.0133	CACNA1H
IL-15 Signaling	0.917	0.0133	CSF2
Macropinocytosis Signaling	0.91	0.0132	ITGB7
Role of BRCA1 in DNA Damage Response	0.889	0.0125	GADD45A
IL-17 Signaling	0.889	0.0125	MMP3
FLT3 Signaling in Hematopoietic Progenitor Cells	0.889	0.0125	STAT4
Renal Cell Carcinoma Signaling	0.889	0.0125	VHL
JAK/Stat Signaling	0.889	0.0125	STAT4
HER-2 Signaling in Breast Cancer	0.87	0.0119	ITGB7
FGF Signaling	0.87	0.0119	FGF8
Regulation Of The Epithelial Mesenchymal Transition In Development Pathway	0.87	0.0119	GLI3
HIPPO signaling	0.866	0.0118	ITCH
Allograft Rejection Signaling	0.863	0.0116	B2M
CTLA4 Signaling in Cytotoxic T Lymphocytes	0.848	0.0112	B2M
OX40 Signaling Pathway	0.845	0.0111	B2M
IL-1 Signaling	0.839	0.011	IL1RAP
CCR5 Signaling in Macrophages	0.827	0.0106	CACNA1H
GABA Receptor Signaling	0.821	0.0105	CACNA1H
TGF-β Signaling	0.818	0.0104	TFE3
ATM Signaling	0.812	0.0103	GADD45A
p53 Signaling	0.81	0.0102	GADD45A
Salvage Pathways of Pyrimidine Ribonucleotides	0.81	0.0102	SGK1
SAPK/JNK Signaling	0.793	0.0098	GADD45A
PPAR Signaling	0.785	0.00962	IL1RAP
PD-1, PD-L1 cancer immunotherapy pathway	0.777	0.00943	B2M
Paxillin Signaling	0.77	0.00926	ITGB7
Antioxidant Action of Vitamin C	0.767	0.00917	CSF2
Type I Diabetes Mellitus Signaling	0.759	0.00901	IL1RAP
GPCR-Mediated Nutrient Sensing in Enteroendocrine Cells	0.757	0.00893	CACNA1H
Fc Epsilon RI Signaling	0.74	0.00855	CSF2
Role of PKR in Interferon Induction and Antiviral Response	0.74	0.00855	FCGR1A
p38 MAPK Signaling	0.735	0.00847	IL1RAP
Th1 Pathway	0.726	0.00826	STAT4
G Beta Gamma Signaling	0.724	0.0082	CACNA1H
Inhibition of ARE-Mediated mRNA Degradation Pathway	0.724	0.0082	TNFSF13
Phagosome Formation	0.712	0.008	FCGR1A
Endocannabinoid Neuronal Synapse Pathway	0.703	0.00781	CACNA1H
White Adipose Tissue Browning Pathway	0.701	0.00775	CACNA1H
Axonal Guidance Signaling	0.697	0.00413	GLI3,MMP3
STAT3 Pathway	0.684	0.00741	IL13RA2
Androgen Signaling	0.68	0.00735	CACNA1H
Th2 Pathway	0.68	0.00735	STAT4
Hereditary Breast Cancer Signaling	0.67	0.00714	GADD45A
Insulin Receptor Signaling	0.67	0.00714	SGK1
Type II Diabetes Mellitus Signaling	0.664	0.00704	CACNA1H
Phagosome Maturation	0.64	0.00662	B2M
Gustation Pathway	0.633	0.00649	CACNA1H
PKCθ Signaling in T Lymphocytes	0.631	0.00645	CACNA1H
Aldosterone Signaling in Epithelial Cells	0.623	0.00633	SGK1
Tec Kinase Signaling	0.609	0.0061	STAT4
Cdc42 Signaling	0.602	0.00599	B2M
Tight Junction Signaling	0.6	0.00595	JAM3
Th1 and Th2 Activation Pathway	0.593	0.00585	STAT4
GNRH Signaling	0.588	0.00578	CACNA1H
PI3K/AKT Signaling	0.585	0.00571	IL13RA2
T Cell Exhaustion Signaling Pathway	0.585	0.00571	STAT4
Role of NFAT in Regulation of the Immune Response	0.572	0.00552	FCGR1A
Sertoli Cell-Sertoli Cell Junction Signaling	0.564	0.00541	JAM3
Synaptic Long Term Depression	0.556	0.00529	CACNA1H
PPARα/RXRα Activation	0.554	0.00526	IL1RAP
ILK Signaling	0.554	0.00526	ITGB7
Regulation of the Epithelial-Mesenchymal Transition Pathway	0.55	0.00521	FGF8
Calcium Signaling	0.524	0.00485	CACNA1H
CREB Signaling in Neurons	0.523	0.00483	CACNA1H
Integrin Signaling	0.513	0.00469	ITGB7
AMPK Signaling	0.51	0.00467	PCK2
Role of NFAT in Cardiac Hypertrophy	0.51	0.00467	CACNA1H
Actin Cytoskeleton Signaling	0.504	0.00459	FGF8
Sperm Motility	0.496	0.00448	CACNA1H
LPS/IL-1 Mediated Inhibition of RXR Function	0.493	0.00446	IL1RAP
Systemic Lupus Erythematosus Signaling	0.487	0.00437	FCGR1A
Huntington's Disease Signaling	0.474	0.00422	SGK1
Opioid Signaling Pathway	0.46	0.00405	CACNA1H
Colorectal Cancer Metastasis Signaling	0.451	0.00395	MMP3
Protein Kinase A Signaling	0.302	0.00251	GLI3
Breast Cancer Regulation by Stathmin1	0	0.00169	CMKLR1

## Sheet: Infant 1 upstream regulators
Upstream Regulator	Molecule Type	p-value of overlap	Target Molecules in Dataset	Mechanistic Network
beta-estradiol	chemical - endogenous mammalian	1.37e-15	APC,ATF3,BAG1,CCR2,CEBPB,COL6A6,CTSL,DEFB1,ID4,IFNGR2,IL13,ILF3,ITGAV,KDR,MKI67,MMP9,MTOR,PDGFA,PIK3R1,PLA2G1B,RBL2,S100A9,SHC1,SKP2,SMAD4,SMAD9,SP1,STAT3,THBS4,TOP2A,TPR,TSC1,TWIST1,TXNIP,ULBP2,ZEB2	59 (19)
tretinoin	chemical - endogenous mammalian	2.91e-12	CCRL2,CD9,CEBPB,CTSL,FGF5,HNF1A,IL13,ILF3,ITGA6,KDR,KRT1,KRT14,MMP9,PIK3R1,RBL2,S100A9,SKP2,SMAD4,SMAD9,SP1,STAT3,STAT4,TOP2A,TPM4,TPR,TWIST1,UBA7,ZEB2	52 (15)
TP53	transcription regulator	4.33e-12	APC,ASXL1,ATF3,BAG1,BRAF,CEBPB,DSC3,FH,H2AX,IL12RB1,IRF8,ITGAV,ITGB4,KDR,KRT14,MKI67,MMP9,PDGFA,PIK3R1,PRKAR2A,RBL2,RFC3,SHC1,SKP2,STAT3,THBS4,THY1,TOP2A,TWIST1,ZEB2	56 (15)
lipopolysaccharide	chemical drug	1.31e-11	ATF3,CCR2,CCRL2,CD9,CEBPB,CTSL,DEFB1,HNF1A,IFNGR2,IL12RB1,IL13,IRF8,ITGA3,ITGAV,KDR,MKI67,MMP9,NOD2,PDGFA,PGM2,PIK3R1,S100A9,SMAD4,SP1,STAT3,STAT4,THY1,TOP2A,TXNIP,ULBP2	53 (18)
PTEN	phosphatase	8.89e-11	ATF3,CEBPB,FGF5,ID4,IFNGR2,KDR,MKI67,MMP9,MTOR,PIK3R1,RBL2,SKP2,SLC25A1,SMAD4,STAT3,TWIST2,UBA7,ZEB2	49 (9)
decitabine	chemical drug	1.04e-10	APC,BRD2,CCR2,CD9,DEFB1,ILF3,ITGA3,ITGAV,MKI67,MMP9,PDGFA,PLA2G1B,SHC1,SMAD4,SP1,STAT3,STAT4,TOP2A,TWIST2	20 (2)
FOXM1	transcription regulator	1.06e-10	KDR,MKI67,MMP9,PDGFA,SKP2,STAT3,TOP2A,TWIST1,TWIST2,ZEB2	56 (16)
IFNG	cytokine	3.3e-10	ATF3,CCR2,CCRL2,CEBPB,DEFB1,IFNGR2,IL12RB1,IL13,IRF8,ITGA6,ITGAV,KDR,KRT14,MMP9,NOD2,PDGFA,S100A9,SKP2,SMAD4,STAT3,STAT4,THY1,TXNIP,ZEB2	51 (20)
ESR2	ligand-dependent nuclear receptor	5.28e-10	APC,ATF3,BAG1,H2AX,KDR,KRT14,MKI67,MMP9,PDGFA,S100A9,SHC1,SKP2,SMAD4,SP1,THBS4,TWIST1,ULBP2	53 (13)
HDAC1	transcription regulator	5.82e-10	ATF3,H2AX,IL13,ITGB4,KDR,MMP9,PDGFA,RAG1,S100A9,SOX10,STAT3,TOP2A	48 (11)
dexamethasone	chemical drug	6.86e-10	ATF3,BAG1,CCR2,CEBPB,CHIT1,CTSL,DEFB1,FGF5,IFNGR2,IL12RB1,IL13,ILF3,IRF8,ITGA3,ITGAV,KDR,KRT14,MMP9,MTOR,PDGFA,PIK3R1,PRKAR2A,RBL2,S100A9,SHC1,SLC25A1,TOP2A,TPR,TXNIP	54 (19)
KLF11	transcription regulator	1.26e-09	CCR2,CEBPB,IL13,ITGA3,ITGAV,MMP9,PDGFA,SMAD4,SP1
PD98059	chemical - kinase inhibitor	2.81e-09	ATF3,CCR2,CEBPB,CTSL,ITGAV,KLRC2,MKI67,MMP9,PDGFA,PIK3R1,SMAD4,STAT3,TOP2A,TWIST1,TXNIP	50 (17)
TP63	transcription regulator	2.83e-09	APC,BRAF,ITGA3,ITGA6,ITGB4,KRT1,KRT14,MKI67,SMAD4,THY1,TOP2A,TWIST1,ULBP2,ZEB2
IL6	cytokine	4.16e-09	ATF3,CCR2,CEBPB,IL13,ITGAV,KDR,KRT14,MKI67,MMP9,MTOR,PDGFA,RAG1,S100A9,STAT3,STAT4,TOP2A,TWIST1	50 (17)
SNAI2	transcription regulator	4.49e-09	ID4,ITGA3,ITGB4,MMP9,SOX10,STAT3,TWIST2
TGFB1	growth factor	8.49e-09	CCR2,CCRL2,CEBPB,FGF5,HNF1A,ID4,IL13,ITGA3,ITGA6,ITGAV,KDR,KRT14,MKI67,MMP9,PDGFA,RBL2,SMAD4,STAT3,THBS4,THY1,TOP2A,TWIST1,TWIST2,TXNIP,ZEB2	65 (21)
dextran sulfate	chemical drug	8.5e-09	BAG1,CCR2,IL13,LCP1,MKI67,MMP9,PDGFA,S100A9,STAT3,THBS4,TOP2A	52 (17)
MTOR	kinase	8.56e-09	CEBPB,DEFB1,GLUD1,HNF1A,IL13,IRF8,MMP9,MTOR,PRKAR2A,SKP2,STAT3,TXNIP	35 (13)
paclitaxel	chemical drug	1.9e-08	ATF3,H2AX,IL13,ITGA3,ITGA6,LCP1,MKI67,MMP9,S100A9,STAT3,TWIST1	42 (16)
trichostatin A	chemical drug	2.85e-08	BAG1,BRD2,CD9,IL13,ILF3,IRF8,KDR,MMP9,PDGFA,RAG1,SHC1,SMAD4,SP1,STAT3,TOP2A,TWIST2,TXNIP	44 (13)
IL1A	cytokine	3.13e-08	ATF3,CCR2,IFNGR2,IL13,ITGAV,MMP9,PDGFA,RBL2,S100A9,STAT3	47 (15)
IL22	cytokine	4.45e-08	HNF1A,IL13,KRT1,MMP9,MTOR,PDGFA,RBL2,S100A9	34 (8)
TNF	cytokine	5.38e-08	APC,ATF3,CCR2,CEBPB,DSC3,FGF5,IFNGR2,IL12RB1,IL13,IRF8,ITGA6,ITGAV,KDR,MMP9,NOD2,PDGFA,S100A9,SP1,STAT3,STAT4,THY1,TWIST1,TWIST2,TXNIP	50 (16)
hydrogen peroxide	chemical - endogenous mammalian	5.46e-08	ATF3,CCR2,H2AX,IL13,ITGA3,ITGA6,KDR,MMP9,SHC1,SP1,STAT3,TWIST1,TXNIP	52 (22)
STAT3	transcription regulator	7.03e-08	CCRL2,CD9,CEBPB,CTSL,IL12RB1,IL13,ITGAV,KDR,MMP9,S100A9,SKP2,SMAD9,STAT3,TWIST1	49 (17)
MYC	transcription regulator	8.9e-08	BAG1,BRD2,CD19,CD9,ECSIT,FGF5,GLUD1,ITGA3,ITGA6,KDR,KRT14,MKI67,MMP9,SKP2,SMAD4,STAT3,THY1,TWIST2,TXNIP	34 (7)
miR-204-5p (and other miRNAs w/seed UCCCUUU)	mature microRNA	1.16e-07	ITGB4,MMP9,PIK3R1,SHC1,SMAD9,SP1
F2RL1	G-protein coupled receptor	1.4e-07	FGF5,IL13,IRF8,ITGB4,MMP9,TXNIP	16 (3)
SOX2	transcription regulator	1.97e-07	APC,ATF3,CD9,ECSIT,FGF5,KDR,KRT14,PIK3R1,SMAD4,SOX10,TWIST1,TWIST2	16 (2)
RAC1	enzyme	2.74e-07	ATF3,IL13,ITGA6,KRT14,MMP9,SHC1,STAT3	56 (17)
Immunoglobulin	complex	2.81e-07	BRD4,CCR2,H2AX,IFNGR2,IL13,IRF8,KDR,MKI67,MMP9,MTOR,PDGFA,S100A9,STAT3,ZEB2	45 (16)
gefitinib	chemical drug	3.35e-07	CEBPB,ID4,MKI67,MMP9,S100A9,SKP2,TOP2A,TWIST1	61 (18)
ERBB2	kinase	3.45e-07	ATF3,CD9,CEBPB,ITGA6,KDR,MKI67,MMP9,RBL2,RFC3,SKP2,STAT3,THBS4,THY1,TOP2A,TWIST2,ZEB2	58 (17)
APP	other	4.03e-07	APC,BRD2,BRD4,IL13,ITGA3,ITGA6,MMP9,MTOR,PDGFA,PIK3R1,PRKAR2A,RFC3,SHC1,STAT3,THY1,TOP2A	21 (3)
fenretinide	chemical drug	4.97e-07	ATF3,MKI67,MMP9,PRKAR2A,RBL2,SP1	22 (4)
POU5F1	transcription regulator	5.43e-07	BAG1,BRAF,ECSIT,FGF5,KRT14,MMP9,SMAD4,TWIST1,TWIST2,ZEB2	16 (2)
EBF1	transcription regulator	6.89e-07	CD19,CEBPB,IL12RB1,MTOR,PIK3R1,PRKAR2A,RAG1	10 (2)
Ca2+	chemical - endogenous mammalian	7.18e-07	ATF3,CCR2,CD19,CEBPB,ITGA3,ITGA6,KRT1,MMP9,S100A9	46 (15)
EP300	transcription regulator	7.23e-07	CD19,IL12RB1,ITGA6,KDR,KRT14,MKI67,PDGFA,SKP2,STAT4,TXNIP,ULBP2	43 (7)
NFKBIA	transcription regulator	7.39e-07	CEBPB,IL13,ITGA3,ITGAV,MMP9,NOD2,PDGFA,PIK3R1,S100A9,SMAD4,TWIST1	42 (13)
PPP1R13L	transcription regulator	8.28e-07	DSC3,H2AX,ITGA3,ITGAV
IL10	cytokine	1e-06	CCR2,IFNGR2,IL13,MKI67,MMP9,NOD2,STAT3,STAT4,TOP2A,TWIST1,TWIST2	44 (16)
IL12 (complex)	complex	1.09e-06	CCR2,IFNGR2,IL12RB1,IL13,IRF8,ITGA6,MMP9,STAT4	43 (16)
SPOP	other	1.24e-06	BRD2,BRD4,H2AX,TOP2A
IKBKB	kinase	1.3e-06	ATF3,CEBPB,H2AX,IL13,MMP9,RAG1,SKP2,STAT3,TWIST1	44 (15)
TIMP3	other	1.3e-06	CEBPB,MMP9,SMAD4,STAT3,ZEB2	45 (11)
ID2	transcription regulator	1.35e-06	CD19,CEBPB,IFNGR2,IRF8,ITGA3,PDGFA,PIK3R1,STAT4
DICER1	enzyme	1.72e-06	CCR2,H2AX,IRF8,ITGA6,ITGAV,KDR,LCP1,MMP9,MTOR
Tgf beta	group	1.77e-06	CCR2,CEBPB,IL13,ITGA6,ITGAV,KRT1,MMP9,PDGFA,SMAD4	55 (18)
ETS1	transcription regulator	1.84e-06	IL13,MMP9,PVR,SP1,THY1,TWIST1,ULBP2,ZEB2
Insulin	group	1.9e-06	ATF3,CEBPB,DEFB1,HNF1A,ITGA3,MMP9,MTOR,PIK3R1,SKP2,SP1,STAT3	42 (13)
phytohemagglutinin	chemical drug	1.97e-06	CCR2,IFNGR2,IL13,KLRC2,MMP9,SHC1,SOX10,STAT3,STAT4	37 (13)
CTNNB1	transcription regulator	2.02e-06	FGF5,HNF1A,ID4,IL13,ILF3,IRF8,ITGA6,KDR,KRT1,MMP9,PIK3R1,STAT3,TWIST1,TWIST2,ZEB2	48 (13)
NR3C1	ligand-dependent nuclear receptor	2.09e-06	BAG1,BRAF,BRD2,CEBPB,IL13,IRF8,ITGAV,KRT14,MMP9,NOD2,PDGFA,PIK3R1,STAT3	59 (17)
calcitriol	chemical drug	2.24e-06	CEBPB,GLUD1,NOD2,PALMD,PDGFA,RFC3,S100A9,SKP2,SLC25A1,STAT3,THEM4,TXNIP	24 (3)
AGT	growth factor	2.31e-06	ATF3,IL13,ITGAV,KDR,MMP9,PDGFA,PIK3R1,SHC1,SP1,TXNIP,ZEB2	51 (15)
epigallocatechin-gallate	chemical drug	2.31e-06	APC,CEBPB,ITGAV,KDR,MKI67,MMP9,SMAD4,SP1	56 (18)
ESR1	ligand-dependent nuclear receptor	3.41e-06	APC,ATF3,BAG1,CEBPB,ITGA6,MAPK11,MKI67,MMP9,PVR,RBL2,S100A9,SKP2,SP1,STAT3,THBS4,TPR,TXNIP,ULBP2	54 (18)
FGF2	growth factor	3.95e-06	CTSL,ITGA3,KDR,MKI67,MMP9,PDGFA,TOP2A,TWIST1,TWIST2,ZEB2	62 (18)
BMP7	growth factor	4.1e-06	CCR2,CEBPB,ITGAV,MMP9,PIK3R1,SOX10,ZEB2	14 (3)
KIT	transmembrane receptor	4.52e-06	CCR2,IL12RB1,IL13,MTOR,SHC1,STAT3
GH1	growth factor	5e-06	APC,ATF3,CD19,CEBPB,TWIST2,UBA7
U0126	chemical - kinase inhibitor	5.19e-06	ATF3,CCR2,CEBPB,IL13,ITGA3,ITGA6,KDR,MMP9,S100A9,STAT3,TWIST1	48 (15)
CDKN1B	kinase	5.25e-06	MMP9,S100A9,SKP2,SP1,STAT3,TWIST1	39 (8)
Collagen type I (complex)	complex	5.5e-06	ITGA3,ITGAV,KDR,MMP9,SKP2	26 (8)
Map3k7	kinase	5.5e-06	ID4,KRT14,MMP9,NOD2,S100A9
SPP1	cytokine	5.71e-06	CCR2,CD9,ITGA3,ITGAV,MMP9,PDGFA,PIK3R1	32 (10)
mir-221	microRNA	5.94e-06	KDR,MMP9,PIK3R1,ZEB2
butyric acid	chemical - endogenous mammalian	6.04e-06	BAG1,IFNGR2,MKI67,MMP9,PRKAR2A,SKP2,STAT3,THBS4,TOP2A,TPR	44 (10)
IL15	cytokine	6.16e-06	CCR2,CEBPB,ID4,IL12RB1,IL13,MKI67,PGM2,PIK3R1,TOP2A,ULBP2	25 (6)
metformin	chemical drug	6.58e-06	ATF3,CEBPB,ITGA6,ITGB4,MMP9,MTOR,SP1	46 (14)
CDKN1A	kinase	7.53e-06	ECSIT,H2AX,ITGAV,MKI67,MMP9,RBL2,SHC1,TOP2A	38 (8)
tetradecanoylphorbol acetate	chemical drug	7.61e-06	ATF3,CCR2,HNF1A,IFNGR2,IL12RB1,IL13,ILF3,IRF8,MMP9,PALMD,PDGFA,S100A9,SP1,STAT3,THY1,ULBP2	45 (15)
SKP2	other	7.62e-06	RBL2,SKP2,TWIST1,ZEB2	39 (6)
Interferon alpha	group	7.77e-06	ATF3,DEFB1,IL12RB1,IL13,IRF8,S100A9,STAT3,STAT4,UBA7,ULBP2	37 (8)
PIK3CA	kinase	7.81e-06	CEBPB,KDR,THY1,TWIST1,TWIST2	49 (7)
curcumin	chemical drug	8.14e-06	CEBPB,ITGA6,ITGB4,MMP9,MTOR,SP1,STAT3,TOP2A,UBA7	48 (18)
isotretinoin	biologic drug	8.93e-06	CD19,DEFB1,MMP9,S100A9,SKP2	29 (4)
lactacystin	chemical - protease inhibitor	9.53e-06	ATF3,CCRL2,CD9,IL13,ITGB4,MMP9,SMAD4	29 (7)
miR-450a-5p (and other miRNAs w/seed UUUGCGA)	mature microRNA	9.62e-06	ITGAV,KRT14,MMP9,TWIST1
TGFBR2	kinase	1.09e-05	FGF5,KDR,MMP9,RBL2,SMAD4,STAT3,TXNIP	39 (7)
P38 MAPK	group	1.1e-05	ATF3,CEBPB,IL13,ITGAV,ITGB4,MMP9,TOP2A,TWIST1,ULBP2	42 (17)
MAP2K1/2	group	1.15e-05	ATF3,H2AX,IL13,MMP9,PDGFA	42 (17)
IL5	cytokine	1.27e-05	CCR2,CCRL2,CD9,IL13,ITGAV,MMP9,THY1,TPM4	42 (11)
IGF1	growth factor	1.3e-05	CEBPB,H2AX,IFNGR2,ITGA3,ITGAV,MKI67,SP1,THY1,TWIST1,TXNIP	47 (13)
WNT3A	cytokine	1.36e-05	CEBPB,FGF5,KDR,PDGFA,SP1,THY1,TWIST1,TXNIP	46 (9)
IL1B	cytokine	1.39e-05	ATF3,CCR2,CCRL2,CEBPB,ITGAV,KDR,LCP1,MMP9,S100A9,STAT3,STAT4,THY1,TWIST1,TXNIP	51 (17)
IRF8	transcription regulator	1.46e-05	ATF3,CCR2,IRF8,MMP9,TWIST2,ZEB2	39 (11)
ENG	transmembrane receptor	1.48e-05	H2AX,ITGA6,KDR,TWIST1
CDKN2A	transcription regulator	1.5e-05	CEBPB,H2AX,ITGAV,MKI67,MMP9,PDGFA,RFC3,SKP2	41 (12)
PI3K (complex)	complex	1.58e-05	ATF3,CEBPB,ITGA6,KDR,MMP9,RBL2,SP1,TXNIP	54 (16)
ZBTB16	transcription regulator	1.58e-05	CCR2,IL12RB1,IL13,ITGAV,MMP9,PIK3R1
YY1	transcription regulator	1.62e-05	BTLA,CEBPB,H2AX,ID4,KDR,MKI67,PDGFA,TOP2A	42 (8)
PLAUR	transmembrane receptor	1.63e-05	ITGA6,ITGAV,KDR,MMP9	25 (8)
CDH1	other	1.65e-05	IL13,MMP9,MTOR,PIK3R1,SKP2	45 (11)
HGF	growth factor	1.66e-05	ATF3,IL13,IRF8,ITGA6,MKI67,MMP9,PDGFA,PVR,S100A9,SKP2	38 (16)
SP600125	chemical - kinase inhibitor	1.7e-05	ATF3,CEBPB,H2AX,ITGA3,ITGA6,ITGB4,MMP9,TWIST1	40 (16)
CCN1	other	1.74e-05	ITGA3,ITGAV,KDR,MMP9,RBL2	50 (14)
chondroitin sulfate A	chemical - endogenous mammalian	1.76e-05	MMP9,STAT3,STAT4	35 (9)
carbon tetrachloride	chemical toxicant	1.88e-05	ATF3,CEBPB,GLUD1,IL13,KDR,MMP9,PDGFA	47 (19)
SP2509	chemical reagent	2.09e-05	BRD2,ILF3,MKI67,PDGFA,SHC1,SMAD4,STAT3,TWIST2
AGN194204	chemical drug	2.17e-05	ATF3,H2AX,IL12RB1,IL13,MKI67,MMP9,TOP2A
CPEB1	translation regulator	2.19e-05	IL13,MMP9,TWIST1	18 (5)
IL2	cytokine	2.42e-05	BAG1,CCR2,CD9,IFNGR2,IL12RB1,IL13,ITGA6,MKI67,MMP9,STAT3,STAT4	38 (14)
CCL2	cytokine	2.42e-05	CCR2,CEBPB,IL13,MKI67,MMP9	42 (16)
CD3	complex	2.45e-05	CCR2,ID4,IL12RB1,IL13,IRF8,KRT14,LCP1,SHC1,SP1,THY1,TOP2A	25 (6)
SNAI1	transcription regulator	2.49e-05	ID4,MMP9,THY1,TPM4,TWIST1,ZEB2	42 (8)
progesterone	chemical - endogenous mammalian	2.56e-05	ATF3,CCR2,CEBPB,IL13,KDR,MKI67,MMP9,PDGFA,PIK3R1,SKP2,STAT3	48 (16)
MESP1	transcription regulator	2.69e-05	TWIST1,TWIST2,ZEB2
NREP	other	2.69e-05	ITGA3,MMP9,PDGFA
MTA1	transcription regulator	2.82e-05	MMP9,PIK3R1,STAT3,TWIST1	20 (4)
NLRP3	other	2.83e-05	H2AX,IL13,MMP9,RFC3,STAT3	18 (3)
MESP2	transcription regulator	3.26e-05	TWIST1,TWIST2,ZEB2
monocrotaline	chemical toxicant	3.34e-05	MMP9,PDGFA,SMAD4,SMAD9	28 (7)
SATB1	transcription regulator	3.79e-05	APC,BTLA,IL13,ILF3,IRF8,RAG1
GATA3	transcription regulator	3.83e-05	CCR2,IL13,KRT14,RAG1,S100A9,STAT4,ZEB2	36 (7)
lisinopril	biologic drug	3.9e-05	IL13,KDR,PDGFA
FOXO3	transcription regulator	4.03e-05	IL13,MKI67,MMP9,RBL2,SKP2,SMAD4,TSC1,TXNIP	11 (2)
S100A9	other	4.19e-05	ATF3,ITGB4,MMP9,S100A9,SHC3,TXNIP
OSM	cytokine	4.62e-05	ATF3,CTSL,IL13,MMP9,PDGFA,S100A9,SMAD4,STAT3,TOP2A,ULBP2	40 (12)
MUC4	other	4.62e-05	MMP9,TWIST1,TWIST2
NKX3-1	transcription regulator	4.91e-05	MMP9,PIK3R1,STAT3,TWIST1
KITLG	growth factor	4.92e-05	IL13,ITGAV,KDR,MAPK11,SHC1,STAT3,TXNIP	13 (3)
SP1	transcription regulator	5.19e-05	ATF3,CEBPB,ID4,ITGAV,KDR,MMP9,PDGFA,SP1,STAT3,ZEB2	44 (13)
IL21	cytokine	5.25e-05	CCRL2,IL13,MKI67,MMP9,STAT3,STAT4	45 (16)
MOG	other	5.28e-05	CCR2,IL13,MKI67,MMP9	41 (19)
CASP8	peptidase	5.28e-05	IL13,KRT14,MMP9,S100A9	48 (15)
2-(4-amino-1-isopropyl-1H-pyrazolo[3,4-d]pyrimidin-3-yl)-1H-indol-5-ol	chemical reagent	6.13e-05	ATF3,H2AX,RFC3,SKP2,TOP2A,TXNIP
SCGB1A1	cytokine	6.31e-05	IL13,MMP9,S100A9
LDL	complex	6.41e-05	ATF3,CCR2,ITGAV,MKI67,MMP9,SHC1,STAT3	45 (17)
NOTCH1	transcription regulator	6.41e-05	CEBPB,GLUD1,IRF8,ITGA6,ITGB4,KRT14,SOX10
SB203580	chemical - kinase inhibitor	6.42e-05	ATF3,CCRL2,CEBPB,IL12RB1,IL13,KDR,MMP9,PDGFA,TWIST1	42 (16)
rosiglitazone	chemical drug	6.74e-05	CCR2,CCRL2,IL13,ITGA3,MMP9,PIK3R1,S100A9,SKP2,SP1	46 (13)
PTGS2	enzyme	6.91e-05	ITGA6,ITGAV,ITGB4,KDR,MKI67,MMP9	11 (3)
IL12B	cytokine	6.97e-05	IL12RB1,S100A9,STAT3,STAT4	35 (7)
TGFB3	growth factor	7.07e-05	ITGAV,MAPK11,MMP9,STAT4,ZEB2
miR-199a-3p (and other miRNAs w/seed CAGUAGU)	mature microRNA	7.29e-05	CEBPB,ITGA6,MTOR
NOX1	enzyme	7.29e-05	IL13,KDR,MMP9	33 (9)
TCF3	transcription regulator	7.56e-05	ATF3,CCR2,H2AX,IL13,MKI67,RAG1,RASA4,TOP2A	8 (2)
TGFB2	growth factor	7.67e-05	ID4,KDR,MMP9,SMAD4,SP1	47 (7)
TCR	complex	7.7e-05	BTLA,CCR2,GLUD1,IL12RB1,IL13,PIK3R1,STAT3,STAT4	30 (10)
vorinostat	chemical drug	7.71e-05	BRAF,CCR2,MKI67,MMP9,S100A9,SP1,TOP2A	21 (5)
N-acetylmuramyl-L-alanyl-D-isoglutamine	chemical - endogenous non-mammalian	7.94e-05	IL13,ITGAV,MMP9,NOD2	38 (13)
MAPK14	kinase	8e-05	IL13,KDR,MAPK11,MMP9,SHC1,TOP2A	27 (7)
mir-8	microRNA	8.23e-05	ATF3,ITGAV,KDR,SKP2,STAT4,ZEB2
SIN3A	transcription regulator	8.47e-05	MMP9,RBL2,S100A9,TXNIP
TYROBP	transmembrane receptor	8.47e-05	IRF8,ITGB4,KLRC2,NOD2
Alpha catenin	group	8.99e-05	MMP9,S100A9,TWIST1,TWIST2,ZEB2	30 (8)
HNF1B	transcription regulator	8.99e-05	DEFB1,HNF1A,ID4,ITGA3,ZEB2
sunitinib	chemical drug	9.02e-05	ITGA3,ITGA6,KDR,MMP9	18 (4)
bleomycin	chemical drug	9.22e-05	CCR2,H2AX,IL13,MMP9,STAT3,THBS4	44 (15)
JUN	transcription regulator	9.23e-05	ATF3,COL24A1,CTSL,ITGAV,ITGB4,KDR,MMP9,TWIST1,ZEB2	52 (11)
forskolin	chemical toxicant	9.55e-05	ATF3,BAG1,CD9,CEBPB,ITGA3,MMP9,PRKAR2A,SHC1,SP1,STAT3,TXNIP	50 (12)
miR-17-5p (and other miRNAs w/seed AAAGUGC)	mature microRNA	9.59e-05	H2AX,RBL2,STAT3,TXNIP
mir-21	microRNA	9.63e-05	CD19,H2AX,MKI67,MMP9,STAT3,TOP2A,UBA7
GATA6	transcription regulator	9.75e-05	BRAF,ECSIT,FH,IRF8,KRT14,PGM2
troglitazone	chemical drug	9.76e-05	APC,ATF3,ITGA6,KRT14,MKI67,MMP9,SKP2,SP1	41 (11)
ID3	transcription regulator	0.0001	CEBPB,IFNGR2,IRF8,MMP9,PIK3R1,STAT4
EGFR	kinase	0.000106	CEBPB,IL13,ITGA6,MMP9,SKP2,STAT3,TWIST1,TXNIP,ZEB2	51 (17)
SDCBP	enzyme	0.000108	ITGA6,ITGB4,MMP9
CD3E	transmembrane receptor	0.000108	IL13,MAPK11,MMP9,PIK3R1	40 (12)
azoxymethane	chemical toxicant	0.000108	IL13,MKI67,MMP9,STAT3
celecoxib	chemical drug	0.000109	IL13,KDR,MKI67,MMP9,SP1	41 (14)
GATA1	transcription regulator	0.000114	IL13,IRF8,ITGA6,KDR,RFC3,STAT4,TOP2A
IFNB1	cytokine	0.000117	DEFB1,IL13,ITGAV,MMP9,NOD2,STAT4,UBA7	48 (16)
EZH2	transcription regulator	0.00012	ATF3,FGF5,IL13,MMP9,PDGFA,S100A9,SOX10,TWIST1	25 (9)
TMPRSS2-ERG	fusion gene/product	0.000122	CEBPB,MAPK11,MMP9,SP1,ZEB2
CD9	other	0.000122	ITGA3,ITGA6,MMP9	12 (3)
glucocorticoid	chemical drug	0.000127	CEBPB,IL13,IRF8,KRT14,MMP9,NOD2,TXNIP	52 (15)
SPDEF	transcription regulator	0.000129	APC,ITGA3,ITGA6,SMAD4
PLAU	peptidase	0.000129	ITGAV,KDR,MMP9,S100A9	46 (11)
CTLA4	transmembrane receptor	0.000129	IL12RB1,IL13,MKI67,TOP2A	34 (12)
TBX21	transcription regulator	0.000129	IL12RB1,IL13,STAT4,ZEB2	38 (11)
tazemetostat	chemical drug	0.000129	BRD2,ILF3,PDGFA,SHC1,SMAD4,STAT3,TWIST2
SMARCA4	transcription regulator	0.00013	CCR2,CCRL2,CD19,CEBPB,IL13,ITGA3,ITGAV,KDR,THY1,ULBP2	19 (4)
EIF4E	translation regulator	0.000131	CEBPB,FGF5,IL12RB1,MMP9,SKP2,UBA7
CD44	other	0.000135	CCR2,ITGA3,ITGAV,MMP9,THY1,TWIST1	49 (14)
USP38	peptidase	0.000136	H2AX,IL13
beta-elemene	chemical - endogenous non-mammalian	0.000136	TWIST1,ZEB2
ILF2	transcription regulator	0.000136	IL13,ILF3
Vegf	group	0.000142	ATF3,ITGA6,KDR,MKI67,MMP9,PDGFA,PVR,SKP2,STAT3	59 (19)
NFkB (complex)	complex	0.000143	ATF3,CCR2,CEBPB,FGF5,IL13,ITGAV,KDR,MMP9,STAT4,TWIST1	56 (20)
ITGB3	transmembrane receptor	0.000144	ITGA3,ITGAV,KDR,MMP9	37 (12)
sulindac sulfide	chemical drug	0.000144	ATF3,CEBPB,PIK3R1,STAT3
linoleic acid	chemical - endogenous mammalian	0.000152	KDR,S100A9,TWIST1,TWIST2	28 (7)
SOX1	transcription regulator	0.00016	ECSIT,FGF5,SMAD4,TWIST2
RAF1	kinase	0.000161	CTSL,ITGB4,KLRC2,MKI67,MMP9,TXNIP
LY294002	chemical - kinase inhibitor	0.000161	ATF3,CCR2,CEBPB,IL13,ITGAV,MMP9,PIK3R1,RBL2,TOP2A	43 (15)
CSF2	cytokine	0.000164	CCR2,CCRL2,IL13,ILF3,LCP1,MKI67,MMP9,TOP2A,TPM4	22 (7)
Ins1	other	0.000165	CEBPB,ITGA6,PIK3R1,RBL2,SP1,STAT3,THY1	41 (12)
ursolic acid	chemical drug	0.000169	ATF3,MKI67,MMP9,STAT3	33 (7)
hemozoin	chemical - endogenous non-mammalian	0.00017	CCR2,MMP9,S100A9	38 (10)
IL12 (family)	group	0.000173	ATF3,IL13,IRF8,STAT4,ULBP2	28 (7)
Pkc(s)	group	0.000178	ATF3,CCR2,MMP9,RBL2,SP1,ULBP2	45 (17)
D-glucose	chemical - endogenous mammalian	0.000181	ATF3,CEBPB,KDR,LCP1,MMP9,MTOR,PGM2,SHC1,SLC25A1,TXNIP	56 (17)
tunicamycin	chemical - endogenous non-mammalian	0.000182	ATF3,CEBPB,MMP9,PVR,SKP2,TXNIP	38 (13)
let-7	microRNA	0.000187	APC,COL24A1,RFC3,SKP2,SMAD4,STAT3
EGF	growth factor	0.000193	ATF3,CEBPB,MAPK11,MMP9,PIK3R1,S100A9,SHC1,SP1,TWIST1	46 (16)
cerivastatin	chemical drug	0.000197	ITGB4,MMP9,PDGFA,S100A9	29 (7)
SYVN1	transporter	0.000197	ITGA3,ITGA6,ITGAV,ITGB4,PVR
HDAC2	transcription regulator	0.000204	IL13,MMP9,RAG1,S100A9,SOX10
Dynamin	group	0.000204	ITGAV,KDR
Rps4l	other	0.000204	ILF3,MKI67
erismodegib	chemical drug	0.000204	MMP9,TWIST1
CXXC5	other	0.000204	KDR,KRT14
TNFRSF14	transmembrane receptor	0.000204	BTLA,MMP9
PDZ1i	chemical reagent	0.000204	ITGA6,ITGB4
PRKCE	kinase	0.000207	CEBPB,MMP9,PDGFA,STAT3	37 (15)
GNA12	enzyme	0.000207	BRAF,ITGA6,PDGFA,PIK3R1
ADAMTS18	peptidase	0.000208	ITGA3,ITGB4,KRT14
Focal adhesion kinase	group	0.000208	KRT14,MMP9,SKP2	15 (3)
E2F4	transcription regulator	0.00021	BRD2,H2AX,MKI67,RBL2,RFC3,TOP2A
INSR	kinase	0.00021	ATF3,BAG1,FH,LCP1,MMP9,PLA2G1B,SMAD4,TWIST1
HRAS	enzyme	0.000214	CEBPB,ITGA6,ITGAV,ITGB4,MMP9,PDGFA,SMAD4,SP1,TOP2A,TWIST1	44 (18)
IL7	cytokine	0.000224	BTLA,CD19,IL13,MMP9,RAG1	9 (3)
palmitic acid	chemical - endogenous mammalian	0.000226	ATF3,HNF1A,MTOR,SLC25A1,SP1,TXNIP	21 (4)
ZEB1	transcription regulator	0.000228	CCR2,ITGB4,MMP9,RBL2
SOX3	transcription regulator	0.000228	ECSIT,FGF5,SMAD4,TWIST2
RET	kinase	0.000231	BRD2,IL13,ITGA6,MMP9,S100A9	14 (5)
Growth hormone	group	0.000236	CEBPB,GLUD1,MMP9,SP1,TXNIP,ZEB2	56 (16)
NR1H3	ligand-dependent nuclear receptor	0.000236	ATF3,CCR2,IL12RB1,MKI67,MMP9,TOP2A
HMGA1	transcription regulator	0.000239	CD19,MMP9,SHC3,STAT3,TWIST1
GAST	other	0.000239	MMP9,PIK3R1,SP1,STAT3	41 (6)
APOE	transporter	0.000241	ATF3,ITGA3,MMP9,S100A9,STAT4,THY1,TXNIP	45 (15)
imatinib	chemical drug	0.000241	CEBPB,KDR,MTOR,RAG1,RASA4,SKP2,STAT3	33 (9)
HIF1A	transcription regulator	0.000246	CCR2,H2AX,ITGAV,KRT14,MMP9,PDGFA,SP1,STAT3	52 (13)
LDLR	transporter	0.000247	CCR2,IL12RB1,MKI67,MMP9,PGM2,TOP2A	37 (7)
IL23A	cytokine	0.000251	IL13,S100A9,STAT3	40 (14)
IL17RA	transmembrane receptor	0.000251	IL13,MMP9,S100A9	39 (14)
VTN	other	0.000251	IRF8,ITGAV,MMP9	25 (8)
AHCY	enzyme	0.000251	FGF5,KDR,STAT3
mir-17	microRNA	0.000251	H2AX,RBL2,STAT3,TXNIP
26s Proteasome	complex	0.000262	H2AX,RFC3,TOP2A,TXNIP,ULBP2
GMNN	transcription regulator	0.000263	ECSIT,FGF5,SMAD4,TWIST2
VDR	transcription regulator	0.000265	APC,CEBPB,NOD2,S100A9,STAT4,TXNIP	24 (3)
BCL6	transcription regulator	0.000271	CD19,IL13,IRF8,ITGA3,STAT3,UBA7
cyclosporin A	biologic drug	0.000273	ATF3,H2AX,IL13,ITGAV,ITGB4,KDR,MMP9,S100A9	45 (19)
EZR	other	0.000274	ATF3,ITGB4,MMP9
SPIB	transcription regulator	0.000275	ATF3,CCR2,KDR,RAG1
H89	chemical - kinase inhibitor	0.000278	CEBPB,MKI67,MMP9,SHC1,SP1	35 (8)
penfluridol	chemical drug	0.000284	ITGA6,ITGB4
STIM2	transporter	0.000284	MKI67,STAT3
AXL	kinase	0.000299	IL13,MMP9,TWIST1	51 (18)
PRKCQ	kinase	0.000299	IL13,MMP9,STAT3	36 (14)
maslinic acid	chemical - endogenous non-mammalian	0.000301	CEBPB,ITGA3,PIK3R1,SHC1
PIK3R1	kinase	0.000301	MKI67,MMP9,PIK3R1,TXNIP	5 (2)
IFNA2	cytokine	0.000303	MMP9,MTOR,PLA2G1B,RBL2,STAT4,UBA7
NPC1	transporter	0.000329	CCR2,S100A9,STAT3,STAT4	34 (9)
PPARA	ligand-dependent nuclear receptor	0.00033	CEBPB,CTSL,GLUD1,H2AX,MKI67,MMP9,S100A9,TOP2A	34 (8)
COL18A1	other	0.000343	APC,ITGAV,KDR,STAT3
RHOA	enzyme	0.000358	CEBPB,MMP9,SKP2,STAT3	56 (14)
bucladesine	chemical toxicant	0.000373	CEBPB,ID4,IL12RB1,IL13,MMP9,SP1,ZEB2	55 (19)
RELA	transcription regulator	0.000375	CEBPB,IFNGR2,IL13,MMP9,NOD2,SMAD4,TWIST1,TWIST2	42 (14)
tolfenamic acid	chemical drug	0.000378	ATF3,SP1	3 (2)
HDAC10	transcription regulator	0.000378	MMP9,TXNIP
GSC	transcription regulator	0.000378	TWIST1,ZEB2
hypochlorous acid	chemical drug	0.000378	IL13,ITGA3
TWIST2	transcription regulator	0.000383	MMP9,TWIST1,ZEB2
KRT14	other	0.000383	DSC3,KRT1,MMP9
PAK2	kinase	0.000383	H2AX,SMAD9,ZEB2
Histone h3	group	0.000414	ATF3,CD9,FGF5,IL13,KDR,MMP9,S100A9,TOP2A
androgen	chemical drug	0.000426	MMP9,PIK3R1,SKP2,STAT3,TWIST1	33 (8)
RB1	transcription regulator	0.000437	H2AX,ITGAV,KDR,MTOR,RBL2,RFC3,SKP2,ZEB2	38 (9)
DNMT3A	enzyme	0.000438	CD19,IRF8,ITGAV,SHC1,TWIST1
PTH	other	0.000449	CEBPB,ID4,ITGAV,PDGFA,THBS4
OGT	enzyme	0.000458	FGF5,SKP2,SP1,THY1
EHF	transcription regulator	0.000458	IL13,KDR,S100A9,THY1
CDK19	kinase	0.000476	ATF3,ITGB4,PDGFA,TXNIP
6-amino-4-(4-phenoxyphenylethylamino)quinazoline	chemical reagent	0.000485	ITGAV,MMP9
SMAD1/5	group	0.000485	CEBPB,PDGFA
SPTAN1	other	0.000485	ITGA3,ITGAV
nicotiflorin	chemical reagent	0.000485	MMP9,STAT3
mir-224	microRNA	0.000485	MMP9,SMAD4
ERP29	transporter	0.000485	TWIST1,ZEB2
RECK	other	0.000485	MMP9,SKP2
MIR100-LET7A2-MIR125B1	group	0.000485	APC,SMAD4
cyclic AMP	chemical - endogenous mammalian	0.000488	CEBPB,KDR,MMP9,SP1,STAT3,TXNIP	47 (17)
LGALS3	other	0.000495	CCR2,IL13,ITGA6,ITGAV	40 (12)
N-nitro-L-arginine methyl ester	chemical drug	0.000515	ATF3,IL13,ITGAV,MMP9	55 (19)
CD2	transmembrane receptor	0.000515	IL13,RAG1,STAT4
PTGS1	enzyme	0.000515	ATF3,CEBPB,MMP9	33 (11)
TNFSF11	cytokine	0.000518	IL13,ILF3,IRF8,ITGAV,MMP9,PDGFA	39 (14)
MYD88	other	0.000549	CCRL2,IL13,IRF8,MKI67,MMP9,NOD2	41 (15)
Laminin (complex)	complex	0.000552	ITGA6,MMP9,SKP2	56 (13)
S100A4	other	0.000552	MMP9,S100A9,TWIST1	37 (12)
MYB	transcription regulator	0.000553	IL13,KDR,NOD2,RAG1,TWIST1
NS-398	chemical reagent	0.000555	CEBPB,IL13,MMP9,S100A9	44 (12)
E2F1	transcription regulator	0.000564	CD9,KDR,KRT1,KRT14,PIK3R1,RFC3,SP1,TOP2A
fulvestrant	chemical drug	0.000581	CTSL,H2AX,PLA2G1B,RBL2,SKP2,STAT3
S100A8	other	0.000582	ATF3,ITGB4,MMP9,SHC3,TXNIP	29 (8)
FOXP3	transcription regulator	0.000597	CCR2,IFNGR2,MMP9,SKP2,ZEB2	35 (7)
KLF2	transcription regulator	0.000597	CCR2,FGF5,ITGB4,KDR,STAT3
O6-benzylguanine	chemical drug	0.000605	H2AX,MKI67
HOXA11-AS	other	0.000605	STAT3,ZEB2
ITGB5	other	0.000605	KDR,MMP9
DCLK1	kinase	0.000605	TWIST1,ZEB2
IL20	cytokine	0.000605	IL13,MMP9	19 (5)
ITGA4	transmembrane receptor	0.000605	ITGAV,MMP9	21 (5)
ERRFI1	other	0.000605	H2AX,STAT3
MIR99A-LET7C-MIR125B2	group	0.000605	APC,SMAD4
IL18	cytokine	0.000627	ATF3,IL12RB1,IL13,MMP9,ULBP2	43 (14)
let-7a-5p (and other miRNAs w/seed GAGGUAG)	mature microRNA	0.000658	COL24A1,MMP9,PDGFA,SLC25A1,STAT3
caffeic acid phenethyl ester	chemical drug	0.000666	BAG1,MKI67,STAT3,TWIST2
CREBBP	transcription regulator	0.000671	IL12RB1,ITGA6,KRT14,MMP9,STAT4,TWIST1,ULBP2	26 (4)
IL12A	cytokine	0.000674	IL12RB1,STAT3,STAT4
RIPK1	kinase	0.000674	IL13,MMP9,SP1	23 (7)
temozolomide	chemical drug	0.000674	H2AX,ITGAV,MMP9	11 (3)
IRF1	transcription regulator	0.000691	IL12RB1,IL13,MMP9,SP1,STAT3	23 (6)
uric acid	chemical - endogenous mammalian	0.000714	H2AX,IL13,ITGAV,RFC3	8 (3)
CD24	other	0.000714	ATF3,TOP2A,TPR,ULBP2	28 (7)
PRKCD	kinase	0.000725	CEBPB,IL13,MMP9,PALMD,STAT3	49 (16)
CD40LG	cytokine	0.000733	ATF3,CCR2,IL12RB1,PVR,SP1,STAT3,STAT4	35 (12)
LTB4R2	G-protein coupled receptor	0.000738	IL13,MMP9
astragalin	chemical - endogenous non-mammalian	0.000738	MMP9,STAT3
CHRM3	G-protein coupled receptor	0.000738	ITGA3,MMP9
PTCSC3	other	0.000738	MMP9,STAT3
PIKFYVE	kinase	0.000738	ATF3,IL13
kukoamine A	chemical - endogenous non-mammalian	0.000738	CEBPB,TWIST1
enterolactone	chemical - endogenous mammalian	0.000738	KDR,MKI67
estrogen	chemical drug	0.000739	KDR,RAG1,RFC3,SKP2,STAT3,TOP2A	52 (11)
EGR1	transcription regulator	0.000742	ATF3,CCR2,IL13,MMP9,PDGFA	28 (7)
TLR2	transmembrane receptor	0.00076	ATF3,CCR2,CEBPB,IL13,MMP9	41 (14)
TCF4	transcription regulator	0.000766	CD9,ITGA3,MKI67,SMAD4,STAT3,TXNIP,ZEB2
INHBA	growth factor	0.000778	CCR2,HNF1A,ILF3,S100A9,SP1
MAP2K1	kinase	0.000796	ATF3,ITGB4,MMP9,SP1,TWIST1	44 (15)
nilotinib	chemical drug	0.000811	H2AX,TWIST1,ZEB2
PI3K (family)	group	0.000846	DEFB1,ITGA6,MMP9,TXNIP
mir-1	microRNA	0.000846	CEBPB,MMP9,PDGFA,SLC25A1	29 (7)
TP73	transcription regulator	0.000847	ATF3,BRAF,ITGB4,LCP1,PDGFA,THY1,TWIST1	38 (7)
NRL	transcription regulator	0.000861	MTOR,PIK3R1,SMAD4
HNF4A	transcription regulator	0.000873	BRD4,CEBPB,FH,HNF1A,ITGA6,KRT14,MSRB2,NOD2,PALMD,RBL2,RFC3,S100A9,SKP2,SLC25A1,SMAD4,SOX10,THY1,TXNIP
L-histidine	chemical - endogenous mammalian	0.000883	ATF3,CEBPB	29 (7)
METTL3	enzyme	0.000883	BRD4,CD9
PIK3R2	kinase	0.000883	MKI67,PIK3R1
NAD+	chemical - endogenous mammalian	0.000883	H2AX,TXNIP
IFN type 1	group	0.000912	IL13,MMP9,UBA7	8 (3)
resveratrol	chemical drug	0.000912	ATF3,HNF1A,KDR,MMP9,PDGFA,ULBP2	53 (14)
EDN1	cytokine	0.000933	ITGAV,MMP9,PDGFA,SKP2,TPM4	25 (7)
BTK	kinase	0.000933	BAG1,CEBPB,IL13,ITGAV	39 (12)
VEGFA	growth factor	0.000944	BTLA,CCRL2,ITGAV,KDR,MKI67,MMP9	48 (15)
KLF4	transcription regulator	0.000993	ECSIT,FGF5,KDR,KRT14,SMAD4,TWIST2
DDIT3	transcription regulator	0.000995	ATF3,SKP2,STAT3,TXNIP	35 (7)
CD274	enzyme	0.00102	IL13,MTOR,STAT3	36 (10)
CUL3	enzyme	0.00102	BRD2,BRD4,S100A9
PTP4A1	phosphatase	0.00103	APC,ITGB4,PIK3R1,SHC3
PLA2G2D	enzyme	0.00104	CCR2,S100A9
FRS2	other	0.00104	ITGA6,KRT14
PLA2G2E	enzyme	0.00104	KRT14,S100A9
SIRT1	transcription regulator	0.00104	CD9,CEBPB,FGF5,IL13,MMP9,STAT3,UBA7	36 (14)
AKT2	kinase	0.00108	CEBPB,IL13,MMP9	45 (15)
MMP1	peptidase	0.00108	KDR,MMP9,PDGFA	6 (3)
GSK3B	kinase	0.00113	H2AX,IL13,KDR,MMP9	47 (13)
HDL	complex	0.00114	ATF3,CCR2,ITGAV	52 (14)
ICAM1	transmembrane receptor	0.00114	APC,MMP9,ZEB2
FOSL2	transcription regulator	0.00114	CCR2,CEBPB,ITGB4
JAG1	growth factor	0.00114	IL13,ITGAV,MMP9
CD5	transmembrane receptor	0.00114	CEBPB,IL13,STAT3	33 (9)
sirolimus	chemical drug	0.00116	BAG1,CEBPB,KDR,MKI67,MMP9,MTOR,PIK3R1,TOP2A	58 (16)
GLI1	transcription regulator	0.00116	MAPK11,MMP9,PDGFA,PVR,S100A9
interferon beta-1a	biologic drug	0.0012	CCR2,KRT1,MMP9,S100A9
PTPN6	phosphatase	0.0012	IL13,MMP9,STAT3	45 (15)
FN1	enzyme	0.00121	CEBPB,ITGAV,MMP9,MTOR,SKP2	44 (14)
CHUK	kinase	0.00121	ATF3,CEBPB,IL13,MMP9,TWIST1	43 (15)
GON4L	transcription regulator	0.00121	MKI67,SKP2
TRAF3IP3	other	0.00121	IL13,MKI67	8 (3)
NPFF	other	0.00121	CEBPB,PIK3R1
ADAM15	peptidase	0.00121	ITGAV,KDR
DEFB103A/DEFB103B	other	0.00121	DEFB1,IL13
WNT3	other	0.00121	APC,ITGA6
beta-1,3-glucan	chemical drug	0.00121	ITGAV,PDGFA
prostaglandin E2	chemical - endogenous mammalian	0.00123	ATF3,CEBPB,IL12RB1,MMP9,SP1,TWIST1	56 (19)
RUNX2	transcription regulator	0.00123	CCR2,COL24A1,ITGB4,MKI67
simvastatin	chemical drug	0.00123	CD9,ITGB4,MKI67,MMP9,STAT4	17 (3)
IL4	cytokine	0.00126	IFNGR2,IL12RB1,IL13,IRF8,ITGAV,KRT1,MKI67,MMP9,S100A9,STAT4,THY1	46 (18)
mir-204	microRNA	0.00126	PIK3R1,SMAD9,SP1
MAPKAPK2	kinase	0.00126	IL13,MMP9,TOP2A	37 (10)
mir-155	microRNA	0.00127	CEBPB,IL13,IRF8,STAT3	38 (16)
C5	cytokine	0.00127	ATF3,IFNGR2,IL13,MMP9	40 (17)
metribolone	chemical reagent	0.00133	FH,GLUD1,ITGA6,ITGB4,PGM2,TWIST1,TXNIP
CCL11	cytokine	0.00133	CCR2,FGF5,PDGFA
LIF	cytokine	0.00134	CD9,CEBPB,FGF5,KDR,STAT3	37 (7)
doxorubicin	chemical drug	0.00134	ATF3,H2AX,ITGB4,RBL2,SMAD4,STAT3,TOP2A	38 (8)
PTK2	kinase	0.00139	KRT14,MMP9,SKP2	18 (6)
KLF5	transcription regulator	0.00139	MMP9,PDGFA,S100A9
emodin	chemical drug	0.00139	MKI67,MMP9,TWIST1	11 (3)
CDH2	other	0.00139	MMP9,THY1
mir-199	microRNA	0.00139	MTOR,SMAD4
TNFRSF25	transmembrane receptor	0.00139	IL13,STAT3	23 (6)
VEGFC	growth factor	0.00139	BAG1,KDR
albuterol	chemical drug	0.00139	CCR2,IL13	17 (3)
IgG	complex	0.00142	CCR2,CD9,CEBPB,IL13,MMP9	38 (15)
PDGF BB	complex	0.00146	ATF3,CEBPB,MMP9,PDGFA,SKP2,STAT3	52 (16)
BNIP3L	other	0.00146	CD19,STAT3,TOP2A
PTGES	enzyme	0.00146	ITGA6,ITGB4,MMP9
WNT5A	cytokine	0.00146	IRF8,LCP1,RBL2,STAT3
Creb	group	0.00148	ATF3,CEBPB,KRT1,SMAD4,SP1,ULBP2
NFE2L2	transcription regulator	0.00151	ATF3,GLUD1,HNF1A,IFNGR2,IL13,MMP9,SHC1	31 (8)
ELK1	transcription regulator	0.00153	ITGAV,MMP9,SKP2
docetaxel	chemical drug	0.00155	CTSL,ITGAV,KDR,MMP9	34 (9)
epothilone B	chemical drug	0.00159	MKI67,TOP2A
DPH5	enzyme	0.00159	SP1,STAT3
miR-143-3p (and other miRNAs w/seed GAGAUGA)	mature microRNA	0.00159	ITGA6,TOP2A
IGFBP1	other	0.00159	CEBPB,ITGAV	15 (3)
CDK6	kinase	0.00159	RBL2,TSC1	11 (3)
TGM2	enzyme	0.00166	CCRL2,ITGA6,ITGB4,MMP9,UBA7
BACH2	transcription regulator	0.00168	IL13,S100A9,STAT4
glucosamine	chemical - endogenous mammalian	0.00168	SMAD4,STAT3,TXNIP
NGF	growth factor	0.00173	ATF3,MMP9,RBL2,SHC1,STAT3	56 (18)
napabucasin	chemical drug	0.00176	ITGA6,STAT3,TWIST2
rotenone	chemical toxicant	0.00176	KDR,MMP9,TXNIP	25 (9)
FOXO1	transcription regulator	0.00177	ITGA3,ITGAV,MMP9,RAG1,RBL2,SMAD4,TXNIP
IL13RA2	transmembrane receptor	0.0018	IL13,MMP9	28 (7)
TNFRSF21	transmembrane receptor	0.0018	IL13,STAT3
IL-17f dimer	complex	0.0018	DEFB1,IL13
GPI	enzyme	0.0018	SKP2,ZEB2
HHEX	transcription regulator	0.0018	ITGAV,KDR
MAZ	transcription regulator	0.0018	MMP9,STAT3
IL19	cytokine	0.0018	IL13,MMP9	24 (6)
decursin	chemical - endogenous non-mammalian	0.0018	KDR,MMP9
D609	chemical reagent	0.0018	MMP9,SP1	29 (7)
ITGB1	transmembrane receptor	0.00182	ITGA3,ITGAV,ITGB4,MMP9	35 (13)
BCL2L1	other	0.00184	CD19,ITGA3,MMP9
PDCD1	phosphatase	0.00184	IL13,MKI67,TOP2A	35 (10)
oxaliplatin	chemical drug	0.00184	H2AX,MTOR,STAT3
RABL6	other	0.00193	H2AX,RFC3,TOP2A
REL	transcription regulator	0.00197	IL13,IRF8,KDR,MMP9,STAT3
gentamicin	chemical drug	0.00197	ATF3,CD9,CEBPB,H2AX,STAT3,THY1
glutathione	chemical - endogenous mammalian	0.00201	ATF3,SP1,STAT3	42 (7)
DEF6	other	0.00202	MMP9,ZEB2
ADORA1	G-protein coupled receptor	0.00202	IL13,MMP9
DLX3	transcription regulator	0.00202	MMP9,S100A9
batimastat	chemical - protease inhibitor	0.00202	CEBPB,MMP9
N-acetyl-L-cysteine	chemical drug	0.00204	CCR2,MMP9,SMAD4,TWIST1,TXNIP	55 (17)
valproic acid	chemical drug	0.00211	ATF3,BAG1,RAG1,SMAD9,STAT3,TOP2A,ULBP2	20 (6)
TERT	enzyme	0.00212	ATF3,IL13,ITGAV,MMP9	32 (12)
CD28	transmembrane receptor	0.00214	IL12RB1,IL13,IRF8,LCP1,SP1,STAT3	32 (10)
trastuzumab	biologic drug	0.00225	CEBPB,TOP2A
SULF2	enzyme	0.00225	MMP9,PDGFA
mir-130	microRNA	0.00225	IRF8,KDR
NT5E	phosphatase	0.00225	IL13,MKI67
ITGA6	transmembrane receptor	0.00225	ITGA3,ITGB4
ATR	kinase	0.00225	SOX10,ULBP2
TBXT	transcription regulator	0.00225	ITGA3,KDR
ethosuximide	chemical drug	0.00225	APC,STAT3
pirfenidone	chemical drug	0.00225	PDGFA,SMAD4
riboflavin	chemical - endogenous mammalian	0.00225	APC,MMP9
lenalidomide	chemical drug	0.00227	CEBPB,GLUD1,PGM2,PVR,RFC3
DKK1	growth factor	0.00228	IL13,MMP9,TWIST1	26 (6)
miR-21-5p (and other miRNAs w/seed AGCUUAU)	mature microRNA	0.00237	KDR,PIK3R1,STAT3	29 (5)
PKM	kinase	0.00237	FH,MMP9,STAT3
FLT3LG	cytokine	0.00237	CD19,CEBPB,RAG1
RARA	ligand-dependent nuclear receptor	0.00239	CD9,CEBPB,IL12RB1,IL13,PVR,UBA7
RUNX1	transcription regulator	0.00239	ITGAV,KRT1,PIK3R1,S100A9,STAT3
MYOD1	transcription regulator	0.00239	MKI67,PDGFA,SP1,TOP2A,UBA7
PPARGC1A	transcription regulator	0.00246	CEBPB,FH,ITGB4,PDGFA,PIK3R1,THY1	42 (11)
mir-192	microRNA	0.00249	NOD2,ZEB2
AURKB	kinase	0.00249	ATF3,RFC3
WWOX	enzyme	0.00249	ITGA3,MMP9
CSNK2A1	kinase	0.00249	ITGA3,ITGB4
ammonium chloride	chemical drug	0.00249	CD9,ULBP2
NCD-38	chemical reagent	0.00249	ATF3,PDGFA
(1S,2R)-NCL-1	chemical reagent	0.00249	ATF3,PDGFA
PPARG	ligand-dependent nuclear receptor	0.00251	CEBPB,CTSL,IL13,MKI67,MMP9,MTOR,SP1	43 (13)
KRAS	enzyme	0.00252	ATF3,BAG1,CEBPB,MMP9,SKP2,STAT3,THY1,TOP2A,TXNIP	61 (19)
SMAD7	transcription regulator	0.00252	FGF5,ITGA6,MMP9,SP1	29 (7)
methylselenic acid	chemical reagent	0.00252	ATF3,ITGB4,MKI67,TOP2A,ULBP2
AGER	transmembrane receptor	0.00257	MMP9,S100A9,TXNIP	27 (6)
TRAF3IP2	other	0.00257	CCR2,IL13,MMP9	43 (19)
RBPJ	transcription regulator	0.00258	FGF5,IRF8,KDR,PRKAR2A
methylprednisolone	chemical drug	0.00264	CD19,CD9,GLUD1,MMP9,PIK3R1,RBL2,STAT3,TOP2A
JUNB	transcription regulator	0.00264	ATF3,ITGAV,ITGB4,MMP9	32 (9)
MAP3K8	kinase	0.00264	CCR2,MMP9,STAT4,TXNIP	45 (15)
E. coli lipopolysaccharide	chemical - endogenous non-mammalian	0.00267	CEBPB,MMP9,S100A9	42 (13)
Brd4	kinase	0.00267	CCR2,KDR,PDGFA
estrogen receptor	group	0.0027	FGF5,ITGA3,MMP9,PDGFA,SMAD4
cigarette smoke	chemical toxicant	0.0027	IL13,KDR,MMP9,MTOR,SP1	34 (9)
17-alpha-ethinylestradiol	chemical drug	0.0027	CCR2,H2AX,KRT14,MMP9
Ras homolog	group	0.00275	ITGAV,MMP9	32 (9)
SPZ1	transcription regulator	0.00275	MKI67,TWIST1
PD 153035	chemical drug	0.00275	ITGA6,KRT14
Y 27632	chemical drug	0.00277	CEBPB,MMP9,SKP2	42 (14)
FAS	transmembrane receptor	0.00281	CCRL2,CTSL,ITGAV,MMP9,SHC1,TPM4
PRDM1	transcription regulator	0.00283	CD19,IRF8,MAPK11,S100A9,STAT4
minocycline	chemical drug	0.00288	ATF3,CCR2,IL13	31 (8)
RBL1	transcription regulator	0.00299	MTOR,RBL2,SKP2	15 (4)
Bay 11-7082	chemical - kinase inhibitor	0.00299	CCR2,IL13,MMP9	38 (14)
IgG1	complex	0.00302	IL13,ITGAV
miR-218-5p (and other miRNAs w/seed UGUGCUU)	mature microRNA	0.00302	SP1,ZEB2
MTM1	phosphatase	0.00302	MTOR,STAT3
TLR6	transmembrane receptor	0.00302	ATF3,IL13	15 (5)
PTPN3	phosphatase	0.00302	ITGAV,MMP9	25 (6)
GLP-1-(7-34)-amide	biologic drug	0.00302	CEBPB,STAT3	34 (11)
nitric oxide	chemical - endogenous mammalian	0.00303	ATF3,KRT14,MKI67,MMP9	38 (11)
kainic acid	chemical toxicant	0.00303	ATF3,CEBPB,KDR,MMP9	37 (11)
CCL5	cytokine	0.0031	CCRL2,MMP9,STAT3	27 (7)
TNFRSF1A	transmembrane receptor	0.00317	CEBPB,KDR,MMP9,PDGFA	53 (14)
MDM2	transcription regulator	0.00321	ATF3,KRT14,TOP2A
KLF6	transcription regulator	0.00321	ATF3,MKI67,MMP9	31 (7)
fenofibrate	chemical drug	0.00323	CEBPB,IRF8,KDR,STAT3,TXNIP	42 (13)
VCAN	other	0.00324	CEBPB,IRF8,ITGA3,MMP9
MAPK1	kinase	0.00324	ATF3,IL12RB1,IL13,ITGAV,MKI67,MMP9	42 (15)
IL17a dimer	complex	0.0033	DEFB1,IL13
COPS5	transcription regulator	0.0033	H2AX,STAT3	13 (3)
MGAT5	enzyme	0.0033	IL13,TWIST1
DL-fructose	chemical - endogenous mammalian	0.0033	SMAD4,TXNIP
TLR4	transmembrane receptor	0.00332	ATF3,IL13,IRF8,MMP9,NOD2,STAT3	43 (15)
RETNLB	other	0.00333	CCR2,IL13,THBS4
IL17A	cytokine	0.00333	CEBPB,IL13,MMP9,S100A9,STAT3	52 (18)
F2	peptidase	0.00333	IL13,KDR,MMP9,PDGFA,SKP2	39 (13)
NFYB	transcription regulator	0.00339	APC,BRD2,RFC3,TOP2A,TWIST1
NRG1	growth factor	0.00344	ITGAV,MMP9,PDGFA,SP1,TOP2A	32 (10)
MXD1	transcription regulator	0.00345	BTLA,RBL2,TOP2A
Hdac	group	0.00353	ATF3,THBS4,TXNIP,ZEB2
IFN alpha/beta	group	0.00357	CCR2,CCRL2,IRF8
PDGF-AA	complex	0.00359	ID4,PDGFA
TNFRSF11B	transmembrane receptor	0.00359	ITGAV,MMP9	23 (7)
WNT7A	cytokine	0.00359	MMP9,TWIST1
ETV1	transcription regulator	0.00359	ITGAV,TWIST1
NTRK1	kinase	0.00359	H2AX,MMP9
ACE	peptidase	0.00359	CEBPB,IL13
Cdkn1c	other	0.00359	ITGB4,SOX10
SMARCC1	transcription regulator	0.00359	KDR,RAG1
oxazolone	chemical reagent	0.00359	IL13,KDR
SMAD3	transcription regulator	0.00361	IL13,MMP9,STAT3,THBS4,ZEB2	51 (15)
levodopa	chemical - endogenous mammalian	0.00364	H2AX,MAPK11,PDGFA,PIK3R1,RBL2,SHC1,SKP2,ZEB2
Pdpk	group	0.00372	H2AX
DNA-PK	complex	0.00372	H2AX
2'-adenylic acid	chemical - endogenous mammalian	0.00372	TXNIP
beta-lactose	chemical - endogenous mammalian	0.00372	MMP9
Hdac1/2	group	0.00372	MKI67
INSC	other	0.00372	KDR
PKR dimer	complex	0.00372	ATF3
Hoxa11os	other	0.00372	STAT3
ARHGAP35	transcription regulator	0.00372	KDR
TADA2B	transcription regulator	0.00372	CD19
ARHGAP24	other	0.00372	ITGB4
TLR2/3/4	group	0.00372	STAT4
CHST11	enzyme	0.00372	MMP9
RNF149	enzyme	0.00372	BRAF
PDCL3	other	0.00372	KDR
alpha-hederin	chemical reagent	0.00372	MMP9
NNZ 2566	biologic drug	0.00372	ATF3
PRL-3 inhibitor I	chemical reagent	0.00372	ULBP2
mir-580	microRNA	0.00372	TWIST1
PLRG1	other	0.00372	H2AX
XRCC2	enzyme	0.00372	H2AX
POLK	enzyme	0.00372	H2AX
BANF1	other	0.00372	S100A9
CHST15	enzyme	0.00372	RAG1
ZNF184	transcription regulator	0.00372	S100A9
ASGR1	transmembrane receptor	0.00372	MMP9
POLD4	enzyme	0.00372	H2AX
Flt1	kinase	0.00372	ATF3
GBP2	enzyme	0.00372	MMP9
THSD4	other	0.00372	MMP9
oligomycin A	chemical - endogenous non-mammalian	0.00372	TXNIP
matrine	chemical reagent	0.00372	SP1
methaneselenol	chemical - endogenous non-mammalian	0.00372	ULBP2
BTG3-AS1	other	0.00372	ATF3
PAX5-PML	fusion gene/product	0.00372	CD19
DEK-NUP214	fusion gene/product	0.00372	MTOR
miR-454-3p inhibitor	chemical reagent	0.00372	STAT3
miR-454-3p mimic	chemical reagent	0.00372	STAT3
dBET1	chemical reagent	0.00372	BRD4
morphiceptin	chemical reagent	0.00372	MMP9
3'-adenylic acid	chemical - endogenous mammalian	0.00372	TXNIP
allose	chemical - endogenous mammalian	0.00372	TXNIP
raloxifene	chemical drug	0.00384	CTSL,KLRC2,MKI67,TOP2A
5-azacytidine	chemical drug	0.00384	IRF8,KDR,SHC1,SP1
Saa3	other	0.00389	MMP9,S100A9
NMU	other	0.00389	IL13,MKI67
5-O-mycolyl-beta-araf-(1->2)-5-O-mycolyl-alpha-araf-(1->1')-glycerol	chemical - endogenous non-mammalian	0.00395	ATF3,MMP9,STAT4	33 (8)
AICAR	chemical - endogenous mammalian	0.00395	CEBPB,MKI67,MMP9	37 (9)
fluticasone propionate	chemical drug	0.004	CHIT1,IL13,IRF8,MMP9
RARB	ligand-dependent nuclear receptor	0.004	ITGAV,KRT1,PLA2G1B,UBA7
genistein	chemical drug	0.00404	CCR2,CTSL,KRT14,MMP9,PIK3R1,ZEB2
LYN	kinase	0.00408	CD19,IL13,STAT3	31 (10)
cardiotoxin	chemical - other	0.00409	CCR2,ITGA6,S100A9,STAT3
docosahexaenoic acid	chemical drug	0.00409	CEBPB,IL13,MMP9,PIK3R1	33 (13)
poly rI:rC-RNA	biologic drug	0.00419	ATF3,BTLA,CEBPB,DEFB1,IL13,MKI67,MMP9,TOP2A	45 (15)
MTA3	transcription regulator	0.0042	CD19,ZEB2
KAT2A	enzyme	0.0042	CD19,PIK3R1
AZGP1	transporter	0.0042	CEBPB,MTOR
KN-62	chemical - kinase inhibitor	0.0042	ATF3,MMP9	18 (5)
AR	ligand-dependent nuclear receptor	0.00421	CEBPB,ITGA6,ITGB4,KRT14,PDGFA,SKP2,TWIST1	59 (18)
IL7R	transmembrane receptor	0.00422	CD19,MMRN2,RAG1
NR4A2	ligand-dependent nuclear receptor	0.00422	CHIT1,IL13,MMP9	12 (3)
AREG	growth factor	0.00435	MKI67,MMP9,TOP2A	58 (12)
miR-29b-3p (and other miRNAs w/seed AGCACCA)	mature microRNA	0.00435	PDGFA,PIK3R1,SP1
doxycycline	chemical drug	0.00435	MMP9,SOX10,TWIST1
resiquimod	chemical drug	0.00439	ATF3,CCRL2,CEBPB,FH,IL13	38 (12)
CSF3	cytokine	0.00443	CEBPB,KLRC2,MMP9,STAT3
LDB1	transcription regulator	0.00445	CCR2,NOD2,STAT3,THY1,TXNIP
CBFB	transcription regulator	0.00449	MMP9,STAT4,TWIST1
mir-29	microRNA	0.00449	PDGFA,PIK3R1,SP1
niacinamide	chemical - endogenous mammalian	0.00449	MMP9,RBL2,SHC1
tert-butyl-hydroquinone	chemical reagent	0.00449	ATF3,HNF1A,SMAD4
LMO2	transcription regulator	0.00452	CCR2,NOD2,STAT3,THY1,TXNIP
CD300LF	other	0.00453	MMP9,PGM2
AMH	growth factor	0.00453	RBL2,SMAD9
PROCR	other	0.00453	IRF8,MMP9
GAS6	growth factor	0.00453	SOX10,TWIST1
CXCL10	cytokine	0.00453	IL13,MMP9	25 (6)
NCL	other	0.00453	ILF3,PDGFA
CCR1	G-protein coupled receptor	0.00453	ITGAV,MMP9
GATA2	transcription regulator	0.00455	CCR2,IL13,KDR,RAG1,S100A9,SKP2	23 (5)
cinnamaldehyde	chemical toxicant	0.00464	MKI67,SMAD4,TXNIP
NFKB1	transcription regulator	0.00472	IFNGR2,IL13,MMP9,NOD2,PDGFA	44 (16)
TRAP1	enzyme	0.00478	ECSIT,SMAD4,TWIST2
POU2F2	transcription regulator	0.00478	BTLA,SKP2,STAT3
R5020	chemical reagent	0.00478	CEBPB,STAT3,TXNIP	39 (8)
2-(4-acetoxyphenyl)-2-chloro-N-methylethylamine	chemical reagent	0.00487	IL13,MMP9	18 (5)
collagen type i (family)	group	0.00487	TWIST1,TWIST2
CDH11	other	0.00487	CD9,PIK3R1
CD69	transmembrane receptor	0.00487	IL13,S100A9
ADA	enzyme	0.00487	IL13,MMP9
IND S7	chemical - kinase inhibitor	0.00487	FH,GLUD1
JAK inhibitor I	chemical - kinase inhibitor	0.00487	IL13,MMP9	20 (5)
arsenic	chemical toxicant	0.00487	IL13,KRT1
OGA	enzyme	0.00487	BRAF,CEBPB,FGF5,IFNGR2,MMRN2,PIK3R1
4-hydroxytamoxifen	chemical drug	0.00488	ATF3,CEBPB,MKI67,S100A9	25 (3)
EPO	cytokine	0.00492	CHIT1,LCP1,SKP2,STAT3,TXNIP	43 (5)
sphingosine-1-phosphate	chemical - endogenous mammalian	0.00493	KDR,MMP9,PDGFA	38 (12)
AG490	chemical - kinase inhibitor	0.00508	MMP9,STAT3,TWIST1	50 (15)
AKT1	kinase	0.00521	KDR,MMP9,PIK3R1,RAG1,SP1	30 (6)
taurocholic acid	chemical - endogenous mammalian	0.00521	ATF3,KDR	29 (7)
S100A6	transporter	0.00521	ATF3,TPM4
MEL S3	chemical - kinase inhibitor	0.00521	FH,GLUD1
NPC2	transporter	0.00521	STAT3,STAT4
BATF	transcription regulator	0.00521	IL12RB1,IL13	6 (2)
silymarin	chemical drug	0.00521	IL13,MMP9	18 (5)
letrozole	chemical drug	0.00521	MKI67,MTOR
ADAM10	peptidase	0.00523	BRAF,CCR2,S100A9
ATF2	transcription regulator	0.00523	ATF3,COL24A1,IL13
trinitrobenzenesulfonic acid	chemical reagent	0.00523	IL13,MMP9,S100A9
TAF4	transcription regulator	0.00539	BRAF,ITGA6,PDGFA
PPIF	enzyme	0.00539	CCR2,CCRL2,IL13
8-bromo-cAMP	chemical reagent	0.00547	CEBPB,IL12RB1,KDR,SHC1
PDX1	transcription regulator	0.00547	ATF3,FGF5,FH,TXNIP
PGR	ligand-dependent nuclear receptor	0.0055	CEBPB,ITGA6,ITGB4,PDGFA,STAT3	22 (3)
tosedostat	chemical drug	0.00557	ATF3,CEBPB
TCF7L1	transcription regulator	0.00557	ATF3,FGF5
mir-132	microRNA	0.00557	STAT4,ZEB2
SFRP4	transmembrane receptor	0.00557	FGF5,TWIST1
LTB4R	G-protein coupled receptor	0.00557	IL13,MMP9	39 (11)
bardoxolone methyl	chemical drug	0.00557	MMP9,SP1
flutamide	chemical drug	0.00571	HNF1A,KDR,MKI67
miR-1-3p (and other miRNAs w/seed GGAAUGU)	mature microRNA	0.00578	ITGB4,PGM2,SLC25A1,TPM4
bee venom	chemical - endogenous non-mammalian	0.00588	ITGAV,MKI67,TOP2A
eicosapentenoic acid	chemical drug	0.00588	CEBPB,IL13,MMP9	41 (14)
IL13	cytokine	0.00589	ATF3,CEBPB,IFNGR2,IL13,MMP9,PDGFA	47 (17)
IFNL3	cytokine	0.00594	IL13,MMP9
PTX3	other	0.00594	CCR2,MMP9
MECOM	transcription regulator	0.00594	ITGA6,ITGB4
TG	other	0.00594	CEBPB,KRT14
SMAD5	transcription regulator	0.00594	ID4,PDGFA
KRT17	other	0.00594	IL13,MMP9
allopurinol	chemical drug	0.00604	ITGB4,SMAD4,TXNIP
Ifn gamma	complex	0.00604	BAG1,IRF8,MMP9
EIF2AK2	kinase	0.00604	ATF3,CEBPB,MMP9	41 (15)
diethylstilbestrol	chemical drug	0.00613	KDR,MKI67,PDGFA,SP1,TOP2A	26 (3)
collagenase	group	0.00632	CEBPB,STAT3
TNFSF14	cytokine	0.00632	IL13,MMP9	21 (7)
NOSTRIN	transcription regulator	0.00632	KDR,MMP9
SOX10	transcription regulator	0.00632	ITGA6,SOX10
TNFSF15	cytokine	0.00632	IL13,MMP9	34 (14)
betulinic acid	chemical drug	0.00632	MMP9,SP1
TREM1	transmembrane receptor	0.00643	ATF3,CCRL2,CEBPB,NOD2
PTGER2	G-protein coupled receptor	0.00656	H2AX,MKI67,MMP9
ETV6-RUNX1	fusion gene/product	0.00664	CD19,IRF8,MMP9,RAG1,STAT3
NRAS	enzyme	0.00666	KDR,MKI67,SKP2,STAT3	29 (5)
Fgf	group	0.00671	KDR,MMP9	29 (7)
ITGAV	transmembrane receptor	0.00671	ITGAV,MMP9	28 (11)
ARHGAP31	other	0.00671	TWIST2,ZEB2
GDF11	growth factor	0.00671	SMAD4,SMAD9
honokiol	chemical - endogenous non-mammalian	0.00671	KDR,MMP9	29 (7)
Nfat (family)	group	0.00674	ATF3,IL13,PDGFA	28 (7)
TFAP2A	transcription regulator	0.00674	KRT14,MMP9,RBL2
THPO	cytokine	0.00674	HNF1A,KDR,SP1
F2R	G-protein coupled receptor	0.00674	ITGA6,KDR,MMP9	52 (12)
INSIG1	other	0.00674	IRF8,S100A9,STAT4
CXCL12	cytokine	0.00678	CD9,IFNGR2,ITGB4,MMP9
IRF3	transcription regulator	0.00702	BTLA,CCRL2,MMP9,PVR
ATF3	transcription regulator	0.00711	ATF3,SP1,STAT3
TCF12	transcription regulator	0.00711	CCR2,IL13,RAG1	8 (2)
PBX1	transcription regulator	0.00712	MMP9,STAT3
CDC42	enzyme	0.00712	ATF3,STAT3	10 (3)
green tea polyphenol	chemical drug	0.00712	MMP9,PIK3R1
bafilomycin A1	chemical drug	0.00712	CD9,ULBP2
fisetin	chemical toxicant	0.00712	IL13,MMP9	18 (5)
CEBPA	transcription regulator	0.00712	CD19,CEBPB,HNF1A,KRT14,RAG1,S100A9
wortmannin	chemical - kinase inhibitor	0.00714	ATF3,IRF8,MMP9,SP1	53 (17)
ELAVL1	other	0.00726	ATF3,IL13,STAT3,TOP2A	40 (11)
NFATC1	transcription regulator	0.0073	HNF1A,ITGAV,RAG1
potassium chloride	chemical drug	0.0073	ATF3,PIK3R1,TXNIP
PD158780	chemical - kinase inhibitor	0.00744	TWIST1
cerebroside 3-sulfate	chemical - endogenous mammalian	0.00744	ITGAV
4-hexylresorcinol	chemical reagent	0.00744	SP1
12 lipoxygenase	group	0.00744	MMP9
MAPKAPK2/3	group	0.00744	IL13
Rab11	group	0.00744	ITGA6
USP15	peptidase	0.00744	TOP2A
MYSM1	enzyme	0.00744	H2AX
TRIB2	kinase	0.00744	CEBPB
BTBD7	other	0.00744	MMP9
DNTTIP1	ligand-dependent nuclear receptor	0.00744	MMP9
SELENOH	other	0.00744	H2AX
MLXIP	transcription regulator	0.00744	TXNIP
CPEB2	translation regulator	0.00744	TWIST1
ZNF608	other	0.00744	RAG1
ADAMTS9	peptidase	0.00744	MMP9
soy isoflavones	chemical drug	0.00744	MKI67
RYR3	ion channel	0.00744	ATF3
3,4-dihydroxyphenylethanol	chemical drug	0.00744	MMP9
DSG3	other	0.00744	KRT14
TAT	enzyme	0.00744	MMP9
HOMER3	other	0.00744	CEBPB
GH2	other	0.00744	PIK3R1
EIF3H	other	0.00744	BRD4
KIFC1	enzyme	0.00744	TWIST1
FABP7	transporter	0.00744	SOX10
MYOF	other	0.00744	KDR
LAMA1	other	0.00744	MMP9
ACP3	phosphatase	0.00744	SHC1
miR-411-5p (and other miRNAs w/seed AGUAGAC)	mature microRNA	0.00744	TXNIP
miR-1195 (miRNAs w/seed GAGUUCG)	mature microRNA	0.00744	STAT3
HAT1	enzyme	0.00744	KRT14
PAK6	kinase	0.00744	MMP9
DPYSL3	enzyme	0.00744	TWIST1
SEMA6A	transmembrane receptor	0.00744	KDR
DAZAP2	other	0.00744	IL13
TXNDC5	enzyme	0.00744	MMP9
DBF4B	other	0.00744	H2AX
GPBP1	transcription regulator	0.00744	TOP2A
TAGLN	other	0.00744	MMP9
ribociclib	chemical drug	0.00744	MKI67
troxerutin	chemical drug	0.00744	CEBPB
SNRPE	other	0.00744	MTOR
RNF11	enzyme	0.00744	MMP9
NCR3LG1	other	0.00744	IL13
FPR1	G-protein coupled receptor	0.00744	IL13
nexrutine	chemical drug	0.00744	STAT3
CD1530	chemical reagent	0.00744	MMP9
mir-434	microRNA	0.00744	STAT3
4-[(4'-chloro-2'-fluoro)phenylamino]-6,7-dimethoxyquinazoline	chemical - kinase inhibitor	0.00744	KDR
amsacrine	chemical drug	0.00744	MMP9
Ro 32-0432	chemical - kinase inhibitor	0.00744	IL13
malolactomycin D	chemical - endogenous non-mammalian	0.00744	MMP9
sepiapterin	chemical - endogenous mammalian	0.00744	KDR
fomivirsen	biologic drug	0.00744	PVR
SC144	chemical reagent	0.00744	STAT3
sulfur	chemical - endogenous mammalian	0.00744	MMP9
3-O-methylglucose	chemical reagent	0.00744	TXNIP
mifepristone	chemical drug	0.00745	ATF3,CCR2,CEBPB,ITGB4,MMP9	47 (16)
GLI2	transcription regulator	0.00749	IL13,KRT1,MMP9	14 (3)
IL36A	cytokine	0.00753	MMP9,S100A9
formaldehyde	chemical - endogenous mammalian	0.00753	IL13,MMP9	31 (9)
BCL2	transporter	0.00768	MMP9,RBL2,SP1
mir-10	microRNA	0.00768	APC,MTOR,SMAD4
BDNF	growth factor	0.00773	APC,PALMD,S100A9,TSC1,TXNIP
EIF2AK3	kinase	0.00788	ATF3,CEBPB,TXNIP	5 (2)
pyrrolidine dithiocarbamate	chemical reagent	0.00788	CCR2,IL13,MMP9	41 (14)
CRNDE	other	0.00795	PDGFA,RASA4
ETV4	transcription regulator	0.00795	MMP9,TWIST1
NCSTN	peptidase	0.00795	CEBPB,IRF8	7 (2)
IGFBP3	other	0.00795	IL13,SMAD4	18 (5)
ARRB2	other	0.00795	CCR2,IL13
exenatide	biologic drug	0.00795	MMP9,TXNIP	32 (8)
GnRH analog	biologic drug	0.00802	ATF3,MKI67,PVR,SOX10,TSC1
FOXO4	transcription regulator	0.00808	MMP9,RBL2,TXNIP
NR5A2	ligand-dependent nuclear receptor	0.00808	CEBPB,HNF1A,MMP9
plicamycin	chemical drug	0.00808	KDR,MAPK11,SP1	14 (3)
diethylnitrosamine	chemical toxicant	0.00828	SMAD4,STAT3,THY1
ALOX5	enzyme	0.00839	ITGAV,MMP9	17 (3)
KEAP1	transcription regulator	0.00839	MMP9,TOP2A
FOSB	transcription regulator	0.00839	CEBPB,MMP9
Yaf2	transcription regulator	0.00839	FGF5,KDR
histone deacetylase inhibitor	chemical drug	0.00839	TXNIP,ULBP2
ANGPT2	growth factor	0.00855	BAG1,CEBPB,MMP9,TXNIP	43 (15)
SP3	transcription regulator	0.00869	ATF3,KDR,SP1,STAT3	17 (5)
TRIM24	transcription regulator	0.00869	IFNGR2,IL13,UBA7
rasagiline	chemical drug	0.00883	PIK3R1,SHC3
NSD2	enzyme	0.00883	STAT3,TWIST1
TSLP	cytokine	0.00883	IL13,MKI67	11 (3)
GDF9	growth factor	0.00883	ITGA6,ITGAV
NQO1	enzyme	0.00883	CCR2,MMP9	21 (4)
SAA1	transporter	0.00883	MMP9,S100A9
ADORA2B	G-protein coupled receptor	0.00883	IL13,MMP9	23 (6)
NR2F2	ligand-dependent nuclear receptor	0.00883	HNF1A,KDR
tempol	chemical drug	0.00883	MMP9,SP1	29 (7)
cilostazol	chemical drug	0.00883	KDR,MMP9	36 (12)
CCR2	G-protein coupled receptor	0.0089	CCR2,IL13,MMP9	43 (13)
BMP4	growth factor	0.00897	CEBPB,KDR,LCP1,SMAD9
calcimycin	chemical reagent	0.00912	ATF3,IL13,SHC1	4 (2)
losartan potassium	chemical drug	0.00912	ITGAV,MMP9,PDGFA	40 (14)
melatonin	chemical - endogenous mammalian	0.00912	IL13,MMP9,SMAD4	29 (11)
Mek	group	0.00916	ITGA6,KDR,MMP9,TOP2A,TWIST1	53 (14)
IL3	cytokine	0.00916	HNF1A,IL13,ITGAV,SMAD4,STAT4
Z-LLL-CHO	chemical - protease inhibitor	0.00916	ATF3,CEBPB,HNF1A,MMP9,SKP2	51 (17)
5-fluorouracil	chemical drug	0.00927	ATF3,ITGB4,MMP9,PDGFA,TXNIP	33 (13)
MEOX2	transcription regulator	0.00929	ID4,ITGAV
NDRG1	kinase	0.00929	ATF3,SMAD4
TNFRSF9	transmembrane receptor	0.00929	IL13,MMP9	15 (6)
discodermolide	chemical drug	0.00929	RFC3,TOP2A
DUSP1	phosphatase	0.00934	PDGFA,PIK3R1,S100A9
diphtheria toxin	chemical - endogenous non-mammalian	0.00956	CCR2,MTOR,PIK3R1
cisplatin	chemical drug	0.00963	ATF3,H2AX,ITGB4,SMAD4,STAT3,TOP2A,TWIST1,TXNIP	34 (14)
SRF	transcription regulator	0.00971	CD19,ITGA6,KDR,MMP9,S100A9
CIITA	transcription regulator	0.00975	IL13,MMP9
EIF3E	other	0.00975	SHC1,ZEB2
CEACAM1	transporter	0.00975	KDR,ULBP2
GTF2IRD1	transcription regulator	0.00975	KDR,STAT3
PAX3-FOXO1	fusion gene/product	0.00999	GLUD1,KDR,SKP2,TOP2A
IL1	group	0.0102	CTSL,MMP9,PDGFA,S100A9,THY1
LGR4	transmembrane receptor	0.0102	TWIST1,ZEB2
PGF	growth factor	0.0102	ATF3,MMP9
HSPA9	other	0.0102	KRT14,MMP9
POSTN	other	0.0102	MMP9,PDGFA
benzyl isothiocyanate	chemical - endogenous non-mammalian	0.0102	SP1,STAT3
M344	chemical reagent	0.0102	BRD2,BRD4
semaxinib	chemical drug	0.0102	KDR,MMP9
salmonella minnesota R595 lipopolysaccharides	chemical - endogenous non-mammalian	0.0105	CCRL2,IRF8,MKI67
Ifn	group	0.0105	BAG1,IRF8,MMP9
JQ1	chemical reagent	0.0105	BRD4,MKI67,TOP2A
GW3965	chemical reagent	0.0105	MMP9,SKP2,TOP2A
ARNT	transcription regulator	0.0107	HNF1A,ITGAV,PGM2
staurosporine	chemical - kinase inhibitor	0.0107	KRT14,MMP9,STAT4
KDM3A	transcription regulator	0.0107	CD9,MMP9
PCGEM1	other	0.0107	FH,GLUD1
ATF1	transcription regulator	0.0107	CEBPB,COL24A1
CSF1R	kinase	0.0107	MMP9,STAT3
EFNA4	kinase	0.0107	ITGB4,KRT1
CCR5	G-protein coupled receptor	0.0107	CD9,MMP9
everolimus	chemical drug	0.0107	CEBPB,KDR
PRKCA	kinase	0.0109	MMP9,PVR,S100A9
SRC	kinase	0.0109	MMP9,STAT3,TWIST1
MIF	cytokine	0.0109	CEBPB,IL13,MMP9
leukotriene E4	chemical - endogenous mammalian	0.0111	IL13
trapidil	chemical drug	0.0111	PDGFA
Diap	group	0.0111	SKP2
pentosan polysulfate	chemical drug	0.0111	MMP9
urate oxidase	group	0.0111	IL13
myosin-light-chain kinase	group	0.0111	IL13
Abl1/2	group	0.0111	CTSL
perindoprilat	chemical drug	0.0111	MMP9
fluoroquinolone	chemical drug	0.0111	MMP9
TMBIM1	other	0.0111	MMP9
USP6	peptidase	0.0111	MMP9
IL10R	group	0.0111	IL12RB1
Fascin	group	0.0111	MMP9
MSRA	enzyme	0.0111	MSRB2
MTCH2	other	0.0111	SHC1
STARD7	other	0.0111	IL13
NFAM1	transmembrane receptor	0.0111	IL13
ESRP2	other	0.0111	ZEB2
FERMT3	enzyme	0.0111	TWIST1
Zfp35	other	0.0111	IL13
SIRT5	enzyme	0.0111	H2AX
UBE2D3	enzyme	0.0111	SMAD4
kahweol	chemical - endogenous non-mammalian	0.0111	SP1
TPSG1	peptidase	0.0111	IL13
EMP2	other	0.0111	ITGA6
SPTBN1	other	0.0111	STAT3
RAD51	enzyme	0.0111	H2AX
mir-368	microRNA	0.0111	SMAD4
miR-125b-1-3p (miRNAs w/seed CGGGUUA)	mature microRNA	0.0111	IL13
FH535	chemical reagent	0.0111	MMP9
GBP1	enzyme	0.0111	KDR
STIP1	other	0.0111	STAT3
FOXO6	transcription regulator	0.0111	CCR2
LOC290071	other	0.0111	IL13
IFI30	enzyme	0.0111	CTSL
RAD50	enzyme	0.0111	H2AX
SIPA1	other	0.0111	MMP9
DLST	enzyme	0.0111	PIK3R1
ADCY6	enzyme	0.0111	ATF3
PIK3C2B	kinase	0.0111	KRT1
ZNF350	transcription regulator	0.0111	MMP9
FKBP1B	enzyme	0.0111	MTOR
MAP2	other	0.0111	PRKAR2A
CXCL11	cytokine	0.0111	MMP9
RPS7	other	0.0111	PIK3R1
ELOA	transcription regulator	0.0111	ATF3
MLF1	other	0.0111	SKP2
norisoboldine	chemical - endogenous non-mammalian	0.0111	MMP9
cetuximab/radiotherapy	biologic drug	0.0111	KDR
EXOC7	transporter	0.0111	ZEB2
SB-657510	chemical reagent	0.0111	MTOR
UBE2D2	enzyme	0.0111	SMAD4
compound 48/80	chemical reagent	0.0111	MMP9
tomelukast	chemical drug	0.0111	MMP9
rocuronium	chemical drug	0.0111	MMP9
N-methylsulfonyl-12,12-dibromododec-11-enamide	chemical reagent	0.0111	MMP9
betamethasone valerate	chemical drug	0.0111	MMP9
phloretin	chemical - endogenous non-mammalian	0.0111	TXNIP
NC9	chemical reagent	0.0111	ITGB4
latanoprost	chemical drug	0.0111	MMP9
glyphosate	chemical toxicant	0.0111	S100A9
LIPE	enzyme	0.0112	ATF3,CEBPB,ITGA6
PELP1	other	0.0112	LCP1,MMP9,S100A9
KL	enzyme	0.0112	KDR,MMP9
EED	transcription regulator	0.0112	FGF5,THY1
EFNA3	kinase	0.0112	ITGB4,KRT1
verapamil	chemical drug	0.0112	BRAF,TXNIP
sorafenib	chemical drug	0.0112	KDR,TWIST2
EPAS1	transcription regulator	0.0112	CCR2,CEBPB,ITGAV,KDR
streptozocin	chemical drug	0.0116	ATF3,MMP9,SMAD4,TXNIP
WT1	transcription regulator	0.0116	APC,IRF8,MMP9,PDGFA
ILK	kinase	0.0117	ITGA6,MMP9
CDK2	kinase	0.0117	H2AX,RBL2
advanced glycation end-products	chemical - endogenous mammalian	0.0117	MKI67,MMP9
methyl methanesulfonate	chemical toxicant	0.0117	APC,ATF3
baicalein	chemical drug	0.0117	KDR,RBL2
HMOX1	enzyme	0.0119	H2AX,KDR,MMP9
STAT1	transcription regulator	0.012	CCRL2,IRF8,MMP9,PDGFA,STAT3
TO-901317	chemical reagent	0.0121	HSD17B8,ITGA6,MMP9,SKP2
RUNX3	transcription regulator	0.0122	IL13,MMP9,THY1
thymoquinone	chemical drug	0.0122	H2AX,MMP9
DLL4	other	0.0122	IL13,KDR
EFNA5	kinase	0.0122	ITGB4,KRT1
miR-483-3p (miRNAs w/seed CACUCCU)	mature microRNA	0.0122	MKI67,SMAD4
RAC2	enzyme	0.0122	IL13,STAT4
PCGF2	transcription regulator	0.0122	IL13,ZEB2
N-[N-(3,5-difluorophenacetyl-L-Ala)]-S-phenylglycine t-butyl ester	chemical - protease inhibitor	0.0122	KRT1,SKP2
IL1RN	cytokine	0.0127	ATF3,MMP9,S100A9
Wnt	group	0.0128	KDR,MMP9
PRC2	complex	0.0128	FGF5,KDR
SMAD1	transcription regulator	0.0128	ID4,PDGFA
ICOS	transmembrane receptor	0.0128	IL13,MKI67
IFNLR1	transmembrane receptor	0.0128	ATF3,ITGAV
PAX1	transcription regulator	0.0128	KRT14,THY1
N-acetylsphingosine	chemical reagent	0.0128	CEBPB,HNF1A
IRS1	enzyme	0.013	CEBPB,PDGFA,PIK3R1
WNT1	cytokine	0.0132	HNF1A,RBL2,TWIST1
roscovitine	chemical drug	0.0133	SKP2,ULBP2
IL23	complex	0.0133	CCR2,STAT3
vincristine	chemical drug	0.0133	H2AX,LCP1
Sb202190	chemical - kinase inhibitor	0.0135	CEBPB,IL13,MMP9
RAS	group	0.0138	MMP9,PDGFA,PVR
ADRA1D	G-protein coupled receptor	0.0138	CEBPB,STAT3
omeprazole	chemical drug	0.0138	BRD2,ITGA6
n-3 fatty acids	chemical drug	0.0138	PDGFA,PIK3R1
HDAC4	transcription regulator	0.014	ATF3,MMP9,SMAD4
APC	enzyme	0.0143	FH,HNF1A,STAT3
Akt	group	0.0144	CEBPB,IL13,MMP9,RAG1,SKP2
ITGA5	transmembrane receptor	0.0144	CEBPB,MMP9
HOXA3	transcription regulator	0.0144	CEBPB,ITGAV
IL11RA	transmembrane receptor	0.0144	MMP9,STAT3
Lh	complex	0.0144	BAG1,ITGA3,MMP9,PRKAR2A
VHL	transcription regulator	0.0146	H2AX,HNF1A,SKP2
CASR	G-protein coupled receptor	0.0146	APC,S100A9,TXNIP
repertaxin	chemical drug	0.0148	MMP9
Rsk	group	0.0148	CEBPB
vildagliptin	chemical drug	0.0148	IL13
1-methyl-2-pyrrolidinone	chemical drug	0.0148	MMP9
FGF16	growth factor	0.0148	MMP9
GALNT2	enzyme	0.0148	KRT1
SPRED1	other	0.0148	IL13
Jpx	other	0.0148	MTOR
ROBO3	transmembrane receptor	0.0148	IRF8
MIAT	other	0.0148	SP1
RPRD1A	other	0.0148	MMP9
GATAD2A	transcription regulator	0.0148	S100A9
RRM2	enzyme	0.0148	MMP9
GIT1	kinase	0.0148	MMP9
NUP133	other	0.0148	TPR
ADRA2B	G-protein coupled receptor	0.0148	MKI67
ARTN	growth factor	0.0148	TWIST1
POU2F3	transcription regulator	0.0148	KRT14
miR-532-3p (miRNAs w/seed CUCCCAC)	mature microRNA	0.0148	TWIST1
mir-32	microRNA	0.0148	TSC1
PHLDA1	other	0.0148	ITGA6
SSTR5	G-protein coupled receptor	0.0148	MKI67
CD151	other	0.0148	MMP9
P2RX4	ion channel	0.0148	MMP9
IL17B	cytokine	0.0148	MMP9
CHRM4	G-protein coupled receptor	0.0148	ITGAV
CTNNAL1	other	0.0148	ITGAV
DDX19B	enzyme	0.0148	H2AX
HLA-E	transmembrane receptor	0.0148	IL13
LSINCT5	other	0.0148	STAT3
S3I-1757	chemical reagent	0.0148	MMP9
VSNL1	other	0.0148	ITGAV
TKT	enzyme	0.0148	STAT3
CEBPZ	transcription regulator	0.0148	TOP2A
CSTB	peptidase	0.0148	CEBPB
Gzmb	peptidase	0.0148	IL13
CXCL9	cytokine	0.0148	MMP9
PODXL	kinase	0.0148	MMP9
ZKSCAN3	transcription regulator	0.0148	ITGB4
DIDO1	other	0.0148	ITGAV
HAP1	other	0.0148	TSC1
p38 MAP kinase inhibitor	chemical drug	0.0148	MMP9
KD025	chemical drug	0.0148	STAT3
ramatroban	chemical drug	0.0148	IL13
NSC719239	chemical drug	0.0148	ITGA3
KP-SD-1	chemical - kinase inhibitor	0.0148	MMP9
moxifloxacin	chemical drug	0.0148	CCR2
MM218	chemical reagent	0.0148	MMP9
NUP98-HOXD13	fusion gene/product	0.0148	H2AX
pipoxolan	chemical drug	0.0148	MMP9
1-eicosapentaenoylglycerol	chemical reagent	0.0148	MMP9
trehalose	chemical - endogenous mammalian	0.0148	KDR
fish oils	chemical drug	0.015	CEBPB,PIK3R1
PRKD1	kinase	0.015	IL13,MMP9
SOX11	transcription regulator	0.0155	CD19,CD9,PDGFA
DGCR8	enzyme	0.0155	ID4,SOX10
ROCK2	kinase	0.0155	KRT1,STAT3
PLK1	kinase	0.0155	PIK3R1,SMAD4
BSG	transporter	0.0155	KDR,MMP9
H2AB3 (includes others)	other	0.0155	ATF3,IL13
ADRA1A	G-protein coupled receptor	0.0155	CEBPB,STAT3
IFNA4	cytokine	0.0155	CCRL2,STAT4
9,10-dimethyl-1,2-benzanthracene	chemical toxicant	0.0155	MMP9,S100A9
SP110	transcription regulator	0.0158	ATF3,ITGAV,TXNIP
quercetin	chemical drug	0.0158	IL13,MKI67,MMP9
MITF	transcription regulator	0.0158	APC,ITGA3,SOX10,TXNIP
CSF1	cytokine	0.016	CD9,IRF8,ITGAV,MMP9
ADRB	group	0.0161	ATF3,MMP9,RBL2
galactosylceramide-alpha	chemical reagent	0.0161	IL12RB1,IL13
IDH1	enzyme	0.0161	GLUD1,ZEB2
CCN5	growth factor	0.0161	PDGFA,TWIST1
LMNA	other	0.0164	IRF8,MMP9,SP1,UBA7
ERN1	kinase	0.0167	ATF3,CEBPB,PVR
BRD4	kinase	0.0167	IRF8,PDGFA,TOP2A
triptolide	chemical drug	0.0167	ITGA6,KDR,MKI67
CD3 group	group	0.0167	IL13,STAT3
IGFBP2	other	0.0167	ITGA6,STAT3
NOG	growth factor	0.0167	ID4,KDR
TLR3	transmembrane receptor	0.0168	ATF3,DEFB1,IL13,PIK3R1
corticosterone	chemical - endogenous mammalian	0.017	CEBPB,MMP9,MTOR
CEBPE	transcription regulator	0.0173	CEBPB,MMP9
MAP3K1	kinase	0.0173	ATF3,TOP2A
3-nitropropionic acid	chemical toxicant	0.0173	MMP9,SP1
salirasib	chemical drug	0.0173	ATF3,MTOR
DETA-NONOate	chemical reagent	0.0173	MMP9,TXNIP
FSH	complex	0.0175	BAG1,ID4,ITGA3,MMP9,SMAD4
ethanol	chemical - endogenous mammalian	0.0175	ATF3,CEBPB,MMP9,SP1,STAT3
leukotriene D4	chemical - endogenous mammalian	0.0179	ATF3,IL13
oblimersen	biologic drug	0.0179	ATF3,BRD2
FGF10	growth factor	0.0179	CEBPB,MMP9
Ccl2	cytokine	0.0179	CCR2,KDR
DCN	other	0.0179	ITGAV,MMP9
EHMT2	transcription regulator	0.0179	IL13,ZEB2
IFN Beta	group	0.0179	ATF3,CEBPB,MMP9
CDX2	transcription regulator	0.0179	APC,CD9,ITGB4
Tnf (family)	group	0.0182	ATF3,KDR,MMP9
13,14-dihydro-15-ketoprostaglandin D2	chemical - endogenous mammalian	0.0185	IL13
8-epi-prostaglandin F2alpha	chemical - endogenous mammalian	0.0185	MMP9
N-acetyl-D-mannosamine	chemical - endogenous mammalian	0.0185	SMAD4
retaspimycin	chemical drug	0.0185	STAT3
LGALS12	other	0.0185	CEBPB
anthralin	chemical drug	0.0185	KRT1
PHLDA2	other	0.0185	MKI67
Gata	group	0.0185	KDR
SLC39A8	transporter	0.0185	MMP9
ZDHHC2	enzyme	0.0185	CD9
PHF6	transcription regulator	0.0185	H2AX
dynasore	chemical reagent	0.0185	KDR
farletuzumab	biologic drug	0.0185	MTOR
Cathepsin	group	0.0185	MKI67
SEMA3F	other	0.0185	MMP9
PUF60	other	0.0185	H2AX
ZBTB46	transcription regulator	0.0185	STAT3
EAF2	transcription regulator	0.0185	H2AX
miR-508-3p (miRNAs w/seed GAUUGUA)	mature microRNA	0.0185	TWIST1
miR-873-5p (and other miRNAs w/seed CAGGAAC)	mature microRNA	0.0185	MKI67
mir-1275	microRNA	0.0185	MMP9
LSP1	other	0.0185	ITGA6
PROS1	other	0.0185	TWIST1
MAPKAPK5	kinase	0.0185	RAG1
RAB11A	enzyme	0.0185	STAT3
RBM14	transcription regulator	0.0185	SKP2
NRP2	kinase	0.0185	H2AX
ASH2L	transcription regulator	0.0185	MMP9
D-mannosamine	chemical - endogenous mammalian	0.0185	SMAD4
MYCT1	other	0.0185	CD9
AQP3	transporter	0.0185	KRT1
BBC3	other	0.0185	H2AX
GTF3A	transcription regulator	0.0185	MMP9
SMARCC2	transcription regulator	0.0185	KDR
VCAM1	transmembrane receptor	0.0185	MMP9
CDC27	other	0.0185	SKP2
RAB7A	enzyme	0.0185	MTOR
ADAM9	peptidase	0.0185	ITGA3
Cxcl3	cytokine	0.0185	CEBPB
Muc1	transmembrane receptor	0.0185	PDGFA
CLDN2	other	0.0185	MMP9
tideglusib	chemical drug	0.0185	KDR
LGH447	chemical drug	0.0185	MMP9
U 50488H	chemical reagent	0.0185	CCR2
phenylmethylsulfonyl fluoride	chemical - protease inhibitor	0.0185	STAT3
bisphosphonate	chemical drug	0.0185	STAT3
SPRR5	other	0.0185	KRT1
Collagen type V	complex	0.0185	ITGAV
sodium azide	chemical toxicant	0.0185	TXNIP
1-docosapentaenoylglycerol	chemical reagent	0.0185	MMP9
cockroach extract	chemical reagent	0.0185	IL13
9-hydroxyoctadecadienoic acid	chemical - endogenous mammalian	0.0185	CCR2
acetyl-11-keto-beta-boswellic acid	chemical reagent	0.0185	MKI67
CLEC11A	growth factor	0.0185	IL13,STAT4
GFI1	transcription regulator	0.0186	BTLA,RAG1,STAT4
CLEC4G	other	0.0192	PDGFA,THBS4
hexachlorobenzene	chemical toxicant	0.0192	ITGB4,MMP9
PAX5	transcription regulator	0.0192	CD19,TXNIP
IL32	cytokine	0.0192	MMP9,ULBP2
mir-24	microRNA	0.0192	HNF1A,KDR
EFNA2	kinase	0.0192	ITGB4,KRT1
luteolin	chemical drug	0.0192	HNF1A,MMP9
MAP2K4	kinase	0.0198	ATF3,STAT3
PIM1	kinase	0.0198	SKP2,STAT4
APOA1	transporter	0.0198	ATF3,CCR2
cytokine	group	0.0199	ITGA6,MMP9,STAT3
CREB1	transcription regulator	0.0201	ATF3,CD9,CEBPB,COL24A1,MKI67,STAT3
NR4A1	ligand-dependent nuclear receptor	0.0204	ATF3,IL13,ITGB4,MMP9
1810019D21Rik	other	0.0204	MMP9,PALMD
SPI1	transcription regulator	0.0207	CD19,CHIT1,IL13,RAG1
alitretinoin	chemical drug	0.0209	MKI67,MMP9,UBA7
FOS	transcription regulator	0.021	ATF3,ITGA6,ITGB4,MMP9,S100A9,TSC1
mir-181	microRNA	0.0211	IRF8,ZEB2
NOTCH3	transcription regulator	0.0211	KDR,MMP9
FOXC2	transcription regulator	0.0211	KDR,MMP9
CHD4	enzyme	0.0211	ID4,IL13
diphenyleneiodonium	chemical reagent	0.0211	IL13,MMP9
IGF1R	transmembrane receptor	0.0212	CEBPB,IFNGR2,STAT3,TWIST1
medroxyprogesterone acetate	chemical drug	0.0213	IL13,SP1,TWIST1
aldosterone	chemical - endogenous mammalian	0.0213	KDR,MTOR,PDGFA
RORC	ligand-dependent nuclear receptor	0.0216	BTLA,IL12RB1,S100A9
STAT6	transcription regulator	0.0217	IL13,MMP9,PDGFA,STAT4,THY1
TNFRSF8	transmembrane receptor	0.0218	IL13,KLRC2
mir-27	microRNA	0.0218	SMAD9,SP1
mitomycin C	chemical drug	0.0218	ATF3,BRD2
GPIIB-IIIA	complex	0.0221	MMP9
Rhox4b (includes others)	transcription regulator	0.0221	KDR
VAV	group	0.0221	STAT3
Camk	complex	0.0221	KDR
etretinate	chemical drug	0.0221	KRT1
vanillyl-N-nonylamide	chemical drug	0.0221	ATF3
obatoclax	chemical drug	0.0221	ATF3
antigen	group	0.0221	IL13
glycitein	chemical drug	0.0221	MMP9
HAND2-AS1	other	0.0221	MMP9
PIK3AP1	other	0.0221	IRF8
FKBP8	other	0.0221	MMP9
KMT2C	transcription regulator	0.0221	MMP9
PPP1R14B	phosphatase	0.0221	KDR
ZMYND10	other	0.0221	MMP9
LOC100288798	other	0.0221	CD9
RO4929097	chemical drug	0.0221	KDR
LDL-cholesterol	complex	0.0221	SHC1
peptide T	biologic drug	0.0221	ITGAV
CASP6	peptidase	0.0221	MMP9
KCNQ1OT1	other	0.0221	SMAD4
PRKD2	kinase	0.0221	KDR
CSRP3	other	0.0221	TXNIP
TNFRSF10A	transmembrane receptor	0.0221	STAT3
OPRK1	G-protein coupled receptor	0.0221	KDR
FGF13	growth factor	0.0221	MMP9
DLX4	transcription regulator	0.0221	TOP2A
mir-28	microRNA	0.0221	BTLA
miR-193a-5p (miRNAs w/seed GGGUCUU)	mature microRNA	0.0221	MTOR
MSLN	other	0.0221	MMP9
PRSS8	peptidase	0.0221	MMP9
TAB2	other	0.0221	MMP9
INPPL1	phosphatase	0.0221	IL13
ITPR2	ion channel	0.0221	TPR
ATP6V0A2	transporter	0.0221	MMP9
UBE2D1	enzyme	0.0221	SMAD4
SH2B3	other	0.0221	IL12RB1
EFEMP2	other	0.0221	MMP9
CMA1	peptidase	0.0221	MMP9
carboxymethylflavin	chemical - endogenous mammalian	0.0221	MMP9
formylmethylflavin	chemical - endogenous non-mammalian	0.0221	MMP9
PPID	enzyme	0.0221	TWIST1
MAP3K4	kinase	0.0221	TWIST1
19,20-epoxydocosapentaenoic acid	chemical - endogenous mammalian	0.0221	ZEB2
KX-01	chemical drug	0.0221	MTOR
Hrg	other	0.0221	MMP9
esculetin	chemical - endogenous non-mammalian	0.0221	SP1
betaxolol	chemical drug	0.0221	PDGFA
10-(6'-ubiquinonyl)decyltriphenylphosphonium	chemical drug	0.0221	KDR
naphthalene	chemical toxicant	0.0221	KRT14
malondialdehyde	chemical toxicant	0.0221	SP1
JWH-015	chemical reagent	0.0221	CCR2
praziquantel	chemical drug	0.0221	IL13
saquinavir	chemical drug	0.0221	MMP9
curcuminoids	chemical drug	0.0221	SP1
EPZ005687	chemical - protease inhibitor	0.0221	SOX10
GSI34	chemical reagent	0.0221	MTOR
lumichrome	chemical - endogenous non-mammalian	0.0221	MMP9
alpha-hydroxyglutarate	chemical - endogenous mammalian	0.0221	ZEB2
edelfosine	chemical drug	0.0221	ATF3
CV 3988	chemical reagent	0.0221	ITGAV
13-hydroxyoctadecadienoic acid	chemical - endogenous mammalian	0.0221	CCR2
bisphenol A	chemical - endogenous mammalian	0.0223	KDR,MMP9,STAT3
MYCN	transcription regulator	0.0224	FGF5,ITGA3,RFC3,ZEB2
SCD	enzyme	0.0224	ATF3,CEBPB
C5AR1	G-protein coupled receptor	0.0224	IL13,MMP9
seocalcitol	chemical drug	0.0224	SKP2,STAT3
EGR2	transcription regulator	0.0227	ID4,KDR,ZEB2
isoproterenol	chemical drug	0.0231	ATF3,MMP9,PDGFA
HOXD10	transcription regulator	0.0231	ITGA3,ITGB4
IL25	cytokine	0.0231	IL13,KDR
chloroquine	chemical drug	0.0231	STAT4,ULBP2
IL33	cytokine	0.0232	CCR2,IL13,ITGB4,S100A9
MAPK9	kinase	0.0234	CEBPB,ITGB4,MMP9
3-deazaneplanocin	chemical drug	0.0238	CEBPB,IRF8
NR4A3	ligand-dependent nuclear receptor	0.0238	IL13,SKP2
MMP12	peptidase	0.0238	MMP9,TPM4
ATF6	transcription regulator	0.0238	CEBPB,PVR
Sn50 peptide	chemical toxicant	0.0238	IFNGR2,MMP9
dihydrotestosterone	chemical - endogenous mammalian	0.024	HNF1A,KRT1,KRT14,MMP9,SHC1,TWIST1
PDGFB	growth factor	0.0245	MMP9,STAT3
BMI1	transcription regulator	0.0245	H2AX,ID4
NEUROG1	transcription regulator	0.0245	LCP1,MMP9
PRMT1	enzyme	0.0245	SOX10,ZEB2
MUC1	other	0.0245	MKI67,PDGFA
Go 6976	chemical - kinase inhibitor	0.0245	IL13,MMP9
folic acid	chemical - endogenous mammalian	0.0245	APC,MMP9
TSH	complex	0.0252	KDR,KRT14
CRH	cytokine	0.0252	KRT1,KRT14
hydroxyurea	chemical drug	0.0252	H2AX,KRT1
Ap1	complex	0.0253	ATF3,IL13,MMP9
phlorizin	chemical - endogenous non-mammalian	0.0258	HNF1A
flavokawain B	chemical - endogenous non-mammalian	0.0258	SP1
CXCL6	cytokine	0.0258	MMP9
apyrase	group	0.0258	MMP9
patulin	chemical toxicant	0.0258	ATF3
ISX	transcription regulator	0.0258	TWIST1
AKIRIN2	other	0.0258	MMP9
BCAR4	other	0.0258	MTOR
TIMD4	other	0.0258	IL13
MARCKSL1	other	0.0258	APC
APC (complex)	complex	0.0258	SKP2
PCM1	other	0.0258	MKI67
Collagen type III	complex	0.0258	ITGAV
ABL2	kinase	0.0258	CTSL
BANP	other	0.0258	STAT3
CCL18	cytokine	0.0258	MMP9
miR-519a-3p (and other miRNAs w/seed AAGUGCA)	mature microRNA	0.0258	ULBP2
miR-139-5p (miRNAs w/seed CUACAGU)	mature microRNA	0.0258	SHC1
miR-491-5p (and other miRNAs w/seed GUGGGGA)	mature microRNA	0.0258	MMP9
SDHA	enzyme	0.0258	CD19
NUP107	other	0.0258	TPR
CYP4F2	enzyme	0.0258	KDR
PTBP3	other	0.0258	ZEB2
P2RY4	G-protein coupled receptor	0.0258	MMP9
DAB1	other	0.0258	ITGA3
FKBP1A	enzyme	0.0258	MMP9
CUL1	enzyme	0.0258	SKP2
PPM1A	phosphatase	0.0258	ITGAV
DEFB4A/DEFB4B	other	0.0258	IL13
FBLN5	other	0.0258	TWIST1
LTC4S	enzyme	0.0258	IL13
RHOC	enzyme	0.0258	ATF3
PV-267	chemical reagent	0.0258	IL13
AP20187	chemical reagent	0.0258	CEBPB
nicorandil	chemical drug	0.0258	ATF3
trimethyltin	chemical reagent	0.0258	MMP9
2-mercaptoethanol	chemical - endogenous mammalian	0.0258	ATF3
anethole	chemical - endogenous non-mammalian	0.0258	MMP9
bergamottin	chemical - endogenous non-mammalian	0.0258	MMP9
butylidenephthalide	chemical reagent	0.0258	TWIST1
miR-124 mimic	chemical reagent	0.0258	KDR
miR-508-3p inhibitor	chemical reagent	0.0258	TWIST1
murabutide	chemical reagent	0.0258	CEBPB
SOX7	transcription regulator	0.0259	KDR,KRT14
cytarabine	chemical drug	0.0259	TOP2A,ULBP2
camptothecin	chemical drug	0.0263	ATF3,CCRL2,CTSL,H2AX,MMP9,TPM4
MAPK8	kinase	0.0265	CEBPB,IL13,MMP9
IRF7	transcription regulator	0.0265	CCRL2,IRF8,UBA7
F3	transmembrane receptor	0.0266	LCP1,MMP9
MAF	transcription regulator	0.0266	IL12RB1,IL13
3,3'-diindolylmethane	chemical drug	0.0266	ATF3,SP1
MSTN	growth factor	0.0274	MTOR,SMAD9
SOX9	transcription regulator	0.0274	SOX10,TWIST2
FASN	enzyme	0.0274	SKP2,SP1
EFNA1	other	0.0274	ITGB4,KRT1
GDNF	growth factor	0.0281	ITGA6,SOX10
aspirin	chemical drug	0.0285	ITGA6,KDR,MMP9
NFATC3	transcription regulator	0.0289	ATF3,IL13
GLI3	transcription regulator	0.0289	H2AX,PVR
entinostat	chemical drug	0.0289	H2AX,MMP9
lipoteichoic acid	chemical - endogenous non-mammalian	0.0289	MMP9,NOD2
NR1H4	ligand-dependent nuclear receptor	0.0293	CEBPB,HNF1A,TXNIP
N-Cadherin	group	0.0294	MMP9
LINC00461	other	0.0294	TOP2A
CYTOR	other	0.0294	STAT3
ARID5A	transcription regulator	0.0294	STAT3
ADGRF5	G-protein coupled receptor	0.0294	MMP9
NELFCD	other	0.0294	TOP2A
ZNF382	transcription regulator	0.0294	STAT3
borage oil	chemical drug	0.0294	PIK3R1
MAP3K12	kinase	0.0294	STAT3
STC1	kinase	0.0294	MTOR
S100a7a	other	0.0294	MKI67
IL22RA2	transmembrane receptor	0.0294	IL13
miR-192-5p (and other miRNAs w/seed UGACCUA)	mature microRNA	0.0294	ZEB2
GAL3ST1	enzyme	0.0294	ITGA6
CYP4A11	enzyme	0.0294	MMP9
OCLN	other	0.0294	MMP9
CSNK2A2	kinase	0.0294	ITGA6
CLTC	other	0.0294	KDR
CD276	other	0.0294	MMP9
GRB10	other	0.0294	KDR
PAX9	transcription regulator	0.0294	CD19
PIWIL2	enzyme	0.0294	STAT3
RGS16	enzyme	0.0294	IL13
SNW1	transcription regulator	0.0294	MMP9
PROKR1	G-protein coupled receptor	0.0294	TWIST1
teasaponin	chemical - endogenous non-mammalian	0.0294	STAT3
DIABLO	other	0.0294	MKI67
Havcr1	other	0.0294	IL13
H3C6	other	0.0294	THY1
mechlorethamine	chemical drug	0.0294	ATF3
domoic acid	chemical toxicant	0.0294	CEBPB
L-lactic acid	chemical - endogenous mammalian	0.0294	IL13
myxothiazol	chemical toxicant	0.0294	TXNIP
vandetanib	chemical drug	0.0294	KDR
GABP	complex	0.0294	SKP2
protocatechuic acid	chemical - endogenous non-mammalian	0.0294	SHC1
S42	chemical reagent	0.0294	MKI67
tyrphostin	chemical drug	0.0294	APC
dehydrocostus lactone	chemical - endogenous non-mammalian	0.0294	MMP9
sulfo-N-succinimidyl oleate	chemical toxicant	0.0294	SMAD4
tosyllysine chloromethyl ketone	chemical - protease inhibitor	0.0294	CCR2
RXRB	ligand-dependent nuclear receptor	0.0296	IL13,PDGFA
LGALS1	other	0.0296	IFNGR2,MMP9
PTHLH	other	0.0296	ITGA6,MMP9
silibinin	chemical drug	0.0296	MMP9,ZEB2
2-deoxyglucose	chemical drug	0.0296	IRF8,TXNIP
BRCA1	transcription regulator	0.0297	H2AX,RBL2,TWIST1
tyrphostin AG 1478	chemical - kinase inhibitor	0.0304	MMP9,TWIST1
MRTFA	transcription regulator	0.0306	ITGA6,MMP9,S100A9
SHH	peptidase	0.031	H2AX,PVR,RFC3
acetaminophen	chemical drug	0.031	CCR2,GLUD1,KDR
LCK	kinase	0.0311	MMP9,SKP2
NOD2	other	0.0311	TWIST1,TWIST2
CISH	other	0.0311	CCRL2,ILF3
E. coli serotype 0127B8 lipopolysaccharide	chemical - endogenous non-mammalian	0.0314	CCRL2,SMAD4,STAT3
15-deoxy-delta-12,14 -PGJ 2	chemical - endogenous mammalian	0.0319	KDR,MMP9,SP1
NKX2-1	transcription regulator	0.0319	PLA2G1B,RAG1,THY1
Bvht	other	0.0319	KDR,TWIST1
miR-141-3p (and other miRNAs w/seed AACACUG)	mature microRNA	0.0319	ITGAV,ZEB2
miR-199a-5p (and other miRNAs w/seed CCAGUGU)	mature microRNA	0.0319	ITGA3,ITGB4
ADAM12	peptidase	0.0319	CEBPB,RBL2
NTRK2	kinase	0.0319	PIK3R1,TWIST1
tamoxifen	chemical drug	0.032	MKI67,RBL2,SHC1,ZEB2
nifedipine	chemical drug	0.0327	BRAF,CTSL
8,9-epoxyeicosatrienoic acid	chemical - endogenous mammalian	0.033	MMP9
triciribine	chemical drug	0.033	ATF3
novobiocin	chemical drug	0.033	MKI67
bazedoxifene	chemical drug	0.033	MKI67
Pki	group	0.033	SP1
Bcl9-Cbp/p300-Ctnnb1-Lef/Tcf	complex	0.033	HNF1A
ZBTB10	other	0.033	SP1
SLC16A3	transporter	0.033	MMP9
FBXO42	other	0.033	MMP9
(±)-2-hydroxyoleic acid	chemical drug	0.033	PRKAR2A
PRMT6	enzyme	0.033	THEM4
CTDSP1	phosphatase	0.033	TWIST1
CD80/CD86	group	0.033	MKI67
tryptase	group	0.033	MMP9
low molecular weight heparin	chemical drug	0.033	MMP9
NDST1	enzyme	0.033	KDR
GLRX	enzyme	0.033	PDGFA
FGF3	growth factor	0.033	MMP9
TPM3	other	0.033	ITGA3
PI3	other	0.033	CEBPB
DNM3OS	other	0.033	H2AX
Ccl6	cytokine	0.033	MMP9
SHOX	transcription regulator	0.033	RBL2
SEMA3A	other	0.033	KDR
WNT5B	other	0.033	RBL2
MYDGF	cytokine	0.033	IL13
PLCB3	enzyme	0.033	IL13
GRM1	G-protein coupled receptor	0.033	MTOR
NELFA	other	0.033	TOP2A
PTMA	other	0.033	MMP9
DIAPH1	other	0.033	APC
USP37	peptidase	0.033	CEBPB
GLIS1	transcription regulator	0.033	S100A9
SCUBE3	other	0.033	MMP9
CD48	other	0.033	IL13
MCAM	other	0.033	ATF3
CD99	other	0.033	MMP9
EDA	cytokine	0.033	MKI67
NELFE	other	0.033	TOP2A
PDYN	transporter	0.033	KDR
asbestos	chemical toxicant	0.033	PDGFA
racemic flurbiprofen	chemical drug	0.033	MMP9
RP 73401	chemical toxicant	0.033	CEBPB
7,8-dihydro-7,8-dihydroxybenzo(a)pyrene 9,10-oxide	chemical toxicant	0.033	H2AX
1,1-bis(3'-indolyl)-1-(4-trifluoromethyl-phenyl)methane	chemical reagent	0.033	ATF3
calcium chloride	chemical drug	0.033	MMP9
NPM1-ALK	fusion gene/product	0.033	CEBPB
hexamethoxyflavone	chemical toxicant	0.033	MMP9
tyrphostin AG 1024	chemical - kinase inhibitor	0.033	RBL2
arachidonyltrifluoromethane	chemical reagent	0.033	PLA2G1B
L-N6-(1-iminoethyl)-lysine	chemical reagent	0.033	STAT3
ionomycin	chemical reagent	0.0332	IL13,MMP9,STAT3
LONP1	peptidase	0.0335	ECSIT,GLUD1
captopril	chemical drug	0.0335	MMP9,THBS4
topotecan	chemical drug	0.0337	ATF3,CCR2,TOP2A
NOS2	enzyme	0.0341	KDR,MMP9,THY1
GCG	other	0.0343	CEBPB,SP1
ATF4	transcription regulator	0.0346	ATF3,CEBPB,STAT3
TCF7L2	transcription regulator	0.0349	FH,ID4,IL12RB1,SOX10
budesonide	chemical drug	0.0351	BRAF,IL13
MMP9	peptidase	0.0351	IL13,MMP9
rottlerin	chemical toxicant	0.0351	IL13,MMP9
romidepsin	biologic drug	0.0351	ITGAV,MMP9
Ige	complex	0.0355	IL13,ITGAV,MTOR,PDGFA
PD173074	chemical reagent	0.0359	CEBPB,LCP1
Gsk3	group	0.0359	KDR,TWIST1
nelfinavir	chemical drug	0.0359	ATF3,MMP9
bexarotene	chemical drug	0.0359	MMP9,PIK3R1,S100A9
vancomycin	biologic drug	0.0359	CD9,ITGB4,STAT3
CCND1	transcription regulator	0.0365	ITGAV,KRT1,KRT14,TSC1
niclosamide	chemical drug	0.0366	IL13
anacardic acid	chemical - endogenous non-mammalian	0.0366	MMP9
ZFAS1	other	0.0366	ZEB2
PARP	group	0.0366	H2AX
NQO2	enzyme	0.0366	MMP9
ZGPAT	transcription regulator	0.0366	FGF5
BMS-754807	chemical drug	0.0366	MKI67
KCNN4	ion channel	0.0366	MMP9
LIPA	enzyme	0.0366	MTOR
PDK2	kinase	0.0366	IRF8
MIR320	group	0.0366	MMP9
miR-125b-2-3p (and other miRNAs w/seed CAAGUCA)	mature microRNA	0.0366	MMP9
LGALS7/LGALS7B	other	0.0366	MMP9
IL9R	transmembrane receptor	0.0366	IL13
MLH1	enzyme	0.0366	APC
HOXB5	transcription regulator	0.0366	ITGAV
LY9	other	0.0366	CD19
HOXB7	transcription regulator	0.0366	MMP9
DUSP22	phosphatase	0.0366	MTOR
CTTN	other	0.0366	CCR2
ATF5	transcription regulator	0.0366	TXNIP
HOXA1	transcription regulator	0.0366	FGF5
COP1	enzyme	0.0366	CEBPB
FUS	transcription regulator	0.0366	ATF3
PRKCH	kinase	0.0366	KRT1
TDGF1	growth factor	0.0366	STAT3
INCB054329	chemical drug	0.0366	STAT3
MALAT1	other	0.0366	TWIST1
nedocromil sodium	chemical drug	0.0366	MMP9
allyl isothiocyanate	chemical toxicant	0.0366	MMP9
NF 449	chemical reagent	0.0366	SP1
IC87114	chemical - kinase inhibitor	0.0366	IL13
Trolox C	chemical drug	0.0366	MMP9
sodium dodecyl sulfate	chemical drug	0.0366	KRT1
cortistatin A	chemical reagent	0.0366	IRF8
TAPI-1	chemical - protease inhibitor	0.0366	MMP9
gossypol	chemical drug	0.0366	ATF3
selenomethionine	chemical - endogenous mammalian	0.0366	MTOR
bile salt	chemical - endogenous mammalian	0.0366	HNF1A
CXCL8	cytokine	0.0367	MMP9,MTOR
AIRE	transcription regulator	0.0367	MMP9,S100A9
JUND	transcription regulator	0.0367	ITGB4,MMP9
MAP3K14	kinase	0.0367	IL13,MMP9
PPP3CA	phosphatase	0.0367	CD9,RAG1
PAX3	transcription regulator	0.0373	ID4,MMP9,SOX10
TGFA	growth factor	0.0376	CEBPB,MMP9
ZBTB17	transcription regulator	0.0376	MKI67,TOP2A
BRAF	kinase	0.0378	CCR2,CEBPB,MMP9
thapsigargin	chemical toxicant	0.0388	ATF3,CEBPB,MMP9
ITK	kinase	0.0401	IL13,STAT4
azathioprine	chemical drug	0.0402	PDGFA
1-hydroxy-2-methyl-2-butenyl 4-diphosphate	chemical - endogenous non-mammalian	0.0402	IL13
naringin	chemical - endogenous non-mammalian	0.0402	MMP9
HOXA-AS2	other	0.0402	BRAF
APOL1	transporter	0.0402	IFNGR2
MTF1	transcription regulator	0.0402	MMP9
Fcor	enzyme	0.0402	RBL2
SNHG20	other	0.0402	ZEB2
DLG1	kinase	0.0402	APC
enzalutamide	chemical drug	0.0402	TWIST1
MCL1	transporter	0.0402	KDR
MED14	transcription regulator	0.0402	IRF8
miR-186-5p (miRNAs w/seed AAAGAAU)	mature microRNA	0.0402	TWIST1
TWIST	group	0.0402	THY1
HAS2	enzyme	0.0402	MMP9
IL17RB	transmembrane receptor	0.0402	IL13
AIMP2	other	0.0402	MKI67
SART1	other	0.0402	MMP9
C6	other	0.0402	IL13
ST3-Hel2A-2	chemical reagent	0.0402	ATF3
TNNI3	transporter	0.0402	CCR2
VLDLR	transporter	0.0402	STAT3
AFP	transporter	0.0402	MMP9
OSTM1	other	0.0402	IRF8
PTGER3	G-protein coupled receptor	0.0402	SP1
CNB-001	chemical reagent	0.0402	ATF3
MAPK6	kinase	0.0402	MMP9
CELF1	translation regulator	0.0402	CEBPB
H3C14	other	0.0402	THBS4
S100A7	other	0.0402	MMP9
oligomycin	chemical - endogenous non-mammalian	0.0402	KDR
carbamazepine	chemical drug	0.0402	STAT3
orlistat	chemical drug	0.0402	SKP2
enoxacin	chemical drug	0.0402	LCP1
pterostilbene	chemical drug	0.0402	STAT3
manganese chloride	chemical reagent	0.0402	MTOR
pepstatin	chemical - protease inhibitor	0.0402	CD9
scopolamine	chemical drug	0.0402	MMP9
Cu2+	chemical - endogenous mammalian	0.0402	SP1
GATA4	transcription regulator	0.0407	IRF8,KRT14,THBS4
IFNL1	cytokine	0.041	ATF3,IL13
IL6R	transmembrane receptor	0.041	MMP9,STAT3
amphetamine	chemical drug	0.041	ATF3,STAT4
lithium	chemical drug	0.041	BAG1,MMP9
NUPR1	transcription regulator	0.0412	ATF3,CEBPB,MKI67,PIK3R1,SKP2
etoposide	chemical drug	0.0412	ATF3,H2AX,TOP2A
NFYA	transcription regulator	0.0418	TOP2A,TXNIP
MAPK3	kinase	0.0418	IL13,MMP9
ARNT2	transcription regulator	0.0422	LCP1,RBL2,SOX10
chenodeoxycholic acid	chemical - endogenous mammalian	0.0427	HNF1A,MMP9
IKBKE	kinase	0.0427	MMP9,PGM2
TGFBR1	kinase	0.0427	ID4,TWIST1
NEDD9	other	0.0427	MMP9,TXNIP
KDM1A	enzyme	0.0427	APC,LCP1,RAG1
triamcinolone acetonide	chemical drug	0.0433	ATF3,RAG1,TXNIP
NCOA3	transcription regulator	0.0436	KDR,MMP9
TCL1A	transcription regulator	0.0436	MMP9,S100A9
ulipristal acetate	chemical drug	0.0438	KDR
Il8r	group	0.0438	MMP9
HRH1	G-protein coupled receptor	0.0438	IL13
WWC1	transcription regulator	0.0438	MKI67
PTGDR2	G-protein coupled receptor	0.0438	IL13
TINCR	other	0.0438	KRT1
SRT1720	chemical drug	0.0438	MMP9
NELFB	other	0.0438	ATF3
CST3	other	0.0438	IRF8
miR-451a (and other miRNAs w/seed AACCGUU)	mature microRNA	0.0438	MMP9
mir-379	microRNA	0.0438	TXNIP
miR-150-5p (and other miRNAs w/seed CUCCCAA)	mature microRNA	0.0438	CEBPB
miR-126a-5p (and other miRNAs w/seed AUUAUUA)	mature microRNA	0.0438	TWIST1
PRAME	other	0.0438	TOP2A
PTGIR	G-protein coupled receptor	0.0438	IL13
HLA-G	other	0.0438	CCR2
DDB2	other	0.0438	MMP9
PDCD1LG2	enzyme	0.0438	IL13
NUMBL	other	0.0438	MMP9
FOXD3	transcription regulator	0.0438	SKP2
ZBTB32	transcription regulator	0.0438	IL13
TIGIT	other	0.0438	IL13
RASGRF1	other	0.0438	MMP9
DOK1	kinase	0.0438	STAT4
MAPKAPK3	kinase	0.0438	IL13
ELN	other	0.0438	MMP9
IL16	cytokine	0.0438	SKP2
4-methyl umbelliferone-8-carbaldehyde	chemical reagent	0.0438	IL13
KU-60019	chemical - kinase inhibitor	0.0438	H2AX
HNRNPAB	enzyme	0.0438	TWIST1
oxophenylarsine	chemical reagent	0.0438	IL13
SR 144528	chemical reagent	0.0438	CCR2
quinacrine	chemical drug	0.0438	SP1
indinavir	chemical drug	0.0438	MMP9
1-((2-chlorophenyl)diphenylmethyl)-1H-pyrazole	chemical reagent	0.0438	MMP9
roflumilast N-oxide	chemical - endogenous mammalian	0.0438	IL13
trientine	chemical drug	0.0438	SMAD4
myristoylated protein kinase A inhibitor 14-22 amide	chemical - kinase inhibitor	0.0438	MMP9
tetrathiomolybdate	chemical drug	0.0438	MMP9
PAX6	transcription regulator	0.0443	KRT1,MMP9,SMAD4
hemin	chemical - endogenous mammalian	0.0445	IL13,SHC1
SIM1	transcription regulator	0.0453	LCP1,RBL2,SOX10
ZFP36	transcription regulator	0.0453	S100A9,TOP2A
phorbol esters	chemical - other	0.0453	MMP9,PDGFA
Jnk	group	0.0469	IL13,MMP9,TWIST1
BMP2	growth factor	0.0469	ID4,MMP9,SMAD4
RGS4	enzyme	0.0471	ID4,KDR
SOCS3	phosphatase	0.0471	ATF3,STAT3
azithromycin	chemical drug	0.0474	MMP9
ladostigil	chemical drug	0.0474	PIK3R1
Mmp	group	0.0474	MMP9
CLEC10A	other	0.0474	MMP9
Adaptor protein 1	complex	0.0474	MMP9
CMKLR1	G-protein coupled receptor	0.0474	IL13
LAMTOR5	other	0.0474	SKP2
PDGFRB	kinase	0.0474	STAT3
L1CAM	other	0.0474	MMP9
PPP3CB	phosphatase	0.0474	RBL2
CCL21	cytokine	0.0474	IL13
HIF3A	transcription regulator	0.0474	STAT3
MED16	transcription regulator	0.0474	MMP9
JARID2	transcription regulator	0.0474	ZEB2
TLE1	transcription regulator	0.0474	ATF3
TIA1	other	0.0474	SKP2
PIM3	kinase	0.0474	STAT4
AK1	kinase	0.0474	GLUD1
CRLF2	transmembrane receptor	0.0474	IL13
FZR1	kinase	0.0474	SKP2
LAMA2	other	0.0474	MMP9
SERPINB5	other	0.0474	IL13
RPL22	translation regulator	0.0474	ATF3
KRT8	other	0.0474	ITGB4
OPRM1	G-protein coupled receptor	0.0474	MMP9
HSPA1A/HSPA1B	enzyme	0.0474	BRAF
POU3F1	transcription regulator	0.0474	KRT14
SIRPA	phosphatase	0.0474	IL13
HPSE	enzyme	0.0474	MMP9
ARHGDIA	other	0.0474	SP1
vatalanib	chemical drug	0.0474	MMP9
iodoacetic acid	chemical toxicant	0.0474	ATF3
cytochalasin B	chemical toxicant	0.0474	MMP9
Complement	complex	0.0474	PDGFA
4-hydroxycinnamyl aldehyde	chemical - endogenous non-mammalian	0.0474	MMP9
icatibant	biologic drug	0.0474	STAT3
adefovir dipivoxil	chemical drug	0.0474	CEBPB
gambogic acid	chemical - endogenous non-mammalian	0.0474	MMP9
S-equol	chemical drug	0.0474	MMP9
isobutylmethylxanthine	chemical toxicant	0.0474	CEBPB,ITGA3,RBL2
TLR7	transmembrane receptor	0.0474	ATF3,CEBPB,IL13
PDLIM2	other	0.0481	STAT4,TXNIP
CALCA	other	0.0481	KDR,MKI67
L-triiodothyronine	chemical - endogenous mammalian	0.0482	BAG1,FH,ITGAV,MMP9,SP1
FGF8	growth factor	0.049	MKI67,SHC1
okadaic acid	chemical toxicant	0.049	KRT14,MMP9
CG	complex	0.0495	CEBPB,ITGAV,MMP9,SMAD4
Ifnar	group	0.0499	IRF8,MMP9
daidzein	chemical drug	0.0499	PIK3R1,ZEB2

## Sheet: Infant 2 upstream regulators
Upstream Regulator	Molecule Type	p-value of overlap	Target Molecules in Dataset	Mechanistic Network
IFNG	cytokine	5.15e-23	A2M,ADM,B2M,C1QB,C3,CD276,CD38,CD40LG,CD68,CDKN1A,CDKN2A,CEBPB,CLEC4E,CXADR,CYBB,DUSP1,FZD1,HLA-A,HLA-DQB1,IL12RB1,IL7,KRT17,MYB,OAS2,PDGFB,PHGDH,PKM,PLD1,RORC,S100A7,SPP1,STAT3,TAP1,TAPBPL,TFDP1,TGFB2,TREM2	55 (17)
lipopolysaccharide	chemical drug	4.23e-21	ADM,AURKB,C3,CD276,CD38,CD40LG,CD68,CDKN1A,CEBPB,CLEC4E,CXADR,CXCR2,CYBB,DUSP1,EP300,FPR1,FZD1,HLA-A,HLA-DQB1,IL12RB1,IL33,IL7,MBL2,MME,MYB,OAS2,PC,PDGFB,PIK3CG,PKM,PLD1,SELPLG,SPP1,STAT3,TAP1,TFDP1,TGFB2,TLR10,TREM2,VSIR	64 (20)
TNF	cytokine	3.59e-20	A2M,ADM,B2M,C3,CD38,CD40LG,CDKN1A,CDKN2A,CEBPB,CLEC4E,CLU,COL27A1,CXCR2,CYBB,DUSP1,FPR1,GPX1,HLA-A,IL12RB1,IL33,IL7,MBL2,OAS2,PC,PDGFB,PHGDH,PIK3CG,PKM,S100A7,SELPLG,SOX9,SPP1,STAT3,TAP1,TGFB2,TNR,TREM2,TXN2	63 (21)
IL6	cytokine	3.15e-15	A2M,ADM,C3,CD38,CD68,CDKN1A,CDKN2A,CEBPB,CLEC4E,CLU,CYBB,DUSP1,HLA-A,IL7,MYB,PDGFB,RORC,S100A7,SPP1,STAT3,TAP1,TLR10,TTR	54 (14)
TGFB1	growth factor	9.71e-15	ADM,B2M,C1QB,C3,CD68,CDKN1A,CDKN2A,CEBPB,CLU,CXADR,CXCR2,CXCR6,CYBB,DUSP1,FGF9,FZD1,GDF6,HLA-DQB1,IL33,KRT17,L1CAM,MYB,NT5E,PDGFB,PHGDH,PKM,RORC,SELPLG,SOX9,SPP1,STAT3,TGFB2	58 (22)
STAT3	transcription regulator	4.79e-14	A2M,ADM,CD40LG,CDKN1A,CDKN2A,CEBPB,CXCR2,HLA-A,HOXA10,IL12RB1,IL7,KRT17,MYB,OAS2,PDGFB,RORC,S100A7,STAT3,TAP1,TFDP1	60 (24)
beta-estradiol	chemical - endogenous mammalian	7.75e-13	A2M,ADM,C3,CD276,CDKN1A,CEBPB,CLU,CXADR,CYBB,DUSP1,EP300,FGF9,GPX1,HLA-A,HOXA10,IGF2R,IL7,KRT17,L1CAM,MME,MYB,PDGFB,PKM,RASGRF1,RORC,S100A7,SFN,SOX9,STAT3,TGFB2,TTR,TXN2	57 (21)
tetradecanoylphorbol acetate	chemical drug	2.46e-12	ADM,AURKB,C3,CD276,CD40LG,CD68,CDKN1A,CDKN2A,CXCR2,CYBB,DUSP1,EP300,FZD1,IL12RB1,MME,PHGDH,PKM,PLD1,RORC,SELPLG,SPP1,STAT3,TFDP1,TLR10	60 (21)
KRAS	enzyme	3.14e-12	AURKB,B2M,CDKN1A,CDKN2A,CEBPB,CLU,CXADR,CYBB,DUSP1,IL33,L1CAM,MME,NT5E,PC,PKM,PLD1,SOX9,SPP1,STAT3,TAP1	47 (20)
doxorubicin	chemical drug	3.96e-12	A2M,ADM,AURKB,CDKN1A,CDKN2A,CLU,CYBB,DUSP1,EP300,H2AX,NT5E,SFN,SOX9,SPP1,STAT3,TAP1	49 (22)
E. coli B5 lipopolysaccharide	chemical - endogenous non-mammalian	9.08e-12	B2M,CDKN1A,CXCR2,CXCR6,CYBB,DUSP1,GPX1,HLA-A,IL7,SPP1,STAT3,TGFB2,TTR	55 (22)
mifepristone	chemical drug	9.85e-12	ADM,C1QB,C3,CDKN1A,CEBPB,CLU,CYBB,DUSP1,HLA-DQB1,HOXA10,MME,MYB,PC,SPP1	51 (20)
RELA	transcription regulator	9.91e-12	A2M,B2M,C3,CDKN1A,CDKN2A,CEBPB,CYBB,DUSP1,MYB,OAS2,PDGFB,PKM,PLD1,RORC,SOX9,TAP1	53 (22)
EIF4E	translation regulator	1.16e-11	B2M,CDKN1A,CDKN2A,CEBPB,CYBB,EP300,HLA-A,HLA-DQB1,IL12RB1,IL33,SELPLG,VSIR
IL1B	cytokine	2.11e-11	A2M,ADM,B2M,C3,CD40LG,CDKN1A,CEBPB,CYBB,DUSP1,EP300,HLA-A,IL33,IL7,OAS2,PDGFB,PLD1,RORC,SOX9,SPP1,STAT3,TREM2	58 (19)
tretinoin	chemical - endogenous mammalian	4.52e-11	A2M,ADM,C3,CD38,CD68,CDKN1A,CDKN2A,CEBPB,CYBB,DUSP1,EP300,GPX1,HLA-A,HOXA10,MYB,OAS2,PDGFB,PIK3CG,PLD1,RASGRF1,RORC,SOX9,SPP1,STAT3,TAP1,TGFB2	55 (23)
dexamethasone	chemical drug	4.6e-11	ADM,B2M,C1QB,C3,CD38,CDKN1A,CDKN2A,CEBPB,CKLF,CLU,CMKLR1,COL27A1,CXADR,CYBB,DUSP1,GPX1,HLA-A,HLA-DQB1,IL12RB1,IL33,IL7,KRT17,MME,MYB,PC,PLD1,SOX9,SPP1,TGFB2,TTR	48 (19)
ERK1/2	group	6.89e-11	B2M,C3,CDKN1A,CEBPB,CYBB,DUSP1,FZD1,HLA-A,KRT17,PKM,SOX9,SPP1,TAP1	55 (21)
IL10	cytokine	7.23e-11	ADM,CD68,CDKN1A,DUSP1,FPR1,HLA-DQB1,IL33,IL7,NT5E,PHGDH,PIK3CG,SELPLG,SPP1,STAT3,TAP1	50 (7)
sirolimus	chemical drug	1.28e-10	ADM,AURKB,B2M,CD68,CDKN1A,CDKN2A,CEBPB,FGF9,FPR1,IL7,MYB,PDGFB,PKM,RORC,SFN,SOX9	45 (15)
genistein	chemical drug	1.74e-10	A2M,ADM,C3,CD68,CDKN1A,CKLF,CLU,CXCR2,DUSP1,HLA-A,HOXA10,IGF2R,MYB,SPP1	49 (15)
ID2	transcription regulator	2.91e-10	ADM,AURKB,CD19,CD40LG,CDKN1A,CDKN2A,CEBPB,CXCR6,DUSP1,MYB,SOX9	26 (10)
Immunoglobulin	complex	3.65e-10	ADM,CD40LG,CD68,CXCR2,DUSP1,FPR1,GPX1,H2AX,HLA-A,HLA-DQB1,IL33,NT5E,OAS2,PC,RORC,SPP1,STAT3	42 (7)
progesterone	chemical - endogenous mammalian	9.12e-10	ADM,C3,CDKN1A,CDKN2A,CEBPB,HLA-DQB1,HOXA10,IL33,MME,MYB,PKM,SFN,SPP1,STAT3,TGFB2,TTR	47 (19)
NFkB (complex)	complex	1.02e-09	A2M,ADM,C3,CD40LG,CDKN1A,CEBPB,CLEC4E,CLU,CYBB,HLA-A,KRT17,MBL2,PLD1,SELPLG,SPP1,TAP1	65 (22)
AHR	ligand-dependent nuclear receptor	1.07e-09	A2M,ADM,CD38,CDKN1A,CDKN2A,COL27A1,FGF9,NT5E,PDGFB,RORC,SPP1,STAT3,TGFB2	62 (23)
IRF1	transcription regulator	1.42e-09	B2M,CDKN1A,CYBB,IL12RB1,IL33,IL7,MYB,OAS2,STAT3,TAP1	47 (15)
IGF1	growth factor	1.85e-09	A2M,ADM,CDKN1A,CDKN2A,CEBPB,CLU,CYBB,DUSP1,H2AX,MYB,PKM,SFN,SPP1,TAP1	58 (23)
RBPJ	transcription regulator	4.1e-09	CDKN1A,CDKN2A,DUSP1,FGF9,PDGFB,PIK3CG,RORC,SOX9,TGFB2	47 (20)
NFKBIA	transcription regulator	5.82e-09	A2M,AURKB,C3,CDKN1A,CEBPB,CLU,HLA-A,HOXA10,IGF2R,IL33,SOX9,TFDP1,TGFB2	51 (20)
APP	other	5.94e-09	C3,CD68,CDKN1A,CDKN2A,CLU,CXCR2,CYBB,FZD1,IGF2R,IL7,L1CAM,MME,PDGFB,PKM,SOX9,STAT3,TLR10,TTR	54 (23)
CSF2	cytokine	6.01e-09	C3,CD276,CD38,CD40LG,CDKN1A,CLEC4E,CYBB,HLA-DQB1,MME,MYB,PHGDH,PIK3CG,PLD1,SPP1	53 (19)
IL2	cytokine	7.17e-09	C3,CD38,CD40LG,CDKN1A,CMKLR1,CXCR6,IL12RB1,L1CAM,MME,MYB,NT5E,RORC,SELPLG,SPP1,STAT3	40 (13)
SMARCA4	transcription regulator	7.33e-09	A2M,CD19,CDKN1A,CDKN2A,CEBPB,CXCR6,FGF9,GPX1,MYB,SPP1,TAP1,TAPBPL,TGFB2,TREM2,TTR	29 (7)
CG	complex	8.03e-09	ADM,B2M,CDKN1A,CEBPB,CLU,DUSP1,FGF9,FZD1,HLA-A,IL33,SPP1,TGFB2	46 (18)
TP53	transcription regulator	8.4e-09	A2M,AURKB,CDKN1A,CDKN2A,CEBPB,CLU,CXCR2,CXCR6,DUSP1,GPX1,H2AX,IL12RB1,IL7,MCAT,PDGFB,PHGDH,PIK3CG,PKM,SFN,SPP1,STAT3,TAP1,TFDP1,TGFB2,TXN2	57 (23)
CDKN2A	transcription regulator	9.08e-09	A2M,AURKB,C3,CD40LG,CDKN1A,CDKN2A,CEBPB,CXCR2,DUSP1,H2AX,TFDP1	39 (14)
RXRA	ligand-dependent nuclear receptor	1.04e-08	C3,CD38,CDKN1A,CDKN2A,GPX1,PC,PDGFB,PLD1,RORC,SPP1,TGFB2	47 (20)
LDLR	transporter	1.21e-08	AURKB,CD40LG,CD68,CDKN1A,CLEC4E,DUSP1,FPR1,IL12RB1,SPP1,TAP1	13 (3)
trichostatin A	chemical drug	1.59e-08	AURKB,B2M,CD40LG,CDKN1A,CDKN2A,CLU,CXADR,CYBB,DUSP1,GLI3,HLA-DQB1,HMGN5,HOXA10,L1CAM,MME,SPP1,STAT3	48 (17)
mir-155	microRNA	1.72e-08	CD40LG,CD68,CDKN1A,CEBPB,IL7,MME,MYB,STAT3	52 (18)
CD40LG	cytokine	1.9e-08	B2M,CD38,CD40LG,CDKN1A,CLU,DUSP1,HLA-DQB1,IL12RB1,SELPLG,STAT3,TAP1,TREM2	59 (20)
mycophenolic acid	chemical drug	2.32e-08	ADM,CDKN1A,CLU,CYBB,DUSP1,KRT17,MME	34 (10)
decitabine	chemical drug	2.45e-08	B2M,CDKN1A,CDKN2A,CLU,DUSP1,FLG,GLI3,GPX1,HMGN5,HOXA10,L1CAM,PDGFB,SFN,SPP1,STAT3,TGFB2	33 (16)
PTEN	phosphatase	2.7e-08	ADM,AURKB,C3,CDKN1A,CDKN2A,CEBPB,CXCR6,DUSP1,FGF9,HOXA10,L1CAM,MME,PHGDH,SPP1,STAT3	50 (21)
NR3C1	ligand-dependent nuclear receptor	2.91e-08	A2M,ADM,B2M,CD38,CD40LG,CDKN1A,CEBPB,DUSP1,GPX1,IL33,KRT17,PC,PRKACB,SPP1,STAT3	62 (20)
TCL1A	transcription regulator	3.2e-08	C1QB,CD68,CLEC4E,CXCR2,CYBB,FPR1,TREM2
camptothecin	chemical drug	3.27e-08	CDKN1A,CDKN2A,CXCR2,FPR1,H2AX,HLA-A,HLA-DQB1,MYB,PIK3CG,PLD1,PRUNE1,SFN,SPP1,TAP1	33 (13)
BCR-ABL1	fusion gene/product	3.74e-08	AURKB,CDKN2A,CEBPB,MME,MYB,PIK3CG,PKM	24 (7)
gentamicin	chemical drug	4.89e-08	C1QB,CEBPB,CLU,H2AX,PC,PHGDH,SPP1,STAT3,TAP1,TREM2,TTR
RNA polymerase II	complex	5.36e-08	B2M,CDKN1A,CDKN2A,DUSP1,L1CAM,PRUNE1,RORC,SFN,SPP1,TAP1	12 (3)
HIF1A	transcription regulator	5.83e-08	ADM,CDKN1A,CDKN2A,H2AX,L1CAM,NT5E,PDGFB,PKM,RORC,SOX9,STAT3,TGFB2	51 (20)
butyric acid	chemical - endogenous mammalian	6.13e-08	A2M,CDKN1A,CDKN2A,CLU,DUSP1,EP300,GLI3,MYB,OAS2,SOX9,SPP1,STAT3	43 (22)
SPI1	transcription regulator	6.34e-08	CD19,CD40LG,CD68,CDKN1A,CYBB,GPX1,MME,MYB,PIK3CG,SPP1
HDAC1	transcription regulator	6.78e-08	CDKN1A,CDKN2A,DUSP1,H2AX,MME,PDGFB,RORC,SOX9,SPP1,STAT3	49 (19)
resiquimod	chemical drug	7.99e-08	C3,CEBPB,CLEC4E,GPX1,IL33,IL7,OAS2,PIK3CG,PKM,SPP1	49 (9)
Interferon alpha	group	8.38e-08	B2M,C3,CD38,CDKN1A,GIMAP4,HLA-A,IL12RB1,IL7,NT5E,OAS2,STAT3,TAP1	39 (12)
OSM	cytokine	1.02e-07	A2M,B2M,CDKN1A,CXADR,FLG,HLA-A,IL33,IL7,KRT17,S100A7,SPP1,STAT3,TAP1	40 (12)
GLI2	transcription regulator	1.15e-07	CD40LG,CDKN1A,CLU,CXCR2,KRT17,SOX9,SPP1
Akt	group	1.25e-07	A2M,ADM,CD40LG,CDKN1A,CEBPB,L1CAM,MME,MYB,NT5E,SOX9,SPP1	35 (12)
HRAS	enzyme	1.25e-07	A2M,ADM,AURKB,B2M,CDKN1A,CDKN2A,CEBPB,CLU,DUSP1,FZD1,SELPLG,SPP1,TAP1,TGFB2	54 (22)
TWIST1	transcription regulator	1.54e-07	C3,CDKN1A,CDKN2A,CLU,MME,NT5E,SPP1,TGFB2
NR1H3	ligand-dependent nuclear receptor	1.56e-07	AURKB,CD38,CD68,CDKN1A,CLEC4E,FPR1,GPX1,IL12RB1,TAP1
EPAS1	transcription regulator	1.56e-07	ADM,CDKN1A,CEBPB,FLG,GPX1,L1CAM,NT5E,PDGFB,SOX9	23 (7)
JUN	transcription regulator	1.89e-07	A2M,C1QB,C3,CD68,CDKN1A,CDKN2A,CLU,DUSP1,IGF2R,MYB,RASGRF1,SPP1	52 (20)
BCL6	transcription regulator	1.93e-07	A2M,CD19,CDKN1A,CDKN2A,MYB,PIK3CG,RORC,SOX9,STAT3	19 (3)
dihydrotestosterone	chemical - endogenous mammalian	1.96e-07	ADM,B2M,CDKN1A,CLU,CMKLR1,CYBB,HLA-A,MME,PC,PHGDH,SOX9,SPP1,TGFB2	57 (22)
TCF4	transcription regulator	2.02e-07	CD38,CDKN1A,CDKN2A,GIMAP4,MYB,PIK3CG,SOX9,SPP1,STAT3,TAPBPL,VSIR
calcitriol	chemical drug	2.11e-07	C3,CDKN1A,CEBPB,CYBB,DUSP1,FLG,PC,PLD1,RORC,SPP1,STAT3,TAP1,TGFB2	50 (22)
TP73	transcription regulator	2.4e-07	B2M,C3,CDKN1A,IL7,PDGFB,SFN,SPP1,TAP1,TGFB2,TREM2,TTR	33 (7)
CSF3	cytokine	2.51e-07	CEBPB,CXCR2,CYBB,FPR1,IL7,RORC,STAT3,TFDP1	30 (4)
Ifn	group	2.67e-07	B2M,HLA-A,IL33,IL7,OAS2,SPP1,TAP1	13 (3)
FOXP3	transcription regulator	2.98e-07	CD40LG,CDKN1A,CXCR6,HLA-A,NT5E,RORC,TLR10,TTR	18 (3)
SIRT1	transcription regulator	3.43e-07	AURKB,CDKN1A,CDKN2A,CEBPB,EP300,HLA-A,HLA-DQB1,OAS2,PC,STAT3,TAP1	42 (16)
FGF1	growth factor	3.52e-07	CD68,CDKN1A,FZD1,GPX1,SPP1,TGFB2,TTR	29 (8)
KITLG	growth factor	3.57e-07	B2M,CD68,CDKN1A,CLU,MME,MYB,PDGFB,PKM,STAT3	37 (9)
CEBPB	transcription regulator	4.62e-07	ADM,C3,CDKN1A,CEBPB,CLEC4E,FZD1,HLA-A,IL7,MBL2,SPP1,STAT3	47 (16)
JUND	transcription regulator	4.63e-07	C1QB,C3,CDKN2A,CLU,CYBB,SPP1	20 (6)
EP300	transcription regulator	4.95e-07	B2M,CD19,CDKN1A,CDKN2A,DUSP1,EP300,GIMAP4,IL12RB1,MME,RORC,TGFB2	32 (11)
U0126	chemical - kinase inhibitor	4.99e-07	C3,CD40LG,CDKN1A,CEBPB,CYBB,DUSP1,PLD1,RORC,SOX9,SPP1,STAT3,TGFB2	44 (21)
LDL	complex	5.07e-07	C3,CD40LG,CD68,CDKN1A,CDKN2A,CYBB,DUSP1,GPX1,STAT3	53 (23)
Ca2+	chemical - endogenous mammalian	5.23e-07	CD19,CDKN1A,CEBPB,DUSP1,FLG,IL33,MYB,S100A7,SPP1	41 (15)
bleomycin	chemical drug	5.24e-07	C3,CD68,CDKN1A,FZD1,H2AX,SPP1,STAT3,TGFB2	53 (18)
IL1	group	5.26e-07	C3,CD40LG,CDKN1A,DUSP1,FPR1,IL33,IL7,PLD1,RORC,SOX9	41 (16)
ID3	transcription regulator	5.88e-07	ADM,CD40LG,CDKN1A,CDKN2A,CEBPB,CXCR6,DUSP1,MYB	49 (15)
APC	enzyme	5.92e-07	CDKN1A,CLU,CXCR2,GLI3,SOX9,SPP1,STAT3	20 (7)
NRAS	enzyme	6.1e-07	B2M,CD68,CDKN1A,CDKN2A,CYBB,HLA-A,STAT3,TAP1	45 (20)
TGFBR2	kinase	6.83e-07	CDKN1A,CDKN2A,CLU,FGF9,PDGFB,SPP1,STAT3,TGFB2	45 (23)
STAT1	transcription regulator	7.68e-07	A2M,B2M,C3,CDKN1A,IL33,OAS2,RORC,STAT3,TAP1,TAPBPL	48 (11)
IGF1R	transmembrane receptor	7.75e-07	CD38,CD68,CDKN1A,CEBPB,CLU,IGF2R,PKM,STAT3,TFDP1	48 (13)
RHOA	enzyme	8.67e-07	CDKN1A,CDKN2A,CEBPB,PIK3CG,SOX9,STAT3	49 (23)
mir-21	microRNA	8.71e-07	CD19,CDKN1A,CDKN2A,CLU,H2AX,OAS2,STAT3,TAP1,TREM2
LDB1	transcription regulator	9.23e-07	CDKN1A,CDKN2A,CLEC4E,CPSF7,IGF2R,NT5E,STAT3,TAP1,TGFB2
LMO2	transcription regulator	9.5e-07	CDKN1A,CDKN2A,CLEC4E,CPSF7,IGF2R,NT5E,STAT3,TAP1,TGFB2
IL27	cytokine	9.56e-07	B2M,CD38,CKLF,HLA-A,HLA-DQB1,RORC,TAP1
FAS	transmembrane receptor	9.57e-07	CDKN1A,CXCR2,FPR1,HLA-DQB1,MME,PIK3CG,PLD1,PRUNE1,SELPLG,SPP1	12 (4)
poly rI:rC-RNA	biologic drug	1.02e-06	B2M,C3,CD40LG,CEBPB,CLEC4E,DUSP1,FPR1,HLA-A,IL33,MBL2,MYB,OAS2,TAP1	53 (16)
AG490	chemical - kinase inhibitor	1.05e-06	A2M,CD68,CDKN1A,IL7,SPP1,STAT3	47 (10)
inosine	chemical - endogenous mammalian	1.2e-06	A2M,C1QB,C3,CD68,L1CAM
MAPK1	kinase	1.24e-06	CDKN1A,DUSP1,IL12RB1,KRT17,NT5E,OAS2,PDGFB,PLD1,SPP1,TAP1	35 (13)
glucocorticoid	chemical drug	1.26e-06	CD40LG,CDKN1A,CEBPB,CLU,DUSP1,KRT17,SPP1,TGFB2,TLR10	36 (16)
PI3K (complex)	complex	1.26e-06	CD40LG,CDKN1A,CEBPB,CYBB,DUSP1,IL33,PIK3CG,SOX9,SPP1	42 (21)
AKT1	kinase	1.26e-06	AURKB,CDKN1A,CLU,CXCR6,EP300,MYB,PKM,SPP1,TGFB2	42 (19)
Ifnar	group	1.27e-06	B2M,C3,HLA-A,OAS2,SPP1,TAP1	49 (12)
NKX2-3	transcription regulator	1.29e-06	ADM,CD38,CD68,CDKN1A,CXADR,PHGDH,PLD1,TAP1
carbon tetrachloride	chemical toxicant	1.29e-06	CD38,CDKN1A,CEBPB,DUSP1,IGF2R,PDGFB,SPP1,TGFB2	48 (22)
resveratrol	chemical drug	1.33e-06	CD68,CDKN1A,CDKN2A,CYBB,EP300,GPX1,PDGFB,SPP1,TGFB2	57 (22)
JUNB	transcription regulator	1.37e-06	C1QB,C3,CD68,CDKN2A,CLU,DUSP1,RASGRF1	20 (6)
17-alpha-ethinylestradiol	chemical drug	1.43e-06	C1QB,C3,CD68,CDKN1A,CXCR2,H2AX,SFN
PIK3C3	kinase	1.54e-06	CDKN2A,HLA-A,HLA-DQB1
NFAT (complex)	complex	1.55e-06	CD40LG,CD68,IL33,SPP1
EGFR	kinase	1.79e-06	CDKN1A,CDKN2A,CEBPB,DUSP1,IL33,KRT17,MME,NT5E,PKM,SOX9,STAT3	55 (20)
ethanol	chemical - endogenous mammalian	1.83e-06	ADM,CD40LG,CDKN1A,CEBPB,CLU,DUSP1,HLA-A,MME,STAT3,TGFB2	51 (15)
VCAN	other	2e-06	ADM,C3,CDKN1A,CDKN2A,CEBPB,CLU,OAS2	47 (17)
ETV6-RUNX1	fusion gene/product	2.04e-06	ADM,CD19,CYBB,GIMAP4,IL7,MME,OAS2,SPP1,STAT3
hydrogen peroxide	chemical - endogenous mammalian	2.2e-06	CD68,CDKN1A,CDKN2A,CLU,DUSP1,GPX1,H2AX,PDGFB,SPP1,STAT3,TAP1	55 (21)
PIK3CG	kinase	2.27e-06	B2M,HLA-A,OAS2,PIK3CG,SOX9,TAP1	31 (7)
NFATC1	transcription regulator	2.27e-06	CD40LG,CYBB,IL33,RORC,SELPLG,SPP1	26 (5)
methotrexate	chemical drug	2.71e-06	C1QB,C3,CDKN1A,CXCR2,DUSP1,FPR1,SPP1,TTR	33 (7)
methylprednisolone	chemical drug	2.88e-06	A2M,B2M,C1QB,CD19,CD38,CDKN1A,CYBB,DUSP1,IGF2R,PC,STAT3,TLR10	20 (2)
fluticasone propionate	chemical drug	2.97e-06	ADM,C1QB,C3,MBL2,OAS2,SPP1,TAP1	30 (6)
RUNX1	transcription regulator	3.15e-06	CDKN1A,CDKN2A,EP300,IGF2R,MYB,RORC,SPP1,STAT3	38 (18)
IL21	cytokine	3.45e-06	CD38,CD40LG,CDKN1A,OAS2,RORC,STAT3,TAP1	48 (11)
tributyrin	chemical drug	3.67e-06	ADM,CDKN1A,DUSP1,KRT17,MME
folic acid	chemical - endogenous mammalian	3.67e-06	CDKN1A,CLU,CYBB,EP300,FZD1	30 (5)
cigarette smoke	chemical toxicant	3.86e-06	ADM,C3,CDKN1A,CDKN2A,FLG,OAS2,PDGFB,TREM2	42 (18)
KLF2	transcription regulator	4.15e-06	ADM,CD40LG,CDKN1A,SELPLG,SOX9,STAT3,TGFB2	32 (7)
D-glucose	chemical - endogenous mammalian	4.33e-06	C3,CDKN1A,CEBPB,CLU,CYBB,DUSP1,EP300,GPX1,PC,PKM,SOX9,SPP1	46 (20)
IL15	cytokine	4.4e-06	CD38,CD40LG,CDKN1A,CEBPB,CMKLR1,CXCR6,IL12RB1,PKM,PLD1,SELPLG	33 (8)
Ngf	group	4.59e-06	CDKN1A,CLU,DUSP1,MYB,TGFB2	52 (18)
cyclosporin A	biologic drug	4.76e-06	A2M,CD40LG,CD68,CDKN1A,CLU,H2AX,PKM,PRKACB,RORC,SPP1	49 (12)
TBX21	transcription regulator	4.93e-06	CD38,IL12RB1,RORC,SELPLG,SPP1	32 (7)
IRF4	transcription regulator	5.14e-06	B2M,CD68,CDKN2A,IL12RB1,IL33,RORC,SPP1	10 (4)
PARP	group	5.25e-06	CDKN1A,CDKN2A,H2AX
JAK1	kinase	5.3e-06	CDKN1A,HLA-A,PDGFB,STAT3,TAP1	47 (14)
8-bromo-cAMP	chemical reagent	5.32e-06	ADM,CEBPB,CLU,DUSP1,IL12RB1,SPP1,TGFB2	56 (17)
CEBPA	transcription regulator	5.34e-06	A2M,C3,CD19,CDKN1A,CEBPB,FZD1,KRT17,OAS2,SPP1,TGFB2	48 (14)
bucladesine	chemical toxicant	5.36e-06	ADM,CD38,CD40LG,CDKN1A,CEBPB,CLU,DUSP1,IL12RB1,TGFB2	51 (13)
TLR2	transmembrane receptor	5.9e-06	CD40LG,CDKN1A,CDKN2A,CEBPB,CYBB,DUSP1,IL33	42 (22)
ESR2	ligand-dependent nuclear receptor	6.02e-06	C3,CDKN1A,CLU,EP300,H2AX,KRT17,MBL2,MME,PDGFB,RORC,S100A7,SPP1
MYC	transcription regulator	6.06e-06	ADM,AURKB,CD19,CDKN1A,CDKN2A,CLU,DUSP1,HLA-A,KRT17,PKM,PRKACB,SOX9,SPP1,STAT3,TFDP1,TGFB2	55 (25)
ATM	kinase	6.09e-06	CDKN1A,CLU,DUSP1,H2AX,IL33	43 (22)
PPARA	ligand-dependent nuclear receptor	6.11e-06	C1QB,C3,CDKN1A,CDKN2A,CEBPB,CYBB,EP300,H2AX,MBL2,PC	35 (16)
RARA	ligand-dependent nuclear receptor	6.27e-06	CD38,CDKN1A,CEBPB,DUSP1,HOXA10,IL12RB1,PIK3CG,RORC,SPP1	31 (9)
vancomycin	biologic drug	6.32e-06	A2M,C1QB,C3,CLU,SPP1,STAT3,TREM2
SMAD3	transcription regulator	6.36e-06	C3,CDKN1A,CDKN2A,PC,PDGFB,SPP1,STAT3,TGFB2	48 (21)
CTNNB1	transcription regulator	6.51e-06	CDKN1A,CDKN2A,CLU,COL27A1,FGF9,GLI3,IL7,L1CAM,MME,PKM,SFN,SOX9,SPP1,STAT3	32 (13)
TIMP1	cytokine	6.58e-06	CD38,CDKN1A,IL33,MME
vorinostat	chemical drug	6.71e-06	CD276,CDKN1A,CDKN2A,CLU,DUSP1,HLA-DQB1,MYB,PDGFB	46 (19)
cadmium	chemical toxicant	7.45e-06	B2M,C3,CDKN1A,HLA-DQB1,IGF2R
TCR	complex	7.79e-06	ADM,CD38,CD40LG,IL12RB1,IL7,PRKACB,SPP1,STAT3,TLR10	15 (4)
Il3	cytokine	7.95e-06	CD68,CDKN1A,MYB,SOX9,SPP1	49 (23)
PRL	cytokine	8.05e-06	A2M,B2M,CDKN1A,CLU,MME,OAS2,PC,SPP1	20 (6)
dextran sulfate	chemical drug	8.26e-06	C3,CD40LG,CXCR2,IL33,PDGFB,PHGDH,STAT3,TGFB2	47 (7)
E. coli B4 lipopolysaccharide	chemical toxicant	8.48e-06	C1QB,CD38,CD40LG,FPR1,HLA-A,IL33,TAP1,TTR
cycloheximide	chemical reagent	8.67e-06	ADM,B2M,CD38,CDKN1A,CEBPB,DUSP1,MME,PDGFB,SPP1	50 (24)
CTCF	transcription regulator	8.82e-06	CD68,CDKN1A,CDKN2A,HLA-DQB1,IL12RB1,RORC	13 (4)
TP63	transcription regulator	8.84e-06	ADM,CDKN1A,CDKN2A,L1CAM,MYB,NT5E,S100A7,SFN,SOX9,TGFB2	37 (13)
RB1	transcription regulator	8.84e-06	AURKB,CDKN1A,CDKN2A,CXCR6,H2AX,MCAT,MYB,TFDP1,TGFB2,TXN2	38 (11)
tetrachlorodibenzodioxin	chemical toxicant	9.23e-06	ADM,CDKN1A,CDKN2A,CEBPB,FGF9,MBL2,MYB,SFN,TGFB2	45 (15)
XDH	enzyme	9.29e-06	CEBPB,CYBB,DUSP1,SPP1	50 (18)
FGFR3	kinase	9.29e-06	CDKN1A,CDKN2A,SOX9,SPP1	46 (17)
ELF4	transcription regulator	9.29e-06	CDKN1A,CDKN2A,DUSP1,SPP1
deferoxamine	chemical drug	9.35e-06	ADM,CDKN1A,CDKN2A,DUSP1,PKM,SPP1,TGFB2	53 (16)
IKBKB	kinase	9.38e-06	AURKB,C3,CDKN1A,CEBPB,CLU,H2AX,HLA-A,STAT3	47 (15)
estrogen	chemical drug	9.38e-06	CDKN1A,CLU,CYBB,DUSP1,MYB,SPP1,STAT3,TGFB2	61 (22)
miR-150-5p (and other miRNAs w/seed CUCCCAA)	mature microRNA	9.58e-06	CEBPB,MYB,PDGFB
DYSF	other	9.62e-06	B2M,C1QB,CD68,HLA-A,HLA-DQB1
PLX5622	chemical drug	9.62e-06	B2M,CD40LG,IL33,IL7,SPP1
USF1	transcription regulator	1.09e-05	B2M,DUSP1,IGF2R,RORC,SPP1
PPP3CA	phosphatase	1.09e-05	C3,CD40LG,CDKN1A,PLD1,SPP1	36 (8)
AGT	growth factor	1.13e-05	ADM,C3,CDKN1A,CDKN2A,CYBB,DUSP1,L1CAM,MYB,SPP1,TGFB2	44 (18)
JAG2	growth factor	1.15e-05	C3,CD40LG,CEBPB,SPP1
mir-17	microRNA	1.15e-05	CDKN1A,EP300,FGF9,H2AX,STAT3
FN1	enzyme	1.16e-05	CDKN1A,CEBPB,GPX1,IL7,PDGFB,SOX9,SPP1	53 (22)
SOCS1	other	1.18e-05	A2M,CDKN1A,DUSP1,IL12RB1,OAS2,STAT3	35 (11)
YY1	transcription regulator	1.23e-05	AURKB,CDKN1A,CDKN2A,CEBPB,CLU,CYBB,H2AX,TGFB2	49 (20)
cycloastragenol	chemical reagent	1.27e-05	CDKN1A,CDKN2A	15 (4)
hdm-2 antagonistic peptide	chemical reagent	1.27e-05	CDKN1A,CDKN2A
HDAC2	transcription regulator	1.33e-05	CDKN1A,CDKN2A,CYBB,PDGFB,RORC,SOX9	42 (13)
LIF	cytokine	1.35e-05	A2M,CDKN1A,CEBPB,IL7,PLD1,SPP1,STAT3	55 (20)
cobalt chloride	chemical reagent	1.38e-05	ADM,CDKN1A,CLU,DUSP1,PKM	56 (19)
IgG	complex	1.48e-05	ADM,B2M,C3,CDKN1A,CEBPB,DUSP1,GPX1	56 (17)
CD40	transmembrane receptor	1.52e-05	CD38,CD40LG,CDKN1A,DUSP1,HLA-DQB1,RASGRF1,TAP1	21 (4)
NAE1	enzyme	1.58e-05	AURKB,CDKN1A,SFN	7 (3)
CBX2	transcription regulator	1.58e-05	CDKN1A,CDKN2A,SOX9
diethylstilbestrol	chemical drug	1.59e-05	AURKB,C3,CDKN1A,CLU,HLA-A,HOXA10,PDGFB,SFN	11 (3)
IL10RA	transmembrane receptor	1.63e-05	C3,CLEC4E,HLA-A,IL12RB1,MYB,STAT3,TAP1,TTR	27 (4)
AGN194204	chemical drug	1.7e-05	CDKN1A,DUSP1,H2AX,IL12RB1,IL33,SPP1,TAP1
hemin	chemical - endogenous mammalian	1.82e-05	CD68,CDKN1A,CYBB,IL33,SPP1	39 (14)
prostaglandin E2	chemical - endogenous mammalian	1.91e-05	CDKN1A,CEBPB,DUSP1,IL12RB1,NT5E,PIK3CG,RORC,SPP1	40 (21)
tamoxifen	chemical drug	2e-05	ADM,C3,CDKN1A,CLU,PHGDH,PKM,SOX9,SPP1	57 (21)
L-triiodothyronine	chemical - endogenous mammalian	2e-05	A2M,ADM,CDKN1A,CDKN2A,CLU,CMKLR1,DUSP1,KRT17,NT5E,TTR	53 (14)
JAK2	kinase	2.02e-05	CD19,CDKN1A,CDKN2A,CYBB,STAT3,TAP1	47 (18)
LY294002	chemical - kinase inhibitor	2.03e-05	CD38,CD40LG,CDKN1A,CDKN2A,CEBPB,DUSP1,MYB,RORC,SFN,SPP1	52 (19)
VitaminD3-VDR-RXR	complex	2.24e-05	CDKN1A,HOXA10,SPP1,TGFB2
SMAD1	transcription regulator	2.24e-05	CDKN1A,PDGFB,SOX9,SPP1	42 (14)
IL12A	cytokine	2.24e-05	CXCR6,IL12RB1,SELPLG,STAT3
REL	transcription regulator	2.38e-05	B2M,CD40LG,CDKN1A,HLA-A,PHGDH,RORC,STAT3
AR	ligand-dependent nuclear receptor	2.5e-05	ADM,C3,CDKN1A,CDKN2A,CEBPB,MME,MYB,SOX9,SPP1,TGFB2	54 (18)
actinomycin D	biologic drug	2.51e-05	ADM,CD38,CDKN1A,DUSP1,FPR1,SPP1,TAP1	60 (17)
APOE	transporter	2.55e-05	C1QB,CD40LG,CD68,CLU,CYBB,PC,SPP1,TREM2
cisplatin	chemical drug	2.61e-05	A2M,CD68,CDKN1A,CDKN2A,CLU,CYBB,DUSP1,H2AX,PHGDH,SPP1,STAT3,TAP1	55 (24)
OLR1	transmembrane receptor	2.66e-05	CD68,CXCR2,CYBB,SPP1
CpG oligonucleotide	chemical drug	2.78e-05	CD40LG,CEBPB,CLEC4E,DUSP1,IL33,PHGDH	27 (7)
IFNA2	cytokine	2.79e-05	B2M,CDKN1A,CDKN2A,HLA-A,NT5E,OAS2,TAP1	37 (11)
Ifn gamma	complex	2.89e-05	CDKN1A,CDKN2A,CYBB,IL33,TGFB2	25 (7)
ROCK2	kinase	3.38e-05	RORC,S100A7,SPP1,STAT3
ESR1	ligand-dependent nuclear receptor	3.43e-05	C3,CDKN1A,CDKN2A,CEBPB,CXADR,EP300,MME,MYB,PRKACB,PRUNE1,RORC,SOX9,SPP1,STAT3,TGFB2,TTR	53 (20)
Nfat (family)	group	3.49e-05	CD40LG,CYBB,PDGFB,TGFB2,TLR10
VGLL3	other	3.5e-05	ADM,SOX9,SPP1
PTH	other	3.51e-05	CDKN1A,CEBPB,DUSP1,IL33,MME,SPP1	48 (19)
raloxifene	chemical drug	3.51e-05	CDKN1A,CLU,DUSP1,L1CAM,SPP1,TGFB2	48 (12)
PD98059	chemical - kinase inhibitor	3.77e-05	C3,CDKN1A,CDKN2A,CEBPB,CLU,DUSP1,PC,PDGFB,SPP1,STAT3	57 (21)
beryllium sulfate	chemical toxicant	3.81e-05	CDKN1A,CDKN2A	32 (7)
YEATS4	transcription regulator	3.81e-05	CDKN1A,CDKN2A	19 (7)
TERF1	transcription regulator	3.81e-05	CDKN1A,CDKN2A	15 (5)
ARHGAP1	other	3.81e-05	CDKN1A,CDKN2A	22 (5)
BUB3	other	3.81e-05	CDKN1A,CDKN2A
SYUIQ-5	chemical reagent	3.81e-05	CDKN1A,CDKN2A	15 (4)
cardiotoxin	chemical - other	3.87e-05	B2M,CXCR2,FPR1,PDGFB,SPP1,STAT3
ADIPOQ	other	4e-05	CDKN1A,CDKN2A,CMKLR1,CYBB,DUSP1,STAT3	38 (21)
CSF1	cytokine	4.07e-05	CD68,CDKN1A,CYBB,DUSP1,HLA-A,PKM,SPP1	50 (19)
Mapk	group	4.39e-05	CDKN1A,CEBPB,CYBB,EP300,SPP1	43 (21)
oblimersen	biologic drug	4.57e-05	ADM,CDKN1A,DUSP1,OAS2
enalapril	biologic drug	4.57e-05	A2M,CDKN2A,CLU,SPP1	18 (7)
anisomycin	chemical - endogenous non-mammalian	4.57e-05	CDKN1A,CYBB,DUSP1,SPP1	41 (20)
carboplatin	chemical drug	4.57e-05	A2M,CLU,NT5E,SPP1	20 (7)
BRCA1	transcription regulator	4.68e-05	CDKN1A,EP300,H2AX,KRT17,SFN,TAP1	10 (3)
SB203580	chemical - kinase inhibitor	4.79e-05	C3,CDKN1A,CDKN2A,CEBPB,DUSP1,IL12RB1,PDGFB,SPP1,TGFB2	52 (19)
puromycin aminonucleoside	chemical reagent	4.79e-05	A2M,CLU,CYBB,SPP1,TTR	21 (3)
HOXA9	transcription regulator	4.83e-05	CDKN2A,CYBB,FZD1,GLI3,MYB,SPP1
trans-hydroxytamoxifen	chemical drug	4.83e-05	ADM,CLU,DUSP1,FGF9,L1CAM,TGFB2
SAV1	other	4.86e-05	CDKN1A,CDKN2A,SPP1
EBI3	cytokine	4.91e-05	B2M,HLA-A,RORC,TAP1	11 (2)
cyclic AMP	chemical - endogenous mammalian	4.94e-05	CDKN1A,CEBPB,IL33,MME,RORC,SOX9,STAT3	46 (19)
NOTCH1	transcription regulator	5.06e-05	CD68,CDKN1A,CEBPB,PDGFB,RORC,SPP1,TGFB2	50 (19)
HOXA10	transcription regulator	5.13e-05	ADM,CDKN1A,CYBB,FZD1,HLA-DQB1,PHGDH
4-hydroxytamoxifen	chemical drug	5.13e-05	C3,CDKN1A,CDKN2A,CEBPB,CLU,DUSP1	55 (21)
IL17A	cytokine	5.18e-05	C3,CD68,CEBPB,IL33,KRT17,S100A7,STAT3	32 (7)
F2	peptidase	5.18e-05	CD68,CDKN1A,CLU,CYBB,DUSP1,PDGFB,TGFB2	57 (20)
NCOR2	transcription regulator	5.26e-05	C3,CDKN1A,PDGFB,RORC	33 (12)
CDKN1A	kinase	5.3e-05	AURKB,CDKN1A,CDKN2A,DUSP1,H2AX,PHGDH,SOX9	25 (14)
NKX2-1	transcription regulator	5.45e-05	CLU,HLA-A,IL7,MYB,PC,TGFB2
PTGS2	enzyme	5.62e-05	CD68,CDKN1A,CLU,CXCR2,DUSP1,PIK3CG
miR-31-5p (and other miRNAs w/seed GGCAAGA)	mature microRNA	5.66e-05	CDKN2A,KRT17,PDGFB
NLRC5	transcription regulator	5.66e-05	B2M,HLA-A,TAP1
ST8SIA1	enzyme	5.66e-05	C1QB,C3,CDKN1A
MYD88	other	5.68e-05	C3,CD38,DUSP1,FPR1,HLA-A,IL7,SPP1	61 (20)
IL4	cytokine	5.8e-05	C3,CD276,CD38,CD40LG,CDKN1A,CYBB,IGF2R,IL12RB1,IL33,PLD1,SELPLG,SPP1,TREM2	38 (10)
TCF3	transcription regulator	5.8e-05	CDKN1A,CDKN2A,CXCR6,GIMAP4,H2AX,RORC,TAPBPL,VSIR	8 (2)
ionomycin	chemical reagent	5.96e-05	CD276,CD40LG,DUSP1,RORC,SPP1,STAT3	46 (14)
IL12B	cytokine	6.03e-05	IL12RB1,RORC,SELPLG,STAT3
fulvestrant	chemical drug	6.09e-05	C3,CDKN1A,FGF9,H2AX,MYB,STAT3,TGFB2	49 (20)
BTK	kinase	6.17e-05	CD38,CDKN1A,CDKN2A,CEBPB,OAS2	39 (20)
PRKCD	kinase	6.32e-05	CD68,CDKN1A,CDKN2A,CEBPB,FZD1,STAT3	42 (17)
GH1	growth factor	6.43e-05	CD19,CEBPB,CLU,MYB,SPP1	51 (15)
ATF4	transcription regulator	6.51e-05	CDKN1A,CDKN2A,CEBPB,PHGDH,STAT3,TGFB2	31 (7)
forskolin	chemical toxicant	6.79e-05	ADM,CD68,CDKN1A,CDKN2A,CEBPB,CLU,DUSP1,HLA-DQB1,NT5E,SPP1,STAT3	54 (20)
YAP1	transcription regulator	6.81e-05	AURKB,CDKN1A,H2AX,PDGFB,SFN,SOX9,TGFB2	37 (10)
COPS5	transcription regulator	7.49e-05	CDKN1A,H2AX,STAT3	43 (16)
Ro41-5253	chemical reagent	7.49e-05	CD38,CDKN1A,TGFB2	15 (7)
CDCA2	other	7.6e-05	CDKN1A,CDKN2A
CELA2A	peptidase	7.6e-05	CDKN1A,CDKN2A
ANKH	transporter	7.6e-05	SOX9,SPP1	6 (3)
S100A11	other	7.6e-05	CDKN1A,CDKN2A	24 (7)
NBN	other	7.6e-05	CDKN1A,CLU
tirapazamine	chemical drug	7.6e-05	CDKN1A,SPP1
SMAD1/5/9	group	7.6e-05	CDKN1A,CDKN2A
PAX3	transcription regulator	7.72e-05	CDKN1A,CLU,FGF9,PHGDH,SFN,TGFB2
USF2	transcription regulator	7.81e-05	B2M,IGF2R,RORC,SPP1
STK11	kinase	8.12e-05	A2M,CDKN1A,IL33,NT5E,PHGDH,PKM,SPP1	37 (13)
NFKB1	transcription regulator	8.66e-05	A2M,B2M,CDKN1A,CYBB,DUSP1,MYB,SOX9	38 (15)
BMI1	transcription regulator	8.83e-05	CDKN1A,CDKN2A,H2AX,SFN	39 (14)
SNAI2	transcription regulator	8.83e-05	CDKN1A,L1CAM,SOX9,STAT3
STAT5a/b	group	9.14e-05	CDKN1A,CDKN2A,CLU,DUSP1,PDGFB
EZH2	transcription regulator	9.27e-05	C3,CDKN1A,CDKN2A,EP300,FZD1,HOXA10,SFN,TGFB2
hydroxyurea	chemical drug	9.37e-05	CDKN1A,CDKN2A,GPX1,H2AX	34 (17)
etoposide	chemical drug	9.61e-05	CDKN1A,CDKN2A,DUSP1,H2AX,MME,SFN	43 (22)
ELAVL1	other	9.61e-05	B2M,CDKN1A,DUSP1,HLA-A,OAS2,STAT3
E2F5	transcription regulator	9.68e-05	AURKB,CDKN1A,MYB
UBE3A	enzyme	9.68e-05	CDKN1A,CDKN2A,SOX9	47 (16)
HEXIM1	transcription regulator	9.68e-05	CDKN1A,FGF9,TGFB2
Tgf beta	group	0.000103	CDKN1A,CDKN2A,CEBPB,CLU,PDGFB,RORC,SPP1	60 (22)
trovafloxacin	chemical drug	0.000105	B2M,CDKN1A,HLA-A,STAT3	36 (7)
3,3'-diindolylmethane	chemical drug	0.000105	CDKN1A,HLA-A,OAS2,TAP1	31 (5)
VEGFA	growth factor	0.000109	CD68,CDKN1A,CDKN2A,HLA-DQB1,PDGFB,PIK3CG,TXN2	31 (14)
PHF1	transcription regulator	0.000109	CDKN1A,HOXA10,SFN	30 (6)
ADAMTS12	peptidase	0.000109	CLEC4E,IL33,SOX9
arotinoid acid	chemical toxicant	0.000109	CDKN1A,DUSP1,SOX9	33 (11)
EFNA1	other	0.000111	EP300,NT5E,S100A7,SOX9
paclitaxel	chemical drug	0.000118	CDKN1A,CLU,H2AX,HLA-A,NT5E,PHGDH,STAT3	45 (19)
CHUK	kinase	0.000119	C3,CDKN1A,CEBPB,CLU,HLA-A,SPP1	42 (15)
MALT1	peptidase	0.000122	CD38,NT5E,RORC	15 (3)
MAP2K2	kinase	0.000122	CDKN1A,CDKN2A,PLD1	9 (4)
BACH1	transcription regulator	0.000122	CEBPB,DUSP1,SPP1
entinostat	chemical drug	0.000125	CDKN1A,DUSP1,H2AX,RORC	42 (21)
TPPP2	other	0.000126	CDKN1A,CDKN2A
elocalcitol	chemical drug	0.000126	SPP1,TGFB2
4-aminophenol	chemical - endogenous mammalian	0.000126	CLU,SPP1
ERBB2	kinase	0.000133	CDKN1A,CDKN2A,CEBPB,CLEC4E,CLU,FGF9,IGF2R,L1CAM,MME,NT5E,STAT3,TAP1	46 (22)
OGA	enzyme	0.000134	C1QB,CD68,CDKN1A,CEBPB,FGF9,GLI3,SOX9,TFDP1
VHL	transcription regulator	0.000136	CDKN1A,GNG4,GPX1,H2AX,PDGFB	16 (4)
IL22	cytokine	0.000136	C3,FLG,IL33,KRT17,S100A7
phorbol 12,13-didecanoate	chemical toxicant	0.000137	CDKN1A,CDKN2A,DUSP1	45 (17)
Pkc(s)	group	0.000145	ADM,CDKN1A,CYBB,DUSP1,EP300,SPP1	50 (24)
ITGB1	transmembrane receptor	0.000145	CDKN1A,CDKN2A,COL27A1,GDF6,RORC	7 (3)
FOXM1	transcription regulator	0.000145	AURKB,CDKN1A,CDKN2A,FZD1,STAT3	45 (20)
EGF	growth factor	0.000145	AURKB,CDKN1A,CDKN2A,CEBPB,CLU,DUSP1,S100A7,SPP1,TFDP1	53 (20)
miR-26a-5p (and other miRNAs w/seed UCAAGUA)	mature microRNA	0.000152	CDKN1A,CDKN2A,FGF9
NPPA	other	0.000152	ADM,CDKN2A,DUSP1	19 (7)
Y 27632	chemical drug	0.000154	CDKN1A,CDKN2A,CEBPB,SOX9	45 (20)
isotretinoin	biologic drug	0.000154	CD19,CD38,CDKN1A,S100A7
STAT4	transcription regulator	0.00016	C3,CD40LG,HLA-DQB1,IL12RB1,SELPLG,VSIR	25 (4)
TBX2	transcription regulator	0.000162	AURKB,CDKN1A,CDKN2A,TGFB2	32 (7)
Pka	complex	0.000166	CDKN1A,CEBPB,DUSP1,PLD1,SOX9	50 (18)
ZBTB16	transcription regulator	0.000166	CDKN1A,CXCR6,IL12RB1,RORC,SPP1	8 (3)
vismodegib	chemical drug	0.000169	CD68,GPX1,SOX9
cyclophosphamide	chemical drug	0.000171	CDKN2A,CLU,SOX9,SPP1
captopril	chemical drug	0.000171	A2M,CLU,SPP1,TGFB2	31 (6)
triptolide	chemical drug	0.000171	ADM,CD38,CDKN1A,CXCR2,DUSP1
IL13	cytokine	0.000176	C3,CEBPB,CLEC4E,CXCR2,CYBB,FLG,RORC,SPP1	52 (17)
PRNP	other	0.00018	CDKN2A,FGF9,H2AX,SOX9
ROR2	kinase	0.00018	CDKN1A,MYB,SFN,TFDP1
FOXA2	transcription regulator	0.00018	A2M,C3,IL33,PKM,RORC,TTR
NGF	growth factor	0.000184	A2M,ADM,CDKN1A,CDKN2A,DUSP1,STAT3	56 (21)
PDGF BB	complex	0.000185	ADM,C3,CDKN1A,CEBPB,DUSP1,FZD1,STAT3	33 (12)
NR2E1	ligand-dependent nuclear receptor	0.000186	CDKN1A,CDKN2A,TGFB2	22 (9)
miR-24-3p (and other miRNAs w/seed GGCUCAG)	mature microRNA	0.000186	AURKB,CDKN2A,DUSP1
CNOT7	transcription regulator	0.000186	B2M,OAS2,TAP1	10 (2)
CLU	other	0.000186	CDKN1A,CDKN2A,CLU
filgrastim	biologic drug	0.000187	B2M,CLU,COL27A1,CYBB,HLA-DQB1,MME,MYB,SPP1
Creb	group	0.000188	ADM,CDKN1A,CEBPB,DUSP1,MYB,SOX9,TGFB2
hydrocortisone	chemical - endogenous mammalian	0.000188	ADM,CEBPB,EP300,FGF9,IGF2R
IL7	cytokine	0.000188	CD19,CDKN1A,IL7,RORC,SELPLG
MAP2K1/2	group	0.000189	C3,DUSP1,H2AX,PIK3CG
MDM2	transcription regulator	0.000189	CDKN1A,CDKN2A,SFN,TFDP1	23 (15)
rottlerin	chemical toxicant	0.000189	CDKN1A,CDKN2A,PDGFB,PLD1	32 (11)
romidepsin	biologic drug	0.000189	CDKN1A,CDKN2A,CXADR,DUSP1	47 (20)
PLSCR1	enzyme	0.000189	CDKN1A,CDKN2A
MAGED1	transcription regulator	0.000189	CDKN1A,CDKN2A	19 (7)
ETV3	transcription regulator	0.000189	MYB,SPP1
USP11	peptidase	0.000189	CDKN1A,CDKN2A	35 (10)
XCT790	chemical reagent	0.000189	CDKN1A,SOX9
Ige	complex	0.000191	C3,CDKN1A,CLEC4E,CXADR,IL33,PDGFB,SPP1	9 (4)
IFN Beta	group	0.000194	CDKN1A,CEBPB,DUSP1,HLA-A,OAS2	44 (16)
collagenase	group	0.000205	ADM,CEBPB,STAT3
Stat3-Stat3	complex	0.000205	A2M,CDKN1A,RORC
TRB	transmembrane receptor	0.000205	CDKN1A,NT5E,SELPLG	24 (6)
selenium	chemical drug	0.000205	CDKN1A,GPX1,STAT3
SP1	transcription regulator	0.000208	CDKN1A,CDKN2A,CEBPB,PDGFB,PKM,SOX9,SPP1,STAT3,TGFB2	53 (25)
CREB1	transcription regulator	0.000211	ADM,CD68,CDKN1A,CEBPB,DUSP1,HLA-A,HLA-DQB1,RASGRF1,STAT3	31 (6)
GJA1	transporter	0.000225	CDKN1A,CDKN2A,SPP1	36 (23)
ZBTB7A	transcription regulator	0.000225	CDKN1A,CDKN2A,PKM	48 (14)
eplerenone	chemical drug	0.000225	CD68,CYBB,SPP1
FOXO3	transcription regulator	0.000225	CDKN1A,GPX1,NT5E,SOX9,TFDP1,TGFB2,TXN2	41 (14)
N-acetyl-L-cysteine	chemical drug	0.000227	ADM,C3,CDKN1A,CYBB,DUSP1,SPP1	50 (20)
Z-LLL-CHO	chemical - protease inhibitor	0.000234	CDKN1A,CDKN2A,CEBPB,CLU,DUSP1,EP300,MYB	44 (18)
cytokine	group	0.000234	CD40LG,CLU,DUSP1,STAT3,TGFB2
PP2/AG1879 tyrosine kinase inhibitor	chemical - kinase inhibitor	0.000239	CD38,CDKN1A,DUSP1,SPP1	49 (20)
PBX1	transcription regulator	0.000246	CDKN1A,CYBB,STAT3
MEIS1	transcription regulator	0.000246	CDKN1A,HOXA10,MYB
daunorubicin	chemical drug	0.000246	CDKN1A,CDKN2A,TAP1	19 (11)
5-O-mycolyl-beta-araf-(1->2)-5-O-mycolyl-alpha-araf-(1->1')-glycerol	chemical - endogenous non-mammalian	0.00025	CMKLR1,CXCR2,DUSP1,NT5E
lenalidomide	chemical drug	0.000259	CD38,CD40LG,CD68,CEBPB,MYB,SOX9	22 (9)
LYN	kinase	0.000262	CD19,CDKN1A,CDKN2A,STAT3	25 (14)
aldosterone	chemical - endogenous mammalian	0.000263	ADM,CD68,CYBB,DUSP1,SPP1	45 (18)
BANP	other	0.000264	CDKN1A,STAT3
PDE3A	enzyme	0.000264	CDKN1A,DUSP1	7 (2)
DMTF1	transcription regulator	0.000264	CDKN1A,CDKN2A	32 (7)
GATA3	transcription regulator	0.000264	ADM,CDKN1A,CXCR6,KRT17,SELPLG,VSIR
indomethacin	chemical drug	0.000264	A2M,CD40LG,CDKN1A,CEBPB,CLU,SPP1	53 (23)
ING1	transcription regulator	0.000268	CDKN1A,CDKN2A,SPP1	18 (8)
IFNAR1	transmembrane receptor	0.000271	B2M,CLEC4E,HLA-A,OAS2,TAPBPL
MAPK3	kinase	0.000273	CDKN1A,HLA-DQB1,PDGFB,SPP1	23 (10)
nitric oxide	chemical - endogenous mammalian	0.000279	CDKN1A,CDKN2A,DUSP1,SFN,SPP1	39 (18)
IL1A	cytokine	0.000282	C3,CDKN1A,PDGFB,S100A7,SPP1,STAT3	50 (22)
tacrolimus	chemical drug	0.000282	CXADR,CYBB,IL33,NT5E,PRKACB,SPP1	9 (2)
NPC1	transporter	0.000286	CD276,CD68,HLA-DQB1,STAT3
bisphenol A	chemical - endogenous mammalian	0.000287	C3,CDKN1A,CLU,HOXA10,STAT3	53 (16)
TFDP1	transcription regulator	0.000292	CDKN1A,CDKN2A,MYB	28 (14)
ETV4	transcription regulator	0.000292	CDKN2A,MYB,SPP1
GAPDH	enzyme	0.000292	DUSP1,OAS2,SPP1
PML-RARA	fusion gene/product	0.000292	CDKN1A,CDKN2A,H2AX	19 (6)
CD28	transmembrane receptor	0.000293	CD40LG,CXCR6,HLA-DQB1,IL12RB1,IL7,RORC,STAT3	22 (6)
TNFRSF1A	transmembrane receptor	0.000296	CD38,CD68,CDKN1A,CEBPB,RORC	47 (19)
SOX2	transcription regulator	0.000313	CDKN1A,CDKN2A,DUSP1,GLI3,KRT17,PLD1,TGFB2,TNR	13 (5)
CAMK4	kinase	0.000317	CD40LG,CDKN1A,CDKN2A
LEP	growth factor	0.000317	CD68,CDKN1A,CEBPB,CYBB,GPX1,RORC,SPP1,STAT3	54 (20)
PML	transcription regulator	0.000322	CDKN1A,CDKN2A,OAS2,TAP1,TXN2	35 (14)
RASSF1	other	0.000325	CDKN1A,CLU,SOX9,SPP1	19 (7)
FOXA1	transcription regulator	0.000331	CDKN1A,CDKN2A,RORC,SOX9,TTR	39 (10)
nitrofurantoin	chemical drug	0.000331	A2M,C3,CLU,SPP1,TTR
TCF	group	0.000339	FGF9,MME,SFN,SOX9	19 (7)
PAK2	kinase	0.000343	CD40LG,DUSP1,H2AX
pyrophosphate	chemical - endogenous mammalian	0.000351	SOX9,SPP1
DBH-AS1	other	0.000351	CDKN1A,CDKN2A	24 (7)
Retinoic acid-RAR-RXR	complex	0.000351	DUSP1,TGFB2
MAP3K12	kinase	0.000351	FLG,STAT3
CBX1	transcription regulator	0.000351	CDKN1A,CDKN2A
SMARCA1	transcription regulator	0.000351	CDKN1A,SFN	6 (2)
SCNN1A	ion channel	0.000351	CD68,CYBB
DES	other	0.000351	HOXA10,SPP1
CLTC	other	0.000351	CDKN1A,HLA-A
TERF2	transcription regulator	0.000351	CDKN1A,CDKN2A
TAPBP	transporter	0.000351	HLA-A,TAP1
PAX9	transcription regulator	0.000351	CD19,SOX9
dihematoporphyrin ether	chemical drug	0.000351	CDKN1A,DUSP1
IGF2	growth factor	0.000369	CDKN1A,DUSP1,IGF2R,PDGFB,SPP1	39 (18)
TLR3	transmembrane receptor	0.00037	C3,CD38,CLU,DUSP1,IL33,MBL2	32 (6)
CARM1	transcription regulator	0.000371	C3,CDKN1A,CDKN2A	22 (10)
YBX1	transcription regulator	0.000383	CDKN1A,CDKN2A,HLA-DQB1,PDGFB	23 (8)
MAPK8	kinase	0.000389	CDKN1A,CDKN2A,CEBPB,CYBB,DUSP1	58 (23)
SMARCB1	transcription regulator	0.000389	A2M,CDKN1A,CDKN2A,PC,TFDP1	35 (9)
CIITA	transcription regulator	0.0004	B2M,HLA-A,HLA-DQB1
ABL1	kinase	0.0004	C3,CDKN1A,TGFB2	39 (12)
PPARG	ligand-dependent nuclear receptor	0.000406	C3,CDKN1A,CEBPB,FZD1,IL33,PC,RORC,SPP1	46 (21)
CDK19	kinase	0.000414	CDKN1A,CDKN2A,CLU,SFN
NCOR1	transcription regulator	0.000414	CDKN1A,CDKN2A,DUSP1,MME	31 (17)
PC-SPES	chemical drug	0.000414	B2M,CDKN1A,CLU,SOX9
TNFSF11	cytokine	0.000425	CDKN1A,CLEC4E,DUSP1,FPR1,PLD1,SPP1	36 (11)
HGF	growth factor	0.000428	A2M,AURKB,CDKN1A,CDKN2A,KRT17,L1CAM,SPP1,TGFB2	50 (21)
RASSF6	other	0.000451	CDKN1A,CDKN2A	29 (13)
TRG	other	0.000451	HLA-DQB1,NT5E
PSMB9	peptidase	0.000451	HLA-A,TAP1
CDKN3	phosphatase	0.000451	IGF2R,RASGRF1
DDB1	other	0.000451	CDKN1A,CDKN2A	32 (7)
RECK	other	0.000451	CDKN1A,CDKN2A
NPM1-ALK	fusion gene/product	0.000451	CDKN2A,CEBPB
CSF1R	kinase	0.000462	CDKN1A,MYB,STAT3	21 (4)
EFNA4	kinase	0.000462	NT5E,S100A7,SOX9
everolimus	chemical drug	0.000462	CDKN1A,CEBPB,SOX9	42 (18)
phenacetin	chemical drug	0.000462	A2M,CLU,SPP1
cyclopamine	chemical reagent	0.000462	CDKN1A,SOX9,SPP1	30 (14)
NR1H4	ligand-dependent nuclear receptor	0.000467	C3,CDKN2A,CEBPB,GPX1,SPP1	42 (17)
troglitazone	chemical drug	0.000483	C3,CDKN1A,CDKN2A,MME,MYB,PC,SPP1	41 (20)
CEBPD	transcription regulator	0.000483	C3,CDKN1A,CEBPB,CLU	46 (13)
NS-398	chemical reagent	0.000483	CDKN1A,CDKN2A,CEBPB,SPP1	55 (18)
DMP1	other	0.000496	C1QB,CDKN2A,SPP1
EFNA3	kinase	0.000496	NT5E,S100A7,SOX9
TLR4	transmembrane receptor	0.000498	ADM,C3,CD38,CXCR2,SPP1,STAT3,TREM2	60 (14)
PTGER2	G-protein coupled receptor	0.000501	CXCR2,FPR1,H2AX,SPP1
SHH	peptidase	0.000517	H2AX,SOX9,SPP1,TFDP1,TGFB2	25 (5)
INSIG1	other	0.00052	CD68,CLEC4E,PLD1,SELPLG
TAZ	enzyme	0.00052	DUSP1,FLG,H2AX,PKM
CITED2	transcription regulator	0.000531	ADM,CDKN2A,DUSP1
CDK2	kinase	0.000531	CDKN1A,CDKN2A,H2AX	37 (19)
NME1	kinase	0.000531	CDKN1A,FZD1,L1CAM
advanced glycation end-products	chemical - endogenous mammalian	0.000531	CDKN1A,PDGFB,SPP1	38 (16)
PSEN1	peptidase	0.000553	C1QB,C3,DUSP1,L1CAM,MME,PKM,SELPLG
let-7a-5p (and other miRNAs w/seed GAGGUAG)	mature microRNA	0.000556	AURKB,CDKN2A,COL27A1,PDGFB,STAT3
O6-benzylguanine	chemical drug	0.000562	CDKN1A,H2AX	13 (9)
HOXA11-AS	other	0.000562	CDKN1A,STAT3	14 (3)
DPY30	other	0.000562	CDKN1A,CDKN2A	31 (15)
L2HGDH	enzyme	0.000562	CD68,CYBB
CAVIN1	transcription regulator	0.000562	CDKN1A,CDKN2A	40 (12)
PPM1D	phosphatase	0.000562	CDKN1A,CDKN2A	35 (13)
DAB2IP	other	0.000562	CDKN1A,CLU	21 (7)
FRMD6	other	0.000562	CDKN1A,PDGFB
ERRFI1	other	0.000562	H2AX,STAT3
COP1	enzyme	0.000562	CDKN1A,CEBPB
CYBA	enzyme	0.000562	CDKN1A,CYBB	24 (7)
levamisole	chemical drug	0.000562	CDKN1A,CLU
tiron	chemical reagent	0.000562	CDKN1A,DUSP1	32 (14)
thymoquinone	chemical drug	0.000567	CDKN1A,H2AX,PKM
EFNA5	kinase	0.000567	NT5E,S100A7,SOX9
Ro31-8220	chemical - kinase inhibitor	0.000567	CDKN1A,DUSP1,PLD1	33 (18)
Vegf	group	0.000575	A2M,AURKB,CDKN2A,CXCR2,PC,PIK3CG,SFN,STAT3
caffeic acid phenethyl ester	chemical drug	0.000579	CDKN1A,CDKN2A,PLD1,STAT3	32 (10)
5-N-ethylcarboxamido adenosine	chemical reagent	0.0006	ADM,FZD1,HLA-DQB1,NT5E
glutamine	chemical - endogenous mammalian	0.0006	CDKN1A,CEBPB,DUSP1,PDGFB	33 (14)
Hbb-b2	other	0.000605	CXCR2,CXCR6,CYBB
temozolomide	chemical drug	0.000605	CDKN1A,CDKN2A,H2AX	19 (9)
IL33	cytokine	0.000619	CLEC4E,CXCR2,FPR1,NT5E,PDGFB,SELPLG
EGR1	transcription regulator	0.000627	CD40LG,CDKN1A,CLU,MYB,SPP1	21 (6)
colistin	biologic drug	0.000644	C1QB,SPP1,STAT3,TREM2
Hsp27	group	0.000645	CD40LG,CDKN1A,STAT3
KAT6A	enzyme	0.000645	CDKN1A,CDKN2A,HOXA10	24 (8)
SPHK1	kinase	0.000645	CDKN1A,CDKN2A,IL33	27 (13)
C11orf95-RELA	fusion gene/product	0.000645	L1CAM,PDGFB,TAP1
WNT3A	cytokine	0.000653	CD68,CEBPB,FZD1,PLD1,SOX9,TGFB2
RRP1B	transcription regulator	0.000666	CDKN1A,CEBPB,EP300,SPP1
NR5A2	ligand-dependent nuclear receptor	0.000666	C1QB,C3,CDKN1A,CEBPB	30 (6)
IFNB1	cytokine	0.000677	CD38,CDKN1A,CLEC4E,HLA-A,OAS2,SPP1	50 (13)
EPO	cytokine	0.000677	B2M,CDKN1A,FPR1,MYB,SPP1,STAT3	41 (13)
L-serine	chemical - endogenous mammalian	0.000685	CDKN1A,PHGDH
TASP1	peptidase	0.000685	CDKN1A,CDKN2A	3 (2)
TRIM25	transcription regulator	0.000685	CDKN1A,SFN	19 (7)
ZFP57	transcription regulator	0.000685	IGF2R,RASGRF1
Gcn5l	group	0.000685	B2M,CDKN1A	12 (4)
miR-208a-3p (and other miRNAs w/seed UAAGACG)	mature microRNA	0.000685	CD40LG,SPP1
FANCD2	other	0.000685	CDKN1A,GPX1
CHRNA3	transmembrane receptor	0.000685	CDKN1A,FLG
CELF1	translation regulator	0.000685	CDKN1A,CEBPB
mimosine	chemical drug	0.000685	CDKN1A,HLA-DQB1
canrenoate potassium	chemical drug	0.000685	CDKN1A,SPP1
lysophosphatidylinositol	chemical - endogenous mammalian	0.000686	C3,FPR1,IL33
ADRA1B	G-protein coupled receptor	0.000686	CDKN1A,CEBPB,DUSP1	39 (14)
ADRA1D	G-protein coupled receptor	0.000686	CEBPB,DUSP1,STAT3	20 (7)
ARID1A	transcription regulator	0.000686	CDKN1A,FZD1,SOX9
JAK3	kinase	0.000686	CD40LG,RORC,STAT3
NUP98-DDX10	fusion gene/product	0.000686	A2M,HOXA10,MYB
kanamycin A	chemical drug	0.000689	C1QB,SPP1,STAT3,TREM2
EGR3	transcription regulator	0.000729	MYB,RORC,SOX9	14 (5)
AIP	transcription regulator	0.000729	CMKLR1,DUSP1,GNG4
2-bromoethylamine	chemical reagent	0.000729	A2M,CLU,SPP1
TXN	enzyme	0.000729	CD38,CDKN1A,CDKN2A	33 (12)
monocrotaline	chemical toxicant	0.000729	CYBB,PDGFB,SPP1	13 (6)
BRAF	kinase	0.000738	CDKN1A,CDKN2A,CEBPB,MME,NT5E	43 (25)
tazemetostat	chemical drug	0.000738	GLI3,HMGN5,HOXA10,L1CAM,SPP1,STAT3	15 (4)
hyaluronic acid	chemical - endogenous mammalian	0.000762	EP300,SOX9,SPP1,TGFB2	41 (16)
SP600125	chemical - kinase inhibitor	0.000764	ADM,CDKN1A,CEBPB,DUSP1,H2AX,SPP1	41 (18)
fish oils	chemical drug	0.000773	CEBPB,EP300,PIK3CG
Hedgehog	group	0.000773	CDKN2A,SOX9,SPP1
ERBB3	kinase	0.000787	CDKN1A,CLU,DUSP1,PHGDH	34 (10)
DUSP1	phosphatase	0.000813	CYBB,DUSP1,PDGFB,TGFB2
metronidazole	chemical drug	0.000813	C1QB,SPP1,STAT3,TREM2
arsenite	chemical toxicant	0.000813	CDKN1A,DUSP1,FZD1,TGFB2
8-chlorophenylthio-adenosine 3',5'-cyclic monophosphate	chemical - kinase inhibitor	0.00082	CDKN1A,CEBPB,DUSP1	50 (18)
PLK1	kinase	0.00082	CDKN1A,SFN,TGFB2	22 (8)
ADRA1A	G-protein coupled receptor	0.00082	CEBPB,DUSP1,STAT3	9 (3)
CLEC1B	transmembrane receptor	0.000821	IL7,SPP1
GADD45G	other	0.000821	CDKN1A,TGFB2	7 (2)
CCAT1	other	0.000821	CDKN1A,CDKN2A	24 (7)
1,10-phenanthroline	chemical toxicant	0.000821	CDKN1A,CXCR2
Tlr	group	0.000839	CXCR2,DUSP1,HLA-A,IL33
RAC1	enzyme	0.000839	DUSP1,IL33,SOX9,STAT3	49 (17)
STAT6	transcription regulator	0.000862	CD38,CDKN1A,CYBB,IGF2R,IL33,MYB,PLD1	25 (4)
cholecalciferol	chemical - endogenous mammalian	0.000867	CD38,CEBPB,RORC,SPP1
ADRB2	G-protein coupled receptor	0.000867	MME,PDGFB,SPP1	6 (4)
brefeldin A	chemical - endogenous non-mammalian	0.000867	CEBPB,HLA-A,TFDP1
SP2509	chemical reagent	0.00089	GLI3,HMGN5,HOXA10,L1CAM,SPP1,STAT3
Rock	group	0.000917	CDKN1A,SOX9,SPP1	55 (24)
POU2F1	transcription regulator	0.000952	A2M,FLG,H2AX,SPP1
CD44	other	0.00096	CDKN1A,CLU,CXADR,EP300,SPP1	49 (17)
desoxycorticosterone	chemical - endogenous mammalian	0.000968	CYBB,SPP1	12 (4)
FOXD2-AS1	other	0.000968	CDKN1A,PHGDH
Ppp2c	group	0.000968	CDKN1A,DUSP1	27 (10)
PPP3CB	phosphatase	0.000968	CDKN1A,CYBB	26 (6)
HBP1	transcription regulator	0.000968	CDKN1A,CDKN2A	42 (17)
TLE1	transcription regulator	0.000968	CDKN2A,DUSP1
B4GALNT1	enzyme	0.000968	C1QB,C3
PPP5C	phosphatase	0.000968	CDKN1A,DUSP1	38 (12)
cytochalasin B	chemical toxicant	0.000968	CDKN1A,SELPLG
Complement	complex	0.000968	CLU,PDGFB
ethylenediaminetetraacetic acid	chemical drug	0.000968	CXCR2,SELPLG
verteporfin	chemical drug	0.000968	CDKN1A,CDKN2A
L-methionine	chemical - endogenous mammalian	0.000969	AURKB,CLU,SPP1	39 (7)
SAFB	other	0.000969	B2M,CDKN2A,L1CAM
Am 580	chemical toxicant	0.000969	ADM,DUSP1,SOX9
GLI1	transcription regulator	0.000981	CDKN1A,CLU,S100A7,SOX9,SPP1	32 (12)
GSK3B	kinase	0.000981	CDKN1A,H2AX,MYB,SPP1	40 (15)
PSMB11	peptidase	0.00101	COL27A1,L1CAM,PIK3CG,TGFB2
PRKCA	kinase	0.00101	CDKN1A,CYBB,PLD1,TGFB2	30 (9)
CLDN7	other	0.00101	C3,CD68,FLG,PHGDH
SRC	kinase	0.00101	CDKN1A,DUSP1,SPP1,STAT3	54 (22)
MIF	cytokine	0.00101	CEBPB,CXCR6,DUSP1,IL7	34 (7)
SB-431542	chemical reagent	0.00101	CDKN2A,SPP1,STAT3,TGFB2	37 (12)
lithium chloride	chemical drug	0.00101	CDKN1A,MYB,PLD1,SOX9	40 (15)
JAG1	growth factor	0.00102	CDKN1A,DUSP1,SPP1	30 (7)
CD5	transmembrane receptor	0.00102	CEBPB,RORC,STAT3
DCN	other	0.00102	CDKN1A,DUSP1,HLA-DQB1
simvastatin	chemical drug	0.00104	CD40LG,CDKN1A,CYBB,RORC,SPP1	50 (20)
metribolone	chemical reagent	0.00107	B2M,CDKN1A,CLU,EP300,FPR1,PKM,PRKACB	48 (12)
RUNX2	transcription regulator	0.00107	CDKN1A,SELPLG,SOX9,SPP1	33 (14)
BIRC5	other	0.00108	AURKB,CDKN1A,HLA-DQB1
PTPN6	phosphatase	0.00108	CDKN2A,CYBB,STAT3	21 (8)
BMP2	growth factor	0.00109	CDKN1A,FZD1,L1CAM,SOX9,SPP1	36 (20)
GON4L	transcription regulator	0.00113	MYB,TFDP1
Ptprd	phosphatase	0.00113	A2M,CDKN1A
NDUFA13	enzyme	0.00113	A2M,TFDP1
ID4	transcription regulator	0.00113	CDKN1A,CDKN2A	12 (4)
methoxsalen	chemical drug	0.00113	RORC,STAT3	22 (3)
pyrimidin-2-one beta-ribofuranoside	chemical reagent	0.00113	CDKN1A,CDKN2A	26 (13)
growth factor	group	0.00113	CLU,DUSP1	5 (2)
hexachlorobenzene	chemical toxicant	0.00113	A2M,CLU,SPP1
mir-24	microRNA	0.00113	CDKN1A,CXCR6,RORC
EFNA2	kinase	0.00113	NT5E,S100A7,SOX9
bicuculline	chemical - endogenous non-mammalian	0.00113	DUSP1,PKM,TGFB2	4 (2)
BMP4	growth factor	0.00113	CDKN1A,CDKN2A,CEBPB,L1CAM,SOX9	37 (18)
HMOX1	enzyme	0.00114	CDKN1A,H2AX,RORC,TGFB2	26 (6)
RUNX3	transcription regulator	0.00117	CDKN1A,FGF9,SPP1,TGFB2
IRF2	transcription regulator	0.00117	B2M,CDKN1A,IL7,TAP1	31 (8)
PIM1	kinase	0.00119	CD38,CDKN1A,CDKN2A	31 (15)
IL1RN	cytokine	0.00124	HLA-DQB1,L1CAM,OAS2,SPP1
imatinib	chemical drug	0.00125	CDKN1A,CEBPB,CYBB,IL7,MME,STAT3	53 (20)
PTK2	kinase	0.00125	CDKN1A,CXCR6,SPP1	45 (19)
KLF5	transcription regulator	0.00125	CDKN1A,DUSP1,PDGFB	7 (3)
let-7	microRNA	0.00125	AURKB,COL27A1,PKM,SOX9,STAT3
ETS1	transcription regulator	0.00125	CDKN1A,CDKN2A,MYB,SPP1,TGFB2	38 (16)
IGFBP7	transporter	0.0013	CDKN1A,CDKN2A	31 (16)
NUP62	transporter	0.0013	CDKN1A,FLG
HOXC9	transcription regulator	0.0013	GLI3,SPP1
CBX8	other	0.0013	CDKN1A,CDKN2A
PLAGL1	transcription regulator	0.0013	CDKN1A,RASGRF1
pyridoxine	chemical - endogenous mammalian	0.0013	EP300,FZD1
N-ethyl-N-nitrosourea	chemical toxicant	0.0013	CDKN1A,SPP1
NUP98-KDM5A	fusion gene/product	0.0013	HOXA10,MYB
NUP98-NSD1	fusion gene/product	0.0013	HOXA10,MYB
S-nitroso-N-acetyl-DL-penicillamine	chemical reagent	0.00132	ADM,CDKN1A,SPP1	30 (16)
BNIP3L	other	0.00132	CD19,PKM,STAT3
RNF2	transcription regulator	0.00132	CDKN1A,CDKN2A,HOXA10	20 (7)
phenylbutazone	chemical drug	0.00132	A2M,CLU,SPP1	20 (3)
TAL1	transcription regulator	0.00133	C3,CDKN1A,CDKN2A,HLA-A,MYB	11 (3)
docetaxel	chemical drug	0.00135	CDKN1A,CDKN2A,TFDP1,TGFB2	39 (12)
HES1	transcription regulator	0.00138	CDKN1A,DUSP1,SPP1	31 (9)
ELK1	transcription regulator	0.00138	CDKN1A,CDKN2A,SPP1	33 (12)
HIC1	transcription regulator	0.00138	CDKN1A,SOX9,SPP1	20 (7)
RAS	group	0.00139	CDKN1A,CDKN2A,PDGFB,PLD1	41 (18)
BCR (complex)	complex	0.00143	CDKN2A,EP300,IL12RB1,TLR10	26 (6)
Smad2/3	group	0.00145	CDKN2A,RORC,SELPLG
RHO	G-protein coupled receptor	0.00145	B2M,CEBPB,NT5E
TYROBP	transmembrane receptor	0.00145	GPX1,SPP1,TREM2
Mek	group	0.00147	CDKN1A,CDKN2A,CLU,L1CAM,MME,NT5E	41 (20)
IL3	cytokine	0.00147	CD40LG,CDKN1A,GPX1,HLA-A,IL33,PHGDH	9 (2)
epothilone B	chemical drug	0.00148	CDKN1A,SFN
DPH5	enzyme	0.00148	EP300,STAT3
HIF1AN	enzyme	0.00148	ADM,SOX9
ZNF148	transcription regulator	0.00148	CDKN1A,CDKN2A
CHEK2	kinase	0.00148	CDKN1A,H2AX	16 (10)
TFCP2	transcription regulator	0.00148	A2M,SPP1
BHLHA15	transcription regulator	0.00148	CLU,STAT3
NDN	transcription regulator	0.00148	CDKN1A,CDKN2A	6 (2)
4-nitroquinoline-1-oxide	chemical toxicant	0.00148	AURKB,CDKN1A
5-fluorouracil	chemical drug	0.00149	CDKN1A,CDKN2A,CLU,PIK3CG,PKM,SFN	41 (15)
IL6ST	transmembrane receptor	0.00152	A2M,IL7,STAT3	21 (7)
IKBKG	kinase	0.00155	C3,CEBPB,CLU,HLA-A	47 (16)
3-deazaneplanocin	chemical drug	0.00159	CDKN1A,CEBPB,KRT17
miR-17-5p (and other miRNAs w/seed AAAGUGC)	mature microRNA	0.00159	CDKN1A,H2AX,STAT3
gentamicin C	chemical drug	0.00159	A2M,CLU,SPP1
rotenone	chemical toxicant	0.00159	CYBB,GPX1,PDGFB
oxaliplatin	chemical drug	0.00166	CDKN1A,H2AX,STAT3	27 (12)
lomustine	chemical drug	0.00166	A2M,CLU,SPP1
Go 6976	chemical - kinase inhibitor	0.00166	CDKN1A,CYBB,PLD1	43 (13)
Histone h3	group	0.00167	B2M,CDKN1A,CDKN2A,HOXA10,IGF2R,L1CAM,SPP1	12 (3)
VDR	transcription regulator	0.00167	CDKN1A,CEBPB,PLD1,SPP1,TGFB2	44 (18)
Ren2	peptidase	0.00167	CYBB,SPP1
PHB2	transcription regulator	0.00167	RORC,STAT3
FKBP4	enzyme	0.00167	C3,HOXA10
DDR1	kinase	0.00167	CDKN1A,CDKN2A
MAZ	transcription regulator	0.00167	CDKN1A,STAT3
THY1	other	0.00167	CLU,PDGFB	13 (7)
SMAD6	transcription regulator	0.00167	SOX9,SPP1	17 (7)
ADRB	group	0.00172	CD68,CDKN1A,CDKN2A,PDGFB	41 (9)
EGLN1	enzyme	0.00173	ADM,SOX9,TGFB2	32 (8)
azoxymethane	chemical toxicant	0.00173	CDKN1A,CXCR2,STAT3
triamterene	chemical drug	0.00173	A2M,CLU,SPP1
cytarabine	chemical drug	0.00181	CDKN1A,HLA-A,TGFB2	34 (10)
MTOR	kinase	0.00182	ADM,CDKN1A,CEBPB,PKM,RORC,STAT3	54 (17)
TERT	enzyme	0.00185	B2M,CDKN1A,CDKN2A,SPP1	35 (15)
tert-butyl hydroperoxide	chemical toxicant	0.00188	CLU,SOX9
KLK4	peptidase	0.00188	CDKN1A,CDKN2A
hemoglobin	complex	0.00188	ADM,CDKN1A
HOXB9	transcription regulator	0.00188	GLI3,TGFB2
CD46	transmembrane receptor	0.00188	C3,MYB
DLX3	transcription regulator	0.00188	CDKN1A,CDKN2A
PARP9	enzyme	0.00188	HLA-DQB1,OAS2
PDK4	kinase	0.00188	PC,PKM
Igm	complex	0.00189	CD40LG,CDKN1A,CDKN2A	39 (20)
MAF	transcription regulator	0.00189	IL12RB1,NT5E,RORC
calphostin C	chemical - kinase inhibitor	0.00189	CDKN1A,CLU,DUSP1	46 (19)
SMAD4	transcription regulator	0.0019	CDKN1A,CDKN2A,PDGFB,SELPLG,TGFB2	51 (19)
curcumin	chemical drug	0.00193	CDKN1A,CDKN2A,CEBPB,EP300,SOX9,STAT3	51 (17)
prednisolone	chemical drug	0.00197	CD40LG,CDKN2A,DUSP1,PIK3CG,SPP1	26 (7)
ERK	group	0.00197	CDKN1A,CLU,DUSP1,RORC,SFN	32 (7)
gemcitabine	chemical drug	0.00197	CDKN1A,NT5E,PKM	31 (9)
fenamic acid	chemical reagent	0.00197	A2M,CLU,SPP1
PPARGC1A	transcription regulator	0.00204	C3,CD68,CDKN1A,CEBPB,GPX1,TXN2	46 (16)
Histone h4	group	0.00205	CDKN1A,CDKN2A,SPP1,STAT3	28 (10)
DKK1	growth factor	0.00205	CDKN1A,CDKN2A,SOX9	28 (9)
Rp-cAMPS	chemical - kinase inhibitor	0.00209	PLD1,SPP1
CHEK1	kinase	0.00209	CDKN1A,H2AX	33 (11)
RAE1	other	0.00209	CDKN1A,CDKN2A
ethosuximide	chemical drug	0.00209	FZD1,STAT3
riboflavin	chemical - endogenous mammalian	0.00209	EP300,FZD1
magnesium	chemical - endogenous mammalian	0.00209	CDKN1A,CDKN2A	26 (13)
testosterone	chemical - endogenous mammalian	0.0021	A2M,CDKN1A,CLU,IL33,STAT3,TGFB2	12 (2)
PRKAA1	kinase	0.0021	CDKN1A,CLU,GPX1,PRKACB
GLI3	transcription regulator	0.00214	DUSP1,H2AX,SOX9
miR-21-5p (and other miRNAs w/seed AGCUUAU)	mature microRNA	0.00214	CDKN1A,STAT3,TGFB2	22 (7)
PKM	kinase	0.00214	PC,PKM,STAT3
IKZF3	transcription regulator	0.00214	CD38,CD68,SOX9
FLT3LG	cytokine	0.00214	CD19,CEBPB,CYBB	34 (7)
sulindac sulfide	chemical drug	0.00214	CDKN1A,CEBPB,STAT3
IKZF1	transcription regulator	0.00214	B2M,CD38,CD68,CDKN1A,SOX9	5 (2)
ETS2	transcription regulator	0.00222	CDKN1A,CDKN2A,SPP1	47 (12)
PTHLH	other	0.00222	CDKN1A,CDKN2A,SOX9	43 (20)
2-deoxyglucose	chemical drug	0.00222	CDKN1A,GPX1,SPP1	36 (13)
PPARD	ligand-dependent nuclear receptor	0.0023	C1QB,CD68,CEBPB,PKM,TXN2
H89	chemical - kinase inhibitor	0.00231	CDKN1A,CEBPB,DUSP1,PLD1	41 (18)
Calcineurin protein(s)	complex	0.00231	DUSP1,SPP1,STAT3	18 (4)
KDM8	enzyme	0.00231	PC,PKM,SOX9
PIK3CA	kinase	0.00231	CEBPB,PDGFB,PIK3CG
AGER	transmembrane receptor	0.00231	CD40LG,CDKN1A,PDGFB	23 (11)
E2F2	transcription regulator	0.00231	CDKN1A,CDKN2A,MYB	37 (14)
11,12-epoxyeicosatrienoic acid	chemical - endogenous mammalian	0.00232	DUSP1,PIK3CG
ERVW-1	other	0.00232	CDKN1A,CDKN2A
CDK1	kinase	0.00232	CDKN1A,H2AX	20 (9)
PPP1R13L	transcription regulator	0.00232	CDKN1A,H2AX
PIM2	kinase	0.00232	CD38,PKM
HRG	other	0.00232	C1QB,SPP1
elovanoid N32	chemical - endogenous mammalian	0.00232	CDKN1A,CDKN2A
finasteride	chemical drug	0.00232	CLU,TGFB2
P38 MAPK	group	0.00233	CDKN1A,CDKN2A,CEBPB,CYBB,DUSP1,SPP1	48 (18)
SNAI1	transcription regulator	0.00236	CDKN1A,CXADR,KRT17,L1CAM
phenylephrine	chemical drug	0.0024	DUSP1,EP300,TFDP1
LEF1	transcription regulator	0.00248	CDKN1A,CDKN2A,SOX9,SPP1	47 (21)
alitretinoin	chemical drug	0.00248	CD38,CDKN1A,DUSP1,SPP1	51 (18)
Pam3-Cys-Ser-Lys4	chemical reagent	0.00248	CD40LG,CXCR2,HLA-A,TGFB2
miR-199a-5p (and other miRNAs w/seed CCAGUGU)	mature microRNA	0.0025	C3,CDKN1A,KRT17
Hif1	complex	0.0025	ADM,CDKN1A,PKM
DNA-methyltransferase	group	0.00256	CDKN1A,CDKN2A
ABT-737	chemical drug	0.00256	CDKN1A,CEBPB	26 (4)
WLS	other	0.00256	CXCR2,FGF9
LIN9	other	0.00256	CDKN1A,CDKN2A
SCX	transcription regulator	0.00256	SOX9,SPP1
elovanoid N34	chemical - endogenous mammalian	0.00256	CDKN1A,CDKN2A
SOD1	enzyme	0.00262	B2M,CDKN2A,CLU,GNG4,SPP1	34 (7)
kainic acid	chemical toxicant	0.00265	CEBPB,DUSP1,FGF9,SPP1	30 (9)
RBL1	transcription regulator	0.00269	AURKB,CDKN1A,CDKN2A	26 (17)
RELB	transcription regulator	0.00269	B2M,CDKN1A,MYB	30 (7)
cerivastatin	chemical drug	0.00269	CD40LG,CDKN1A,GPX1	21 (5)
EGLN	group	0.00277	A2M,ADM,HLA-DQB1,SOX9
EGR2	transcription regulator	0.00277	CDKN1A,MME,MYB,RORC
PRKCE	kinase	0.00279	CDKN1A,CEBPB,STAT3	49 (18)
IFI16	transcription regulator	0.00279	CDKN1A,CDKN2A,GPX1	9 (4)
FGF7	growth factor	0.00279	CDKN1A,CDKN2A,IL7	24 (14)
TRIM59	enzyme	0.00281	CXCR2,IL33
WDR5	transcription regulator	0.00281	IGF2R,SPP1	12 (4)
SPOP	other	0.00281	GLI3,H2AX
MAP3K5	kinase	0.00281	CDKN1A,CYBB	42 (17)
RPS6KA5	kinase	0.00281	CDKN2A,DUSP1
PTPN3	phosphatase	0.00281	CDKN1A,PDGFB	22 (11)
GLP-1-(7-34)-amide	biologic drug	0.00281	CEBPB,STAT3	36 (10)
mezerein	chemical - endogenous non-mammalian	0.00281	CDKN1A,OAS2
beta-glycerophosphoric acid	chemical - endogenous mammalian	0.00281	CDKN1A,SPP1	12 (4)
INS	other	0.00283	ADM,CDKN1A,CEBPB,DUSP1	49 (20)
PTPN11	phosphatase	0.0029	CD68,CDKN1A,CYBB	40 (15)
ciglitazone	chemical drug	0.0029	CD40LG,CDKN1A,CYBB	43 (17)
MAPK9	kinase	0.0029	CDKN1A,CDKN2A,CEBPB,SELPLG	37 (20)
NRG1	growth factor	0.00293	CDKN1A,DUSP1,L1CAM,PHGDH,TGFB2	15 (3)
CREBBP	transcription regulator	0.00294	B2M,CDKN1A,CYBB,DUSP1,GIMAP4,IL12RB1	44 (14)
SOX3	transcription regulator	0.003	DUSP1,SOX9,TGFB2
zidovudine	chemical drug	0.00307	CDKN1A,CDKN2A	15 (4)
MGP	other	0.00307	SPP1,TTR
HTATIP2	transcription regulator	0.00307	PKM,SPP1
FOXF2	transcription regulator	0.00307	CDKN1A,PDGFB
epicatechin gallate	chemical drug	0.00307	CDKN1A,CDKN2A	35 (17)
SATB1	transcription regulator	0.00309	CDKN1A,CYBB,GNG4,IL7
Rb	group	0.00311	AURKB,CDKN1A,CDKN2A	43 (20)
sodium chloride	chemical - endogenous mammalian	0.00311	CYBB,GPX1,SPP1
ascorbic acid	chemical - endogenous mammalian	0.00311	CD40LG,CDKN1A,SPP1	31 (16)
MBD3	other	0.00322	CDKN2A,EP300,FZD1
S100A9	other	0.0033	A2M,C1QB,C3,IL33
DNMT3A	enzyme	0.0033	CD19,CD38,CYBB,SPP1
GMNN	transcription regulator	0.00333	CDKN1A,DUSP1,TGFB2
TRAF2	enzyme	0.00333	ADM,AURKB,CDKN2A
dexamethasone phosphate	chemical drug	0.00334	DUSP1,SOX9
JUN/JUNB/JUND	group	0.00334	C3,STAT3
RNF20	enzyme	0.00334	CDKN1A,HOXA10
HOXA13	transcription regulator	0.00334	GLI3,SOX9
mir-26	microRNA	0.00334	CDKN2A,FGF9
SAFB2	other	0.00334	B2M,L1CAM
NTRK1	kinase	0.00334	CDKN1A,H2AX
GNL3	other	0.00334	CDKN1A,CDKN2A	19 (9)
5-azacytidine	chemical drug	0.00337	CDKN1A,DUSP1,KRT17,SOX9	33 (12)
IRF7	transcription regulator	0.00344	FZD1,IL33,OAS2,TAP1
RARB	ligand-dependent nuclear receptor	0.00351	CDKN1A,CDKN2A,HOXA10,SPP1	15 (6)
AICAR	chemical - endogenous mammalian	0.00356	CDKN1A,CDKN2A,CEBPB	58 (25)
Pdpk	group	0.00359	H2AX
Srp	group	0.00359	FGF9
beta-escin	chemical drug	0.00359	CDKN1A
DNA-PK	complex	0.00359	H2AX
PIK3R6	kinase	0.00359	PIK3CG
14-3-3	group	0.00359	CDKN2A
N-formyl-Nle-Leu-Phe	chemical reagent	0.00359	FPR1
HCG11	other	0.00359	CDKN1A
LINC00475	other	0.00359	CDKN1A
Hoxa11os	other	0.00359	STAT3
ARMC10	other	0.00359	CDKN1A
GKN1	growth factor	0.00359	SOX9
SNORD21	other	0.00359	HLA-A
FKBPL	other	0.00359	CDKN1A
ZBTB7C	transcription regulator	0.00359	CDKN1A
TADA2B	transcription regulator	0.00359	CD19
TMEM184A	other	0.00359	DUSP1
EBF4	transcription regulator	0.00359	CDKN1A
CXXC1	transcription regulator	0.00359	CDKN1A
CHMP3	other	0.00359	IGF2R
ZBTB8A	other	0.00359	CDKN1A
CEP290	transcription regulator	0.00359	GLI3
FUBP3	transcription regulator	0.00359	FGF9
PCLAF	other	0.00359	CDKN1A
potassium dichromate	chemical toxicant	0.00359	CDKN2A
7-bromoindirubin-3'-oxime	chemical - kinase inhibitor	0.00359	CDKN1A
inolitazone	chemical drug	0.00359	CDKN1A
MSN	other	0.00359	CDKN2A
ITSN2	other	0.00359	CDKN2A
CABLES1	other	0.00359	CDKN1A
CDT1	other	0.00359	CDKN1A
CCRL2	G-protein coupled receptor	0.00359	CXCR2
ACVR2B	kinase	0.00359	CDKN1A
ADAMTS7	peptidase	0.00359	SOX9
CFI	peptidase	0.00359	C3
miR-523-3p (miRNAs w/seed AACGCGC)	mature microRNA	0.00359	CDKN1A
miR-657 (miRNAs w/seed GCAGGUU)	mature microRNA	0.00359	IGF2R
IPO5	transporter	0.00359	IL33
PLRG1	other	0.00359	H2AX
XRCC2	enzyme	0.00359	H2AX
ZBTB5	transcription regulator	0.00359	CDKN1A
DHX8	enzyme	0.00359	CDKN1A
POLK	enzyme	0.00359	H2AX
AMHR2	kinase	0.00359	CDKN2A
DNASE1L3	enzyme	0.00359	CDKN1A
PIK3R5	kinase	0.00359	PIK3CG
CCNI	other	0.00359	CDKN1A
FXYD1	ion channel	0.00359	CDKN1A
TRNAU1AP	other	0.00359	GPX1
RAB9A	enzyme	0.00359	IGF2R
ING3	other	0.00359	CDKN1A
CFD	peptidase	0.00359	C3
BARX1	transcription regulator	0.00359	L1CAM
Tnxa-ps1	other	0.00359	DUSP1
STK35	kinase	0.00359	CDKN2A
JADE1	transcription regulator	0.00359	CDKN1A
POLD4	enzyme	0.00359	H2AX
UBE2E1	enzyme	0.00359	CDKN1A
CUL9	other	0.00359	CDKN1A
Hmgn2 (includes others)	other	0.00359	SOX9
PEX19	other	0.00359	CDKN2A
SCML2	transcription regulator	0.00359	CDKN1A
IFITM3	other	0.00359	SPP1
TDP-665759	chemical reagent	0.00359	CDKN1A
benzo(k)fluoranthene	chemical reagent	0.00359	FGF9
HSP-990	chemical drug	0.00359	HLA-A
lead chromate	chemical toxicant	0.00359	CDKN2A
mirin	chemical reagent	0.00359	IL33
nafoxidine	chemical drug	0.00359	C3
diisopropanolnitrosamine	chemical toxicant	0.00359	CDKN1A
NSC 126405	chemical reagent	0.00359	CDKN1A
AP-1 decoy	chemical reagent	0.00359	DUSP1
PAX5-PML	fusion gene/product	0.00359	CD19
miR-454-3p inhibitor	chemical reagent	0.00359	STAT3
miR-454-3p mimic	chemical reagent	0.00359	STAT3
Polycomb	complex	0.00359	CDKN2A
methylcellulose	chemical drug	0.00359	CDKN2A
glucuronic acid	chemical - endogenous mammalian	0.00359	SOX9
deoxycorticosterone acetate	chemical drug	0.00362	CD68,SPP1
CHD7	enzyme	0.00362	CDKN2A,GLI3
Smad	complex	0.00362	CDKN1A,CDKN2A
TRA	transmembrane receptor	0.00362	CDKN1A,SELPLG
GW7647	chemical drug	0.00362	CDKN2A,EP300
IL6R	transmembrane receptor	0.00368	A2M,CDKN1A,STAT3	34 (10)
MAFB	transcription regulator	0.00368	CD38,CMKLR1,FPR1
homocysteine	chemical - endogenous mammalian	0.00368	CDKN1A,CLU,PKM	40 (15)
MYCN	transcription regulator	0.00375	B2M,CDKN1A,CLU,HLA-A,PHGDH
GATA2	transcription regulator	0.00379	CDKN1A,CLEC4E,CYBB,HOXA10,MYB,PIK3CG
NFYA	transcription regulator	0.0038	CDKN1A,HLA-DQB1,PKM
gefitinib	chemical drug	0.00388	AURKB,C3,CEBPB,IL7
Trp53cor1	other	0.00391	CDKN1A,STAT3
MTA2	transcription regulator	0.00391	CDKN1A,CDKN2A	20 (6)
XIAP	enzyme	0.00391	CDKN1A,TXN2
HMGB2	transcription regulator	0.00391	CEBPB,GLI3
K-252	chemical drug	0.00391	H2AX,SPP1
cyanocobalamin	chemical - endogenous mammalian	0.00391	EP300,FZD1
immethridine	chemical reagent	0.00391	C3,SPP1
IL5	cytokine	0.00392	A2M,CD40LG,CDKN1A,CXCR2,PKM	8 (3)
TFRC	transporter	0.00393	CDKN1A,PHGDH,TGFB2
TGFBR1	kinase	0.00393	CDKN1A,FGF9,PDGFB	34 (16)
IRF5	transcription regulator	0.00393	CDKN1A,EP300,OAS2
doxycycline	chemical drug	0.00393	CD38,HOXA10,L1CAM
MYB	transcription regulator	0.00396	ADM,C3,MYB,SPP1	20 (7)
2-(4-amino-1-isopropyl-1H-pyrazolo[3,4-d]pyrimidin-3-yl)-1H-indol-5-ol	chemical reagent	0.0042	AURKB,H2AX,SOX9,TFDP1
FGF2	growth factor	0.00421	ADM,CDKN1A,PDGFB,SOX9,SPP1,TGFB2	39 (15)
UTP	chemical - endogenous mammalian	0.00421	H2AX,SPP1
LIN28A	other	0.00421	CDKN1A,H2AX
AMH	growth factor	0.00421	CDKN1A,CDKN2A	2 (2)
mir-124	microRNA	0.00421	SOX9,STAT3
DTX1	transcription regulator	0.00421	SPP1,TGFB2
nilvadipine	chemical drug	0.00421	CD38,GNG4
BMPR1B	kinase	0.00421	CDKN1A,SOX9	28 (13)
acetaminophen	chemical drug	0.00428	A2M,CDKN1A,GPX1,TTR	7 (2)
TRAP1	enzyme	0.00431	L1CAM,PKM,TXN2
ZFP36	transcription regulator	0.00431	CDKN1A,CYBB,SPP1	39 (15)
R5020	chemical reagent	0.00431	CDKN1A,CEBPB,STAT3	59 (19)
E. coli serotype 0127B8 lipopolysaccharide	chemical - endogenous non-mammalian	0.00437	FZD1,IL7,PDGFB,STAT3
SPP1	cytokine	0.00437	CD40LG,CDKN1A,SOX9,SPP1	48 (20)
IL18	cytokine	0.00437	CD40LG,GIMAP4,IL12RB1,SPP1
6-hydroxydopamine	chemical toxicant	0.00445	C3,CYBB,GPX1
15-deoxy-delta-12,14 -PGJ 2	chemical - endogenous mammalian	0.00445	CDKN1A,CYBB,MYB,SPP1	46 (17)
thyroid hormone	chemical - endogenous mammalian	0.00445	CDKN1A,CDKN2A,TFDP1,TTR	28 (14)
DICER1	enzyme	0.00445	CDKN1A,CDKN2A,H2AX,IGF2R,PIK3CG
HMGN1	transcription regulator	0.00453	SOX9,TTR
USP7	peptidase	0.00453	CDKN1A,CDKN2A	38 (14)
CD69	transmembrane receptor	0.00453	RORC,TGFB2
JAK inhibitor I	chemical - kinase inhibitor	0.00453	C3,CD38
SOCS3	phosphatase	0.00458	CDKN1A,OAS2,STAT3	30 (8)
Hbb-b1	transporter	0.00458	CXCR2,CXCR6,CYBB
miR-291a-3p (and other miRNAs w/seed AAGUGCU)	mature microRNA	0.00472	C3,CDKN1A,PRKACB
KMT2A	transcription regulator	0.00472	CDKN1A,CDKN2A,HOXA10	18 (6)
ATF2	transcription regulator	0.00472	CDKN2A,DUSP1,TGFB2
erlotinib	chemical drug	0.00472	CYBB,MME,PDGFB
topotecan	chemical drug	0.0048	C3,CDKN1A,GPX1,MYB
ACTL6A	other	0.00485	CDKN1A,SFN
CHADL	other	0.00485	CDKN1A,SOX9
HOXB13	transcription regulator	0.00485	CDKN1A,CDKN2A
B2M	transmembrane receptor	0.00485	HLA-A,HLA-DQB1
SP4	transcription regulator	0.00485	CDKN1A,STAT3
NFIL3	transcription regulator	0.00485	CD40LG,CDKN1A
NFIC	transcription regulator	0.00485	CDKN1A,CDKN2A	32 (7)
BATF	transcription regulator	0.00485	IL12RB1,RORC	10 (4)
dichlorovinylcysteine	chemical toxicant	0.00485	CDKN2A,PKM
DSCAM	other	0.00486	L1CAM,PDGFB,PLD1
PPIF	enzyme	0.00486	CMKLR1,CXCR2,CXCR6
KLF4	transcription regulator	0.00491	CDKN1A,DUSP1,HLA-DQB1,KRT17,TGFB2	25 (7)
daidzein	chemical drug	0.00501	A2M,CKLF,HLA-A
mir-8	microRNA	0.00507	CDKN1A,EP300,SOX9,TGFB2
SMAD2	transcription regulator	0.00516	CDKN1A,CDKN2A,PDGFB	44 (16)
HDAC3	transcription regulator	0.00516	CDKN1A,CDKN2A,SPP1	30 (20)
RUNX1-RUNX1T1	fusion gene/product	0.00516	CDKN1A,CDKN2A,H2AX
tosedostat	chemical drug	0.00519	CDKN1A,CEBPB
LLGL2	other	0.00519	DUSP1,TGFB2
C1QA	other	0.00519	C3,STAT3
RPSA	translation regulator	0.00519	DUSP1,TAP1
mir-31	microRNA	0.00519	KRT17,SPP1
mir-135	microRNA	0.00519	HOXA10,SPP1
trabectedin	chemical drug	0.00519	CDKN1A,H2AX
ferulic acid	chemical - endogenous non-mammalian	0.00519	CDKN1A,GPX1	6 (2)
urethane	chemical toxicant	0.00519	CDKN1A,CDKN2A	32 (18)
MAP2K1	kinase	0.00526	CDKN1A,CDKN2A,DUSP1,SOX9	52 (23)
RORA	ligand-dependent nuclear receptor	0.00526	CDKN2A,CXCR2,GPX1,RORC
nicotine	chemical drug	0.00526	CDKN1A,FLG,SPP1,TTR	13 (3)
allopurinol	chemical drug	0.00546	A2M,CLU,SPP1	20 (3)
N-nitro-L-arginine methyl ester	chemical drug	0.00546	ADM,CD68,CYBB
CARD9	other	0.00553	C3,CLEC4E
CFB	peptidase	0.00553	C3,TGFB2
H2AZ1	other	0.00553	CDKN1A,TTR
PTH1R	G-protein coupled receptor	0.00553	DUSP1,SPP1
ZBTB48	transcription regulator	0.00553	CDKN2A,SPP1	18 (7)
MECOM	transcription regulator	0.00553	CDKN1A,SOX9
ACKR3	G-protein coupled receptor	0.00553	ADM,CDKN1A
WAS	other	0.00553	RORC,SELPLG
KRT17	other	0.00553	CXCR2,SPP1
vinblastine	chemical drug	0.00553	CDKN1A,HLA-A	33 (9)
TREM1	transmembrane receptor	0.00565	CEBPB,NT5E,PLD1,SPP1	12 (3)
RBL2	other	0.00577	AURKB,CDKN1A,CDKN2A	33 (18)
NFE2L2	transcription regulator	0.00578	CDKN1A,CYBB,GPX1,L1CAM,PHGDH,TTR
thapsigargin	chemical toxicant	0.00585	CDKN1A,CEBPB,CLU,SFN	36 (10)
RNASEL	enzyme	0.00589	CDKN1A,OAS2
PRLR	transmembrane receptor	0.00589	A2M,CDKN1A	30 (7)
N-cor	group	0.00593	CDKN1A,FZD1,PDGFB
THPO	cytokine	0.00609	AURKB,TAP1,TFDP1
IL23A	cytokine	0.00625	RORC,STAT3
ARHGAP31	other	0.00625	CDKN2A,TGFB2
PDPK1	kinase	0.00625	A2M,CDKN1A	6 (2)
VTN	other	0.00625	CDKN1A,SFN
UBE2I	enzyme	0.00625	SOX9,TAP1
AHCY	enzyme	0.00625	GPX1,STAT3
GATA4	transcription regulator	0.00627	CXCR6,KRT17,SOX9,SPP1
ATF3	transcription regulator	0.00642	AURKB,CDKN1A,STAT3
KAT5	transcription regulator	0.00642	CDKN1A,NT5E,TTR	8 (2)
TCF12	transcription regulator	0.00642	CDKN1A,CDKN2A,CXCR6	8 (2)
arachidonic acid	chemical - endogenous mammalian	0.00642	CLU,PLD1,SPP1	38 (7)
FOXO1	transcription regulator	0.00661	A2M,CDKN1A,CDKN2A,GPX1,SFN,SOX9	36 (13)
Secretase gamma	complex	0.00663	MME,RORC
ABCB4	transporter	0.00663	SPP1,TGFB2
SKP2	other	0.00663	CDKN1A,CDKN2A	21 (16)
IGF2BP1	translation regulator	0.00663	CDKN1A,SOX9
PAK1	kinase	0.00663	CDKN1A,CDKN2A	33 (18)
CDC42	enzyme	0.00663	SOX9,STAT3	22 (5)
bardoxolone	chemical drug	0.00663	CDKN1A,CEBPB	29 (13)
KDM1A	enzyme	0.00671	ADM,CDKN1A,CXADR,S100A7
NFATC2	transcription regulator	0.00671	CD40LG,CDKN1A,PLD1,RORC
triamcinolone acetonide	chemical drug	0.00682	CXADR,DUSP1,SPP1,TGFB2
atorvastatin	chemical drug	0.00682	CD40LG,CYBB,DUSP1,SPP1	39 (16)
BCL2	transporter	0.00694	CDKN1A,SOX9,TGFB2	50 (15)
PRKCQ	kinase	0.00701	CDKN1A,STAT3	28 (6)
TERC	other	0.00701	CDKN1A,CLU
CYBB	enzyme	0.00701	CYBB,DUSP1	24 (7)
sildenafil	chemical drug	0.00701	CEBPB,CYBB
KIN001-043	chemical - kinase inhibitor	0.00701	PLD1,SOX9
indole-3-carbinol	chemical drug	0.00701	CDKN1A,SPP1	12 (6)
SN-38	chemical drug	0.00701	CDKN1A,CLU
choline	chemical - endogenous mammalian	0.00701	CDKN1A,SPP1	9 (5)
EHMT1	transcription regulator	0.00712	C3,CD38,CDKN1A
CCND1	transcription regulator	0.00714	CDKN1A,CDKN2A,COL27A1,NT5E,SPP1	31 (14)
rosiglitazone	chemical drug	0.00717	C1QB,C3,CD68,CDKN1A,OAS2,PC	33 (13)
Npm	group	0.00717	CDKN1A
L-ornithine	chemical - endogenous mammalian	0.00717	CDKN1A
arbutin	chemical drug	0.00717	CDKN1A
isopropyl thiogalactoside	chemical reagent	0.00717	CDKN2A
gentamicin C1	chemical drug	0.00717	SPP1
phosphatidylinositol 4,5-diphosphate	chemical - endogenous mammalian	0.00717	PLD1
chartreusin	chemical reagent	0.00717	CDKN1A
MSK1/2	group	0.00717	DUSP1
omethoate	chemical toxicant	0.00717	CDKN1A
Tgf beta receptor	complex	0.00717	RORC
USP42	peptidase	0.00717	CDKN1A
EAPP	other	0.00717	CDKN2A
NSA2	other	0.00717	CDKN1A
FBXL12	other	0.00717	CDKN1A
MYSM1	enzyme	0.00717	H2AX
MAGEA2/MAGEA2B	other	0.00717	CDKN1A
TRIB2	kinase	0.00717	CEBPB
REM2	enzyme	0.00717	CDKN2A
MDC1	other	0.00717	CLU
ZBTB49	transcription regulator	0.00717	CDKN1A
VENTX	transcription regulator	0.00717	CDKN2A
RNF126	enzyme	0.00717	CDKN1A
WDR13	other	0.00717	CDKN1A
SELENOH	other	0.00717	H2AX
MIR31HG	other	0.00717	CDKN1A
Raet1a	other	0.00717	HLA-A
ETS-ELK1	complex	0.00717	CDKN2A
Importin alpha	group	0.00717	CDKN1A
PACS1	other	0.00717	IGF2R
AKNA	transcription regulator	0.00717	CD40LG
ACER3	enzyme	0.00717	CDKN1A
CBP-ICSBP-IRF-1-PU.1	complex	0.00717	CYBB
clusterin antisense oligonucleotide	biologic drug	0.00717	CLU
PCNA	enzyme	0.00717	EP300
AP1M1	transporter	0.00717	HLA-A
Til1	other	0.00717	SPP1
HOMER3	other	0.00717	CEBPB
CELA1	peptidase	0.00717	HLA-A
HPGD	enzyme	0.00717	CDKN1A
tacalcitol	chemical drug	0.00717	FLG
ELP3	enzyme	0.00717	SOX9
miR-1195 (miRNAs w/seed GAGUUCG)	mature microRNA	0.00717	STAT3
ELAC2	enzyme	0.00717	CDKN1A
SALL2	transcription regulator	0.00717	CDKN1A
RILP	other	0.00717	IGF2R
BTG3	other	0.00717	CDKN2A
Raet1d/Raet1e	other	0.00717	HLA-A
MAGEA4	other	0.00717	CDKN1A
DLEU2	other	0.00717	PRKACB
POLDIP3	other	0.00717	CDKN1A
TSPYL2	other	0.00717	CDKN1A
PEX2	other	0.00717	CDKN1A
NASP	other	0.00717	CDKN1A
CCT5	other	0.00717	CDKN1A
NEK4	kinase	0.00717	CDKN1A
DDX24	enzyme	0.00717	CDKN1A
ING2	transcription regulator	0.00717	SPP1
PGAM1	phosphatase	0.00717	CDKN1A
CCHCR1	other	0.00717	KRT17
ING5	other	0.00717	CDKN1A
DBF4B	other	0.00717	H2AX
KHDRBS2	other	0.00717	CDKN1A
GALR2	G-protein coupled receptor	0.00717	CDKN1A
PCBP4	other	0.00717	CDKN1A
troxerutin	chemical drug	0.00717	CEBPB
ralimetinib	chemical drug	0.00717	SPP1
TRIP12	enzyme	0.00717	CDKN2A
CGGBP1	transcription regulator	0.00717	CDKN1A
NDUFS1	enzyme	0.00717	GPX1
CRTAP	other	0.00717	CDKN1A
Cops2	transcription regulator	0.00717	CDKN1A
nexrutine	chemical drug	0.00717	STAT3
MI-63	chemical reagent	0.00717	CDKN1A
DUOX2	enzyme	0.00717	CDKN1A
COPS6	other	0.00717	SFN
ZFYVE16	other	0.00717	CDKN1A
1,5-bis-(dihexyl-N-nitrosoamino)-2,4-dinitrobenzene	chemical reagent	0.00717	CYBB
glasdegib	chemical drug	0.00717	GLI3
mir-434	microRNA	0.00717	STAT3
securinine	chemical reagent	0.00717	CDKN1A
bavachalcone	chemical reagent	0.00717	CDKN2A
polyethylene glycol	chemical drug	0.00717	CDKN1A
phenoxyacetic acid	chemical reagent	0.00717	MYB
telomestatin	chemical - endogenous non-mammalian	0.00717	CDKN1A
kynurenic acid	chemical - endogenous mammalian	0.00717	CDKN1A
butyrine	chemical - endogenous mammalian	0.00717	MYB
1-o-hexadecyl-2-o-methyl-rac-glycerol	chemical - kinase inhibitor	0.00717	CDKN1A
Cavtratin	chemical - kinase inhibitor	0.00717	PDGFB
SC144	chemical reagent	0.00717	STAT3
SET-NUP214	fusion gene/product	0.00717	HOXA10
all-trans-4-Oxo-retinoic acid	chemical - endogenous mammalian	0.00717	CD38
eptifibatide	biologic drug	0.00717	CD40LG
vinflunine	chemical drug	0.00717	CDKN1A
3-hydroxykynurenine	chemical - endogenous mammalian	0.00717	RORC
N(omega)-hydroxyarginine	chemical - endogenous mammalian	0.00717	CDKN1A
Ap2	group	0.00741	ADM,C3
PRDM16	transcription regulator	0.00741	CDKN1A,OAS2
miR-450a-5p (and other miRNAs w/seed UUUGCGA)	mature microRNA	0.00741	SPP1,TGFB2
NCSTN	peptidase	0.00741	CD68,CEBPB	20 (5)
IGFBP3	other	0.00741	CD38,CDKN1A
mercuric chloride	chemical toxicant	0.00741	CDKN1A,SPP1	18 (4)
ciprofloxacin	chemical drug	0.00748	CD68,HLA-A,SPP1
ANGPT2	growth factor	0.00753	CD68,CDKN1A,CEBPB,CYBB	52 (22)
POU5F1	transcription regulator	0.00759	CDKN1A,DUSP1,KRT17,SPP1,TGFB2	43 (11)
SP3	transcription regulator	0.00765	CDKN1A,DUSP1,PKM,STAT3	21 (7)
bisindolylmaleimide I	chemical - kinase inhibitor	0.00767	CDKN1A,CLU,PLD1	31 (14)
valproic acid	chemical drug	0.00768	CDKN1A,CXADR,MME,PDGFB,SPP1,STAT3	48 (19)
TLR7	transmembrane receptor	0.00777	CD38,CDKN1A,CEBPB,OAS2	12 (4)
RAF1	kinase	0.00777	CDKN1A,CDKN2A,PC,PLD1	42 (19)
CD4	transmembrane receptor	0.00781	CXCR6,MME
GNB2	enzyme	0.00781	CDKN1A,DUSP1
histone deacetylase inhibitor	chemical drug	0.00781	CDKN1A,MYB	19 (9)
EOMES	transcription regulator	0.00786	ADM,HOXA10,STAT3
PI3K (family)	group	0.00786	ADM,PDGFB,PKM	30 (7)
HSF1	transcription regulator	0.00802	B2M,CEBPB,CLU,TTR
Rxr	group	0.00805	CDKN1A,PDGFB,SPP1	33 (13)
Insulin	group	0.00813	CDKN1A,CEBPB,CYBB,DUSP1,PKM,STAT3	47 (23)
STAT	group	0.00823	A2M,CDKN1A
KDM2B	enzyme	0.00823	CDKN1A,CDKN2A	17 (7)
NQO1	enzyme	0.00823	CDKN1A,FPR1
SUMO3	other	0.00823	CD38,TAP1
mevalonic acid	chemical - endogenous mammalian	0.00823	CD40LG,RORC
tempol	chemical drug	0.00823	CDKN2A,SPP1	40 (12)
L-glutamic acid	chemical - endogenous mammalian	0.00824	B2M,CDKN1A,TAP1	36 (11)
ATP	chemical - endogenous mammalian	0.00824	DUSP1,H2AX,IL33
TGFB3	growth factor	0.00824	CDKN1A,CDKN2A,SOX9	37 (22)
KIT	transmembrane receptor	0.00824	IL12RB1,SPP1,STAT3	19 (4)
losartan potassium	chemical drug	0.00824	CYBB,SPP1,TGFB2	39 (12)
melatonin	chemical - endogenous mammalian	0.00824	CDKN1A,SOX9,SPP1	41 (22)
benzo(a)pyrene	chemical toxicant	0.0084	CDKN1A,FGF9,FZD1,TGFB2
l-asparaginase	biologic drug	0.00844	AURKB,CDKN1A,PHGDH
TGFB2	growth factor	0.00864	CDKN2A,SPP1,TGFB2	44 (15)
NSUN6	enzyme	0.00865	PHGDH,TGFB2
TFAP4	transcription regulator	0.00865	CDKN1A,CDKN2A
GNB1	enzyme	0.00865	CDKN1A,DUSP1	27 (10)
ethionine	chemical toxicant	0.00865	CLU,SPP1
CDKN1B	kinase	0.00885	B2M,CDKN1A,STAT3	20 (3)
oleic acid	chemical - endogenous mammalian	0.00905	CD68,CLU,DUSP1	8 (3)
USP22	peptidase	0.00909	CDKN1A,CYBB
LATS2	kinase	0.00909	AURKB,CDKN1A	36 (9)
ENG	transmembrane receptor	0.00909	H2AX,PDGFB
NOX4	enzyme	0.00909	CDKN1A,H2AX	7 (3)
mitoxantrone	chemical drug	0.00909	CDKN1A,OAS2
E2F4	transcription regulator	0.00921	AURKB,CDKN1A,H2AX,MYB
TGM2	enzyme	0.00935	C3,OAS2,SPP1,TAP1
E2F1	transcription regulator	0.00936	AURKB,CDKN1A,CDKN2A,DUSP1,MYB,TAP1	34 (14)
HNF4A	transcription regulator	0.00946	C3,CDKN1A,CEBPB,CXADR,FZD1,GPX1,HLA-A,KRT17,MBL2,PKM,RORC,SOX9,SPP1,TAPBPL,TTR	32 (6)
HNF1B	transcription regulator	0.00947	DUSP1,FZD1,TTR
GW3965	chemical reagent	0.00947	CD38,CLEC4E,DUSP1
epigallocatechin-gallate	chemical drug	0.00949	CDKN1A,CDKN2A,CEBPB,TAP1	44 (19)
BMPR1A	kinase	0.00953	CDKN1A,SOX9	28 (13)
MSX2	transcription regulator	0.00953	SPP1,TGFB2
RCE1	peptidase	0.00953	B2M,TGFB2
POSTN	other	0.00953	PDGFB,SPP1	27 (5)
4-methylnitrosoamino-1-(3-pyridinyl)-1-butanone	chemical toxicant	0.00953	CDKN1A,SPP1	35 (13)
memantine	chemical drug	0.00953	STAT3,TAP1
eflornithine	chemical drug	0.00953	C3,CDKN1A
Growth hormone	group	0.00991	C3,CEBPB,CLU,SPP1	35 (11)
KDM3A	transcription regulator	0.00999	ADM,IL33
EP400	other	0.00999	CDKN1A,CDKN2A	11 (4)
PTGS1	enzyme	0.00999	CEBPB,CYBB
PTPRC	phosphatase	0.00999	CXCR2,IL7
fasudil	chemical drug	0.00999	CDKN2A,TGFB2
PAX5-ELN	fusion gene/product	0.00999	CD38,CYBB
streptozocin	chemical drug	0.0102	CLU,EP300,NT5E,SPP1
cholesterol	chemical - endogenous mammalian	0.0104	CD68,CYBB,GLI3,MME
H2AX	transcription regulator	0.0104	CLU,PKM
SRSF2	transcription regulator	0.0104	AURKB,EP300
CDK2AP1	other	0.0104	EP300,FZD1
retinoid	chemical drug	0.0104	CDKN1A,DUSP1
lipid	chemical - endogenous mammalian	0.0104	CLU,STAT3
mir-30 (includes others)	microRNA	0.0104	CDKN1A,CDKN2A
celecoxib	chemical drug	0.0106	CD68,CDKN1A,IL7
levodopa	chemical - endogenous mammalian	0.0107	DUSP1,H2AX,HLA-A,NT5E,PIK3CG,SOX9,TNR
H. carbonum toxin	biologic drug	0.0107	CDKN1A
(diaminocyclohexane)(diacetato)(dichloro)platinum	chemical reagent	0.0107	CDKN1A
WDR82	other	0.0107	CDKN1A
FKHR	group	0.0107	A2M
Beta Secretase	group	0.0107	MME
TFIIH	complex	0.0107	CDKN1A
Stat1-Stat3	complex	0.0107	A2M
1,2,5,6-dibenzanthracene	chemical toxicant	0.0107	FGF9
MLN8054	chemical drug	0.0107	CDKN1A
KDM4D	enzyme	0.0107	CDKN1A
ZNF346	other	0.0107	CDKN1A
RHOBTB2	enzyme	0.0107	CDKN1A
RFFL	enzyme	0.0107	CDKN1A
TTC5	other	0.0107	CDKN1A
PTPMT1	phosphatase	0.0107	CDKN1A
NIBAN2	transcription regulator	0.0107	PKM
IL10R	group	0.0107	IL12RB1
ZNF451	enzyme	0.0107	CDKN1A
ST6GALNAC2	enzyme	0.0107	SELPLG
N4BP2L2	transcription regulator	0.0107	CDKN1A
CTBP1-DT	other	0.0107	CDKN1A
EXOC3L1	other	0.0107	CDKN1A
KLHL21	other	0.0107	DUSP1
SIRT5	enzyme	0.0107	H2AX
OLA1	enzyme	0.0107	CDKN1A
Ap1 gamma	group	0.0107	HLA-A
methylamphotericin B	chemical drug	0.0107	SPP1
isoleucine	chemical - endogenous mammalian	0.0107	CDKN1A
Gap	group	0.0107	RASGRF1
RNF144B	enzyme	0.0107	CDKN1A
Raet1b	other	0.0107	HLA-A
PSMC3	enzyme	0.0107	CDKN2A
ELL	transcription regulator	0.0107	CDKN1A
VAMP7	transporter	0.0107	L1CAM
PMEPA1	other	0.0107	CDKN1A
SPTBN1	other	0.0107	STAT3
MCRS1	other	0.0107	CDKN1A
U2AF2	other	0.0107	CDKN1A
TRD	other	0.0107	NT5E
CCR3	G-protein coupled receptor	0.0107	CD40LG
CUL4A	other	0.0107	CDKN1A
RAD51	enzyme	0.0107	H2AX
riociguat	chemical drug	0.0107	SPP1
H60a	other	0.0107	HLA-A
GW 6471	chemical reagent	0.0107	EP300
KLF16	transcription regulator	0.0107	CDKN1A
STIP1	other	0.0107	STAT3
REG3G	other	0.0107	IL33
IFI30	enzyme	0.0107	HLA-A
RAD50	enzyme	0.0107	H2AX
SRCAP	transcription regulator	0.0107	CDKN1A
TXLNA	cytokine	0.0107	CXCR6
EID2	other	0.0107	CDKN1A
ARHGAP18	other	0.0107	CDKN2A
SYF2	other	0.0107	CDKN1A
PDZD2	other	0.0107	CDKN1A
Ank2	other	0.0107	L1CAM
TRERF1	transcription regulator	0.0107	CDKN1A
ATF7IP	transcription regulator	0.0107	CDKN2A
SPAG9	other	0.0107	CDKN1A
ALPL	phosphatase	0.0107	SPP1
AP2A2	transporter	0.0107	CDKN1A
RASSF7	other	0.0107	CDKN1A
ELOA	transcription regulator	0.0107	CDKN1A
HES6	transcription regulator	0.0107	CDKN1A
RACGAP1	transporter	0.0107	CDKN1A
EPZ004777	chemical reagent	0.0107	HOXA10
TCP1	other	0.0107	CDKN1A
8-butyl-10-[(3-methoxy-5-pyrrol-2-ylidenepyrrol-2-ylidene)methyl]-11-azabicyclo[7.2.1]dodeca-1(12),9-diene	chemical reagent	0.0107	CDKN1A
CYP2C9	enzyme	0.0107	DUSP1
BUB1B	kinase	0.0107	CDKN2A
(+)-R-3-(4-chlorophenyl)-3-(1-hydroxymethylcyclopropylmethoxy)-2-(4-nitrobenzyl)-2,3-dihydroisoindol-1-one	chemical reagent	0.0107	CDKN1A
BCKDHA	enzyme	0.0107	CDKN2A
UIMC1	other	0.0107	CDKN1A
AZD-1208	chemical drug	0.0107	CD38
C20-D3-vitamin A	chemical drug	0.0107	C3
beta2 adrenergic receptor agonist	chemical drug	0.0107	CDKN1A
O-(chloroacetylcarbamoyl)fumagillol	chemical drug	0.0107	CDKN1A
dephostatin	chemical reagent	0.0107	CDKN1A
2,2-dimethylbutyric acid	chemical drug	0.0107	MYB
natamycin	chemical drug	0.0107	SPP1
NSC 644221	chemical reagent	0.0107	CDKN1A
ofloxacin	chemical drug	0.0107	CDKN1A
10-decarbamoylmitomycin C	chemical toxicant	0.0107	CDKN1A
MIR23A/24-2/27A cluster	group	0.0107	HOXA10
idronoxil	chemical drug	0.0107	CDKN1A
taprostene	chemical reagent	0.0107	DUSP1
KMT2A-AFDN	fusion gene/product	0.0107	HOXA10
nexinhib20	chemical reagent	0.0107	CYBB
atosiban	biologic drug	0.0107	CDKN1A
mir23a/24-2/27a	group	0.0107	HOXA10
poly(C)RNA	chemical reagent	0.0107	TREM2
ACVR1	kinase	0.0109	CDKN1A,IL33
COMMD3-BMI1	transcription regulator	0.0109	CDKN2A,HOXA10
ANGPT1	growth factor	0.0109	CDKN2A,DUSP1
methyl methanesulfonate	chemical toxicant	0.0109	CDKN1A,CDKN2A
NFAT5	transcription regulator	0.011	CYBB,HLA-DQB1,SPP1
KLF11	transcription regulator	0.0113	CEBPB,PDGFB,TGFB2
TMPRSS2-ERG	fusion gene/product	0.0113	CEBPB,COL27A1,MME
estriol	chemical - endogenous mammalian	0.0114	CXCR2,HOXA10
ZMPSTE24	peptidase	0.0114	CDKN1A,CXCR2
Collagen(s)	complex	0.0114	C3,CD68
DLL4	other	0.0114	PDGFB,RORC
CTBP1	enzyme	0.0114	CDKN1A,CDKN2A
GPX1	enzyme	0.0114	CYBB,TXN2
FLT3	kinase	0.0114	CEBPB,CYBB
Irgm1	other	0.0114	AURKB,OAS2
acetovanillone	chemical drug	0.0114	DUSP1,GPX1
N-[N-(3,5-difluorophenacetyl-L-Ala)]-S-phenylglycine t-butyl ester	chemical - protease inhibitor	0.0114	PDGFB,RORC
SMARCA5	transcription regulator	0.0115	B2M,CDKN1A,HLA-A
TLR9	transmembrane receptor	0.0116	CD38,DUSP1,IL33,OAS2
WNT5A	cytokine	0.0117	CD38,SPP1,STAT3
PRKAA	group	0.0119	CDKN1A,DUSP1
ICOS	transmembrane receptor	0.0119	CD40LG,RORC
RIPK1	kinase	0.0119	IL33,PDGFB
PRKACA	kinase	0.0119	CEBPB,PRKACB
PAX1	transcription regulator	0.0119	KRT17,SOX9
hexamethylene bisacetamide	chemical reagent	0.0119	CDKN1A,MYB
N-acetylsphingosine	chemical reagent	0.0119	CDKN1A,CEBPB
D-fructose	chemical - endogenous mammalian	0.0119	CD68,TXN2
testosterone propionate	chemical drug	0.0119	ADM,CLU
WNT1	cytokine	0.012	CDKN1A,CDKN2A,SPP1
TSC2	other	0.012	A2M,CD68,CDKN1A
FGFR2	kinase	0.012	CDKN1A,SPP1,TTR
miR-34a-5p (and other miRNAs w/seed GGCAGUG)	mature microRNA	0.0122	CDKN1A,MYB,SELPLG
bortezomib	chemical drug	0.0122	CDKN1A,CDKN2A,CXCR6,IL33
IL23	complex	0.0124	RORC,STAT3
MEN1	transcription regulator	0.0124	CDKN1A,RORC
C3AR1	G-protein coupled receptor	0.0124	C3,TGFB2
HDAC6	transcription regulator	0.0124	GDF6,PDGFB
MTA1	transcription regulator	0.0124	CDKN2A,STAT3
KDR	kinase	0.0124	A2M,CD38
TCF7	transcription regulator	0.0124	RORC,SPP1
vincristine	chemical drug	0.0124	CDKN1A,H2AX
EBF1	transcription regulator	0.0125	CD19,CEBPB,IL12RB1
MET	kinase	0.0127	AURKB,CDKN1A,SPP1
FYN	kinase	0.0129	DUSP1,RORC
MYBL2	transcription regulator	0.0129	CDKN2A,CLU
HNRNPK	transcription regulator	0.0129	CDKN1A,CXCR6
herbimycin	chemical - kinase inhibitor	0.0129	CXCR2,DUSP1
omeprazole	chemical drug	0.0129	A2M,CDKN1A
aldesleukin	biologic drug	0.0129	B2M,TAP1
N-formyl-Met-Leu-Phe	chemical reagent	0.0129	CYBB,SELPLG
methylselenic acid	chemical reagent	0.0129	CDKN1A,CDKN2A,CLU,TFDP1
SUZ12	enzyme	0.013	CDKN2A,HOXA10,KRT17
thioacetamide	chemical toxicant	0.0131	CLU,PDGFB,PKM,SPP1
nilotinib	chemical drug	0.0134	H2AX,IL7
SCARB1	transporter	0.0134	CD68,SPP1
ITGA5	transmembrane receptor	0.0134	CDKN1A,CEBPB
HOXA3	transcription regulator	0.0134	CEBPB,PIK3CG
LRP1	transmembrane receptor	0.0134	CD68,GLI3
NR3C2	ligand-dependent nuclear receptor	0.0135	CXCR2,GPX1,HLA-DQB1
estrogen receptor	group	0.0136	C3,CD68,NT5E,TGFB2
methapyrilene	chemical drug	0.0138	A2M,PC,TTR
IL12 (family)	group	0.0138	CD40LG,GIMAP4,RORC
mibolerone	chemical drug	0.0138	CLU,EP300,MME
TRPS1	transcription regulator	0.0139	AURKB,TGFB2
NEUROD1	transcription regulator	0.0139	CDKN1A,PKM
RETN	other	0.0139	SPP1,STAT3
KAT2B	transcription regulator	0.0139	B2M,CDKN1A
MITF	transcription regulator	0.014	AURKB,CDKN1A,CDKN2A,SOX9
L-alanine	chemical - endogenous mammalian	0.0143	CDKN1A
Ro 25-6760	chemical toxicant	0.0143	CDKN1A
inecalcitol	chemical drug	0.0143	CDKN1A
sargramostim	biologic drug	0.0143	CYBB
Rsk	group	0.0143	CEBPB
SNHG1	other	0.0143	CDKN1A
tozasertib	chemical drug	0.0143	CDKN1A
CINP	other	0.0143	CDKN1A
WDR11	other	0.0143	GLI3
USP28	peptidase	0.0143	CDKN1A
GNL3L	other	0.0143	CDKN1A
DNAJB4	other	0.0143	CDKN1A
CYP26B1	enzyme	0.0143	FLG
SLC13A5	transporter	0.0143	CDKN1A
USP24	peptidase	0.0143	EP300
receptor protein tyrosine kinase	group	0.0143	SPP1
cathepsin L inhibitor	chemical drug	0.0143	C3
GNPTAB	enzyme	0.0143	SOX9
MUCL1	other	0.0143	CDKN1A
K Channel	complex	0.0143	CDKN1A
tetrahydrocurcumin	chemical - endogenous mammalian	0.0143	CDKN1A
P-TEFb	complex	0.0143	CDKN1A
danusertib	chemical drug	0.0143	CDKN1A
Nc2	complex	0.0143	HLA-A
ENPP1	enzyme	0.0143	SPP1
RBBP5	transcription regulator	0.0143	CDKN2A
POU2F3	transcription regulator	0.0143	FLG
ANXA5	transporter	0.0143	CDKN1A
GRPR	G-protein coupled receptor	0.0143	CDKN1A
TOPORS	enzyme	0.0143	CDKN1A
CALCR	G-protein coupled receptor	0.0143	CDKN1A
SYNM	other	0.0143	CDKN1A
HAS3	enzyme	0.0143	CDKN1A
TOP3A	enzyme	0.0143	CDKN1A
BOP1	other	0.0143	CDKN1A
HOPX	transcription regulator	0.0143	FLG
parbendazole	chemical reagent	0.0143	SPP1
IL17B	cytokine	0.0143	CDKN1A
H3-3A/H3-3B	other	0.0143	CDKN1A
BRPF1	transporter	0.0143	CDKN2A
CTCFL	transcription regulator	0.0143	PKM
DDX19B	enzyme	0.0143	H2AX
KLF7	transcription regulator	0.0143	CDKN1A
LSINCT5	other	0.0143	STAT3
GP1BA	transmembrane receptor	0.0143	AURKB
LETMD1	other	0.0143	CDKN1A
EEF2K	kinase	0.0143	CDKN1A
RAPGEF4	other	0.0143	SPP1
COL1A2	other	0.0143	CDKN1A
PLK3	kinase	0.0143	CDKN1A
TKT	enzyme	0.0143	STAT3
PLAC8	other	0.0143	CDKN1A
CSTB	peptidase	0.0143	CEBPB
NEK2	kinase	0.0143	CDKN1A
AMELX	growth factor	0.0143	SOX9
SLC20A2	transporter	0.0143	SPP1
NOC2L	transcription regulator	0.0143	CDKN1A
TXN2	enzyme	0.0143	CYBB
RRM2B	enzyme	0.0143	CDKN1A
3',4'-dimethoxyflavone	chemical - endogenous non-mammalian	0.0143	FGF9
azurin 50-77	biologic drug	0.0143	CDKN1A
farnesyltransferase inhibitor	chemical drug	0.0143	CDKN1A
SYK023	chemical reagent	0.0143	CDKN2A
DEETGE-CAL-Tat	chemical reagent	0.0143	GPX1
p38 MAP kinase inhibitor	chemical drug	0.0143	CDKN1A
benfur	chemical reagent	0.0143	CDKN1A
KD025	chemical drug	0.0143	STAT3
phenylacetic acid	chemical - endogenous mammalian	0.0143	HLA-A
TAS-103	chemical drug	0.0143	EP300
tipifarnib	chemical drug	0.0143	CDKN1A
alpha-methylhydrocinnamic acid	chemical - endogenous mammalian	0.0143	MYB
salvianolic acid A	chemical drug	0.0143	GPX1
sodium phosphate	chemical drug	0.0143	SPP1
NUP98-HOXD13	fusion gene/product	0.0143	H2AX
perillic acid	chemical - endogenous non-mammalian	0.0143	CD40LG
durapatite	chemical - endogenous mammalian	0.0143	SPP1
succinylacetone	chemical - endogenous mammalian	0.0143	CYBB
L-asparagine	chemical - endogenous mammalian	0.0143	CDKN1A
thymeleatoxin	chemical toxicant	0.0143	CDKN1A
DP-001	chemical drug	0.0143	SPP1
IRF8	transcription regulator	0.0143	B2M,CDKN1A,CYBB
HTT	transcription regulator	0.0143	B2M,CDKN1A,CEBPB,EP300,PC,PRKACB,SPP1
TSC22D3	transcription regulator	0.0145	CDKN1A,DUSP1
TIMP3	other	0.0145	CEBPB,STAT3
candesartan	chemical drug	0.0145	ADM,SPP1
9,10-dimethyl-1,2-benzanthracene	chemical toxicant	0.0145	CDKN1A,CDKN2A
valsartan	chemical drug	0.0145	CYBB,SPP1
SYVN1	transporter	0.0148	DUSP1,HLA-A,L1CAM
galactosylceramide-alpha	chemical reagent	0.015	CD40LG,IL12RB1
CAV1	transmembrane receptor	0.0151	CD276,CDKN1A,CDKN2A
TICAM1	other	0.0151	CD38,DUSP1,FPR1
CDK4	kinase	0.0151	CDKN1A,CDKN2A,NT5E
BRD4	kinase	0.0151	AURKB,MYB,PDGFB
sulforafan	chemical drug	0.0151	CDKN1A,GPX1,KRT17
ACOX1	enzyme	0.0154	CDKN1A,H2AX,MBL2
MTORC1	complex	0.0156	PKM,RORC
GHR	transmembrane receptor	0.0156	CDKN1A,SPP1
BAX	transporter	0.0156	CDKN1A,HLA-A
ADM	other	0.0156	ADM,SPP1
fenofibrate	chemical drug	0.0157	CD68,CEBPB,CLU,STAT3
morphine	chemical drug	0.016	ADM,CDKN1A,CYBB
platelet activating factor	chemical - endogenous mammalian	0.0161	CDKN1A,SELPLG
SFRP1	transmembrane receptor	0.0161	SOX9,TGFB2
AKT2	kinase	0.0161	CDKN1A,CEBPB
LMNB1	other	0.0161	B2M,TGFB2
MMP1	peptidase	0.0161	CDKN1A,CDKN2A
salirasib	chemical drug	0.0161	ADM,PKM
DETA-NONOate	chemical reagent	0.0161	CDKN1A,DUSP1
Notch	group	0.0163	ADM,CDKN1A,DUSP1
CDX2	transcription regulator	0.0163	CDKN1A,CLU,SOX9
RET	kinase	0.0163	CLU,GPX1,TGFB2
HMGA1	transcription regulator	0.0165	B2M,CD19,STAT3
Tnf (family)	group	0.0165	IL33,NT5E,PDGFB
rifampin	chemical drug	0.0165	MME,MYB,SPP1
WWTR1	transcription regulator	0.0167	CDKN1A,SPP1
CAT	enzyme	0.0167	ADM,CDKN1A
FGF10	growth factor	0.0167	CEBPB,SOX9
FOSL2	transcription regulator	0.0167	CEBPB,SPP1
GFI1	transcription regulator	0.0168	CDKN1A,GIMAP4,NT5E
halofuginone	chemical drug	0.0168	IL33,PKM,SPP1
ACSL4	enzyme	0.0173	NT5E,SPP1
26s Proteasome	complex	0.0174	CD68,CDKN1A,H2AX
SMAD7	transcription regulator	0.0174	CDKN1A,SOX9,TGFB2
PTGER4	G-protein coupled receptor	0.0177	CYBB,PDGFB,SPP1
CF102	chemical drug	0.0178	CYBB
L-aspartic acid	chemical - endogenous mammalian	0.0178	CDKN1A
p38 Sapk	group	0.0178	CDKN2A
teniposide	chemical drug	0.0178	CDKN1A
ILX-23-7553	chemical drug	0.0178	CLU
Nfatc	group	0.0178	CD40LG
C9orf116	other	0.0178	CDKN1A
retaspimycin	chemical drug	0.0178	STAT3
Ho	group	0.0178	CXCR2
LGALS12	other	0.0178	CEBPB
DESI2	enzyme	0.0178	CDKN1A
MELK	kinase	0.0178	CDKN1A
BCAS2	other	0.0178	CDKN1A
USP38	peptidase	0.0178	H2AX
MTF2	transcription regulator	0.0178	CDKN2A
PYHIN1	other	0.0178	CDKN1A
G6PC3	phosphatase	0.0178	CYBB
SLU7	enzyme	0.0178	CDKN1A
RAB23	enzyme	0.0178	SOX9
RREB1	transcription regulator	0.0178	CDKN2A
PHF6	transcription regulator	0.0178	H2AX
WNT16	other	0.0178	CDKN1A
GPR68	G-protein coupled receptor	0.0178	DUSP1
2,3-bis(3'-hydroxybenzyl)butane-1,4-diol	chemical - endogenous mammalian	0.0178	SPP1
Vla-4	complex	0.0178	PDGFB
7S NGF	complex	0.0178	CLU
CSF	group	0.0178	C3
PUF60	other	0.0178	H2AX
LUCAT1	other	0.0178	CDKN1A
LRP8	transmembrane receptor	0.0178	CLU
NUP98	transporter	0.0178	CDKN1A
ZBTB46	transcription regulator	0.0178	STAT3
TYMS	enzyme	0.0178	CDKN1A
RNF34	enzyme	0.0178	CDKN1A
EAF2	transcription regulator	0.0178	H2AX
PPP1R13B	phosphatase	0.0178	CDKN1A
GAS7	transcription regulator	0.0178	SPP1
RHOH	enzyme	0.0178	CDKN1A
RAB11A	enzyme	0.0178	STAT3
PENK	other	0.0178	CDKN2A
FLOT1	other	0.0178	CDKN1A
ICAM5	other	0.0178	CD40LG
NRP2	kinase	0.0178	H2AX
ALDH3A1	enzyme	0.0178	CDKN1A
BRCA2	transcription regulator	0.0178	CDKN1A
BRF1	transcription regulator	0.0178	CDKN1A
HOXC13	transcription regulator	0.0178	CDKN2A
TACC3	other	0.0178	CDKN1A
BBC3	other	0.0178	H2AX
TFDP2	transcription regulator	0.0178	AURKB
DNM1	enzyme	0.0178	CXCR2
GNL2	enzyme	0.0178	CDKN1A
PLAA	other	0.0178	CLU
RSU1	other	0.0178	CDKN1A
CDH13	other	0.0178	CDKN1A
Cox5b	other	0.0178	TGFB2
Foxe3	transcription regulator	0.0178	TTR
Cxcl3	cytokine	0.0178	CEBPB
RFXANK	transcription regulator	0.0178	HLA-A
phenylmethylsulfonyl fluoride	chemical - protease inhibitor	0.0178	STAT3
silicon phthalocyanine	chemical drug	0.0178	CDKN1A
benidipine	chemical drug	0.0178	CDKN1A
vinyl carbamate	chemical toxicant	0.0178	CDKN1A
bisphosphonate	chemical drug	0.0178	STAT3
plevitrexed	chemical drug	0.0178	CDKN1A
atenolol	chemical drug	0.0178	B2M
fenoldopam	chemical drug	0.0178	CYBB
SPRR5	other	0.0178	FLG
sodium azide	chemical toxicant	0.0178	CDKN2A
FT671	chemical - protease inhibitor	0.0178	CDKN1A
geraniol	chemical - endogenous non-mammalian	0.0178	CDKN1A
FOS	transcription regulator	0.0178	A2M,C3,CD68,CLU,PLD1,SPP1
mir-204	microRNA	0.0179	IGF2R,PRKACB
MAP2K7	kinase	0.0179	CDKN1A,CDKN2A
MSC	transcription regulator	0.0179	CD19,SPP1
MAP3K8	kinase	0.018	GNG4,RASGRF1,TAPBPL
NR4A1	ligand-dependent nuclear receptor	0.0181	ADM,EP300,NT5E,PC
STING1	other	0.0185	CD68,IL33
MAP2K4	kinase	0.0185	CDKN1A,STAT3
GPER1	G-protein coupled receptor	0.0185	CDKN1A,DUSP1
ZEB2	transcription regulator	0.0185	CDKN2A,MYB
benzene	chemical toxicant	0.0185	CDKN1A,PLD1
Nr1h	group	0.019	C3,CLEC4E,TAP1
1810019D21Rik	other	0.0191	CDKN1A,GPX1
heme	chemical - endogenous mammalian	0.0191	CYBB,IL7
STAT5B	transcription regulator	0.0196	A2M,CD276,CDKN1A,NT5E
IL11	cytokine	0.0197	A2M,SPP1
PPP2CA	phosphatase	0.0197	CDKN1A,NT5E
mir-181	microRNA	0.0197	CDKN2A,MME
CHD4	enzyme	0.0197	CDKN1A,RORC
PTGES	enzyme	0.0197	CDKN1A,CYBB
dalfampridine	chemical drug	0.0197	DUSP1,PKM
10E,12Z-octadecadienoic acid	chemical - endogenous mammalian	0.02	RASGRF1,RORC,TREM2
geldanamycin	chemical - endogenous non-mammalian	0.0201	CLU,H2AX,IGF2R,TAP1
CD38	enzyme	0.0203	CD40LG,NT5E,PKM
CXCR4	G-protein coupled receptor	0.0203	CDKN1A,CXCR2
vitamin D	chemical drug	0.0203	CDKN1A,SPP1
STAT5A	transcription regulator	0.0205	A2M,CD68,CDKN1A,CEBPB
SIRT6	enzyme	0.0209	CD68,IGF2R
miR-204-5p (and other miRNAs w/seed UCCCUUU)	mature microRNA	0.0209	AURKB,PRKACB
C5AR1	G-protein coupled receptor	0.0209	C3,TGFB2
seocalcitol	chemical drug	0.0209	CDKN1A,STAT3
UCP1	transporter	0.0213	CD68,PHGDH,TXN2
NR1I2	ligand-dependent nuclear receptor	0.0213	CDKN1A,MYB,STAT3
adenosine dialdehyde	chemical reagent	0.0214	GPX1
ganciclovir	chemical drug	0.0214	CDKN1A
Rp-8-pCPT-cGMPS-triethylamine	chemical reagent	0.0214	CDKN1A
L-glutamine	chemical - endogenous mammalian	0.0214	DUSP1
Cobra Venom Factor	chemical - endogenous non-mammalian	0.0214	TGFB2
exisulind	chemical drug	0.0214	CDKN1A
(R)-limonene	chemical toxicant	0.0214	CD40LG
VAV	group	0.0214	STAT3
Tcf 1/3/4	group	0.0214	TTR
RAB7B	peptidase	0.0214	IGF2R
HOXD8	transcription regulator	0.0214	CDKN2A
KLF17	transcription regulator	0.0214	CDKN1A
HMG20A	transcription regulator	0.0214	CXADR
RASSF3	other	0.0214	CDKN1A
AMER1	other	0.0214	CDKN1A
GPR39	G-protein coupled receptor	0.0214	CLU
PIWIL4	other	0.0214	CDKN2A
ZNRF3	enzyme	0.0214	SOX9
nomilin	chemical - endogenous non-mammalian	0.0214	CDKN1A
TFPI	other	0.0214	CDKN1A
CD79B	transmembrane receptor	0.0214	CD40LG
HSPB2	other	0.0214	CD40LG
MKI67	other	0.0214	CDKN1A
NFE2L3	transcription regulator	0.0214	CDKN1A
ERAP1	peptidase	0.0214	HLA-A
TNFRSF10A	transmembrane receptor	0.0214	STAT3
FGF13	growth factor	0.0214	CDKN1A
RALB	enzyme	0.0214	CDKN1A
CR1	transmembrane receptor	0.0214	C3
SLC16A1	transporter	0.0214	CYBB
BCL2L12	other	0.0214	CDKN1A
mir-506	microRNA	0.0214	GLI3
DNMT3L	transcription regulator	0.0214	IGF2R
AMBN	growth factor	0.0214	CDKN1A
EIF5A	translation regulator	0.0214	CDKN1A
ABHD5	enzyme	0.0214	FLG
MOV10L1	enzyme	0.0214	CDKN1A
KAT7	enzyme	0.0214	CDKN1A
ERCC1	enzyme	0.0214	CDKN1A
AATF	transcription regulator	0.0214	CDKN1A
PEBP4	other	0.0214	CDKN1A
FUT7	enzyme	0.0214	SELPLG
TADA3	transcription regulator	0.0214	CDKN1A
DYNLL1	other	0.0214	CDKN1A
FSTL3	other	0.0214	CDKN1A
PRKAR2A	kinase	0.0214	CDKN1A
SH2B3	other	0.0214	IL12RB1
ECT2	other	0.0214	CDKN1A
HOXD9	transcription regulator	0.0214	GLI3
PSMD4	other	0.0214	A2M
YWHAB	other	0.0214	DUSP1
IL12RB1	transmembrane receptor	0.0214	OAS2
RAP1A	enzyme	0.0214	CDKN1A
WRN	enzyme	0.0214	CDKN1A
MBD4	enzyme	0.0214	CDKN2A
SMARCD1	transcription regulator	0.0214	CDKN1A
BARD1	transcription regulator	0.0214	AURKB
CLEC4M	other	0.0214	C3
HLA-DRB1	transmembrane receptor	0.0214	CD40LG
PAXIP1	other	0.0214	CDKN1A
CXXC4	other	0.0214	CDKN1A
Congo Red	chemical toxicant	0.0214	C3
chloramphenicol	chemical drug	0.0214	CDKN1A
warfarin	chemical drug	0.0214	PDGFB
dibenzoylmethane	chemical toxicant	0.0214	CDKN1A
PK11007	chemical reagent	0.0214	CDKN1A
malondialdehyde	chemical toxicant	0.0214	CDKN1A
ruboxistaurin	chemical drug	0.0214	CYBB
quinapril	chemical drug	0.0214	ADM
octyl gallate	chemical reagent	0.0214	GPX1
3-hydroxyanthranilic acid	chemical - endogenous mammalian	0.0214	RORC
GCN2iA	chemical - kinase inhibitor	0.0214	PDGFB
ZFA-fmk	chemical reagent	0.0214	C3
Z-IETD-FMK	chemical - protease inhibitor	0.0214	PLD1
sparfosic acid	chemical drug	0.0214	CDKN1A
BCL3	transcription regulator	0.0216	HLA-DQB1,S100A7
NRIP1	transcription regulator	0.0216	CDKN1A,CDKN2A
BACH2	transcription regulator	0.0216	CDKN2A,RORC
chloroquine	chemical drug	0.0216	NT5E,RORC
miR-155-5p (miRNAs w/seed UAAUGCU)	mature microRNA	0.0216	CEBPB,MYB,NT5E
pirinixic acid	chemical toxicant	0.0222	C3,CDKN1A,CDKN2A,CLU,MBL2
MMP12	peptidase	0.0222	CXCR2,PKM
GPS2	transcription regulator	0.0222	CDKN1A,FZD1
napabucasin	chemical drug	0.0222	B2M,STAT3
BCL11B	transcription regulator	0.0222	CDKN1A,RORC
Hdac	group	0.0223	CDKN1A,RORC,SPP1
ursodeoxycholic acid	chemical - endogenous mammalian	0.0229	SPP1,TGFB2
BSCL2	other	0.0229	IL33,PC
FOXL2	transcription regulator	0.0229	CDKN2A,SOX9
PDGFB	growth factor	0.0229	SPP1,STAT3
NEUROG1	transcription regulator	0.0229	C3,FGF9
CUX1	transcription regulator	0.0229	CDKN1A,CYBB
OTX2	transcription regulator	0.0229	A2M,TTR
Ap1	complex	0.023	CD40LG,CDKN2A,CLU
MRTFB	transcription regulator	0.023	ADM,HLA-A,TGFB2
androgen	chemical drug	0.023	EP300,SOX9,STAT3
RABL6	other	0.0235	AURKB,H2AX
TSH	complex	0.0235	CDKN1A,FZD1
MBD2	transcription regulator	0.0235	CDKN1A,CDKN2A
CD3E	transmembrane receptor	0.0235	MYB,PIK3CG
SGK1	kinase	0.0235	CDKN1A,HOXA10
PGR	ligand-dependent nuclear receptor	0.0237	CDKN1A,CEBPB,OAS2,STAT3
pioglitazone	chemical drug	0.0237	CDKN1A,CMKLR1,PC
phytohemagglutinin	chemical drug	0.0239	NT5E,PLD1,SPP1,STAT3
vitamin E	chemical drug	0.0242	CDKN1A,SPP1
HAND2	transcription regulator	0.0242	CXCR6,GLI3
TBP	transcription regulator	0.0242	CDKN1A,HLA-A
levothyroxine	chemical - endogenous mammalian	0.0242	CDKN1A,CDKN2A
glutathione	chemical - endogenous mammalian	0.0242	CDKN1A,STAT3
docosahexaenoic acid	chemical drug	0.0248	CDKN1A,CEBPB,TGFB2
L-proline	chemical - endogenous mammalian	0.0249	CDKN1A
(6)-gingerol	chemical - endogenous non-mammalian	0.0249	CDKN1A
sesamol	chemical - endogenous mammalian	0.0249	CD68
asparaginase	group	0.0249	PDGFB
Sphk	group	0.0249	IL33
Glucocorticoid-GCR	complex	0.0249	A2M
ST6GALNAC1	enzyme	0.0249	B2M
ZNF652	other	0.0249	TGFB2
TRIM29	transcription regulator	0.0249	CDKN1A
AKIRIN2	other	0.0249	DUSP1
PTK	group	0.0249	A2M
NOX5	ion channel	0.0249	CDKN2A
KMT5B	enzyme	0.0249	DUSP1
ADAM21	peptidase	0.0249	TFDP1
TH2 Cytokine	group	0.0249	CD40LG
valine	chemical - endogenous mammalian	0.0249	CDKN1A
PCM1	other	0.0249	CDKN1A
PRKG2	kinase	0.0249	SOX9
PDE6B	enzyme	0.0249	GPX1
AGR2	other	0.0249	CDKN2A
PTPRB	phosphatase	0.0249	PDGFB
STIM2	transporter	0.0249	STAT3
CCNA2	other	0.0249	CDKN1A
SDHA	enzyme	0.0249	CD19
DLC1	other	0.0249	CDKN2A
CYP4F2	enzyme	0.0249	CYBB
BANCR	other	0.0249	CDKN1A
SDC4	other	0.0249	SOX9
G3BP1	enzyme	0.0249	SPP1
FZD5	G-protein coupled receptor	0.0249	SPP1
TP53INP1	other	0.0249	CDKN1A
FKBP1A	enzyme	0.0249	CDKN1A
PPM1A	phosphatase	0.0249	CDKN1A
RAD9A	enzyme	0.0249	CDKN1A
SUPT5H	transcription regulator	0.0249	CDKN1A
ERBIN	other	0.0249	CDKN1A
NKX3-2	transcription regulator	0.0249	SOX9
ITGB1BP1	other	0.0249	CDKN1A
ITGB8	other	0.0249	CDKN1A
SLCO1B3	transporter	0.0249	CDKN1A
PHC2	other	0.0249	CDKN2A
glyceraldehyde-BSA	chemical reagent	0.0249	CDKN1A
methylglyoxal-BSA	chemical reagent	0.0249	CDKN1A
HESX1	transcription regulator	0.0249	MYB
HLA-B	transmembrane receptor	0.0249	OAS2
CD79A	transmembrane receptor	0.0249	CD40LG
RHOC	enzyme	0.0249	CDKN1A
AP20187	chemical reagent	0.0249	CEBPB
dacarbazine	chemical drug	0.0249	CDKN1A
perifosine	chemical drug	0.0249	CDKN1A
aminoglutethimide	chemical drug	0.0249	SPP1
4-coumaric acid	chemical - endogenous mammalian	0.0249	CDKN1A
eugenol	chemical - endogenous non-mammalian	0.0249	CDKN1A
polyphosphate	chemical - endogenous mammalian	0.0249	SPP1
leucovorin	chemical - endogenous mammalian	0.0249	CDKN1A
jasplakinolide	chemical - endogenous non-mammalian	0.0249	SOX9
murabutide	chemical reagent	0.0249	CEBPB
tyrphostin AG825	chemical - kinase inhibitor	0.0249	CDKN1A
Pro-inflammatory Cytokine	group	0.0249	ADM,CLU
TNFSF13B	cytokine	0.0249	CD40LG,SPP1
caffeine	chemical drug	0.0249	CDKN1A,CDKN2A
BMP7	growth factor	0.0252	CDKN1A,CEBPB,SPP1
DNMT3B	enzyme	0.0255	CDKN1A,CDKN2A,HLA-DQB1
Raf	group	0.0256	CDKN1A,CDKN2A
MSTN	growth factor	0.0256	CDKN1A,SPP1
SOX9	transcription regulator	0.0256	CDKN1A,SOX9
ANXA7	ion channel	0.0256	FGF9,TFDP1
aspirin	chemical drug	0.0259	ADM,CD38,CDKN1A
RIPK2	kinase	0.0263	CLEC4E,IL33
E2F3	transcription regulator	0.0263	CDKN1A,CDKN2A,MYB
MAVS	other	0.027	OAS2,SPP1
ID1	transcription regulator	0.027	CDKN1A,CDKN2A
CD3	complex	0.0273	CD40LG,CXCR6,HLA-DQB1,IL12RB1,RORC,SELPLG
S100A8	other	0.0274	A2M,C1QB,IL33
LEPR	transmembrane receptor	0.0274	CD68,PC,STAT3
linoleic acid	chemical - endogenous mammalian	0.0277	CLU,DUSP1
ESRRG	ligand-dependent nuclear receptor	0.0277	CDKN1A,PKM
TEAD1	transcription regulator	0.0277	ADM,CDKN1A
RXRB	ligand-dependent nuclear receptor	0.0277	PDGFB,SPP1
FBXW7	enzyme	0.0277	CDKN2A,MCAT
RC3H1	enzyme	0.0277	OAS2,SPP1
silibinin	chemical drug	0.0277	CD38,CDKN1A
GnRH-A	chemical reagent	0.0277	CD68,CDKN1A
MRTFA	transcription regulator	0.0278	CDKN2A,HLA-A,TGFB2
3-deazaadenosine	chemical reagent	0.0284	CDKN1A
L-phenylalanine	chemical - endogenous mammalian	0.0284	TTR
saikosaponin A	chemical reagent	0.0284	CDKN2A
N-Cadherin	group	0.0284	CDKN1A
GCS-100	chemical drug	0.0284	CDKN1A
2,5-bis(5-hydroxymethyl-2-thienyl)furan	chemical reagent	0.0284	CDKN1A
Calcineurin B	group	0.0284	CDKN1A
Cyclin A	group	0.0284	CDKN1A
MRE11	enzyme	0.0284	IL33
CYTOR	other	0.0284	STAT3
PADI4	enzyme	0.0284	CDKN1A
ARID5A	transcription regulator	0.0284	STAT3
PON2	enzyme	0.0284	CXCR2
ZNF382	transcription regulator	0.0284	STAT3
LTBP4	growth factor	0.0284	TGFB2
IL-2R	complex	0.0284	PHGDH
Lefty	group	0.0284	CDKN1A
borage oil	chemical drug	0.0284	PIK3CG
ABCC1	transporter	0.0284	CYBB
PKD2	ion channel	0.0284	CDKN1A
evofosfamide	chemical drug	0.0284	CDKN1A
BAG6	enzyme	0.0284	CDKN1A
PDLIM7	other	0.0284	SPP1
FANCA	other	0.0284	CDKN1A
HOXA2	transcription regulator	0.0284	SOX9
IL23R	transmembrane receptor	0.0284	RORC
STC1	kinase	0.0284	TGFB2
CAV3	enzyme	0.0284	CDKN1A
ERCC4	enzyme	0.0284	EP300
miR-2392 (miRNAs w/seed AGGAUGG)	mature microRNA	0.0284	PKM
mir-2392	microRNA	0.0284	PKM
DKK2	other	0.0284	SPP1
NUAK1	kinase	0.0284	CDKN1A
MTBP	other	0.0284	CDKN1A
GSN	other	0.0284	SOX9
FEM1A	transcription regulator	0.0284	CD68
FALEC	other	0.0284	CDKN1A
MYH10	enzyme	0.0284	FLG
KSR1	kinase	0.0284	CDKN2A
RBM38	other	0.0284	CDKN2A
SDC2	other	0.0284	CDKN1A
ATF7	transcription regulator	0.0284	DUSP1
MSI1	other	0.0284	CDKN1A
MAD2L1	other	0.0284	SOX9
BLM	enzyme	0.0284	CDKN1A
PPP1CA	phosphatase	0.0284	SPP1
PIWIL2	enzyme	0.0284	STAT3
SNW1	transcription regulator	0.0284	CDKN1A
CCX771	chemical reagent	0.0284	SELPLG
TNRC6A	other	0.0284	CDKN1A
teasaponin	chemical - endogenous non-mammalian	0.0284	STAT3
Duxbl1 (includes others)	other	0.0284	OAS2
DIABLO	other	0.0284	CDKN1A
Rfx5	other	0.0284	HLA-A
ethyl 2-{[(6,7-dimethyl-3-oxo-1,2,3,4-tetrahydro-2-quinoxalinyl)acetyl]amino}-4,5-dimethyl-3-thiophenecarboxylate	chemical reagent	0.0284	CDKN1A
ULBP1	transmembrane receptor	0.0284	HLA-A
MM-401	chemical reagent	0.0284	HOXA10
cariporide	chemical drug	0.0284	SPP1
benzoic acid	chemical - endogenous mammalian	0.0284	CD68
domoic acid	chemical toxicant	0.0284	CEBPB
ciclopirox olamine	chemical drug	0.0284	CDKN1A
busulfan	chemical drug	0.0284	CDKN2A
magnesium sulfate	chemical drug	0.0284	ADM
epoxyeicosatrienoic acid analog B	chemical reagent	0.0284	CYBB
epoxyeicosatrienoic acid analog A	chemical reagent	0.0284	CYBB
JNJ-39933673	chemical reagent	0.0284	SPP1
astragaloside IV	chemical - endogenous non-mammalian	0.0284	RORC
levofloxacin	chemical drug	0.0284	CDKN1A
aplidine	biologic drug	0.0284	DUSP1
artemisinin	chemical drug	0.0284	CDKN1A
theaflavin	chemical - endogenous non-mammalian	0.0284	CDKN1A
P1,P4-Di(adenosine-5') tetraphosphate	chemical - endogenous mammalian	0.0284	TGFB2
SOX1	transcription regulator	0.0284	DUSP1,TGFB2
tyrphostin AG 1478	chemical - kinase inhibitor	0.0284	CDKN1A,MME
E. coli lipopolysaccharide	chemical - endogenous non-mammalian	0.0291	CEBPB,TREM2
CISH	other	0.0291	CLEC4E,SPP1
ursolic acid	chemical drug	0.0291	CDKN1A,STAT3
ADAM12	peptidase	0.0298	CEBPB,IL33
NTRK2	kinase	0.0298	CDKN1A,SPP1
TFAP2C	transcription regulator	0.0298	CDKN1A,GPX1
SNCA	enzyme	0.0299	CD68,CYBB,EP300,GNG4
PF4	cytokine	0.0306	CDKN1A,TFDP1
minocycline	chemical drug	0.0306	CYBB,PDGFB
PDX1	transcription regulator	0.0306	PC,PHGDH,SPP1
BDNF	growth factor	0.0307	CDKN1A,DUSP1,SPP1,TGFB2
TCF7L2	transcription regulator	0.031	CDKN1A,CDKN2A,IL12RB1,SPP1
dinoprost	chemical - endogenous mammalian	0.0313	ADM,SPP1
UCHL1	peptidase	0.0313	CDKN1A,PIK3CG
FOSL1	transcription regulator	0.0313	ADM,CDKN2A
MAPK14	kinase	0.0315	CDKN2A,DUSP1,SPP1
8,9-epoxyeicosatrienoic acid	chemical - endogenous mammalian	0.0319	PIK3CG
geneticin	chemical toxicant	0.0319	CDKN1A
cholesterol sulfate	chemical - endogenous mammalian	0.0319	FLG
6-amino-4-(4-phenoxyphenylethylamino)quinazoline	chemical reagent	0.0319	C3
RUNX1T1	transcription regulator	0.0319	CDKN2A
Mir218	microRNA	0.0319	SPP1
(-)-epicatechin gallate	chemical - endogenous non-mammalian	0.0319	SPP1
Ck2	complex	0.0319	CYBB
bendamustine	chemical drug	0.0319	CDKN1A
ZBED2	other	0.0319	HLA-A
SNHG7	other	0.0319	CDKN2A
MKX	transcription regulator	0.0319	SOX9
KDM4B	enzyme	0.0319	PDGFB
HUWE1	transcription regulator	0.0319	CDKN1A
SMAD1/5	group	0.0319	CEBPB
SPTAN1	other	0.0319	CDKN1A
nicotiflorin	chemical reagent	0.0319	STAT3
TIP60	complex	0.0319	CDKN1A
PRRX1	transcription regulator	0.0319	SOX9
NDST1	enzyme	0.0319	FGF9
GLRX	enzyme	0.0319	PDGFB
CD53	other	0.0319	TFDP1
PI3	other	0.0319	CEBPB
DNM3OS	other	0.0319	H2AX
mir-224	microRNA	0.0319	CDKN1A
MED15	transcription regulator	0.0319	CDKN1A
PRTN3	peptidase	0.0319	CDKN1A
RFXAP	transcription regulator	0.0319	B2M
SHOX	transcription regulator	0.0319	CDKN1A
KRT16	other	0.0319	SFN
genipin	chemical - endogenous non-mammalian	0.0319	CDKN1A
DUSP6	phosphatase	0.0319	CDKN1A
CCND2	other	0.0319	CDKN2A
ING4	transcription regulator	0.0319	CDKN1A
SPN	transmembrane receptor	0.0319	CD40LG
RPL11	other	0.0319	CDKN1A
NELFA	other	0.0319	CDKN1A
PANDAR	other	0.0319	CDKN2A
DIAPH1	other	0.0319	CDKN2A
HTRA1	peptidase	0.0319	GDF6
TSG101	transcription regulator	0.0319	CDKN1A
USP37	peptidase	0.0319	CEBPB
PKN1	kinase	0.0319	PLD1
YBX3	transcription regulator	0.0319	HLA-DQB1
CTH	enzyme	0.0319	CDKN1A
CAPN1	peptidase	0.0319	RORC
BRMS1	transcription regulator	0.0319	SPP1
TMP778	chemical reagent	0.0319	RORC
asbestos	chemical toxicant	0.0319	CDKN2A
leflunomide	chemical drug	0.0319	CD40LG
benazepril	chemical drug	0.0319	CDKN1A
raltitrexed	chemical drug	0.0319	CDKN1A
ammonium trichloro(dioxoethylene-O,O'-)tellurate	chemical drug	0.0319	HLA-DQB1
RP 73401	chemical toxicant	0.0319	CEBPB
7,8-dihydro-7,8-dihydroxybenzo(a)pyrene 9,10-oxide	chemical toxicant	0.0319	H2AX
1,1-bis(3'-indolyl)-1-(4-trifluoromethyl-phenyl)methane	chemical reagent	0.0319	CDKN1A
prodigiosin	chemical toxicant	0.0319	CDKN1A
tangeretin	chemical - endogenous non-mammalian	0.0319	CDKN1A
pentazocine	chemical drug	0.0319	GPX1
thymidine	chemical - endogenous mammalian	0.0319	CDKN1A
L-N6-(1-iminoethyl)-lysine	chemical reagent	0.0319	STAT3
CCL5	cytokine	0.0321	DUSP1,STAT3
epinephrine	chemical - endogenous mammalian	0.0321	CDKN1A,IL33
bexarotene	chemical drug	0.0327	DUSP1,KRT17,TGFB2
budesonide	chemical drug	0.0328	CDKN1A,CXCR2
enterotoxin B	biologic drug	0.0328	CXCR6,IL33
MMP9	peptidase	0.0328	CD68,CDKN1A
MAP3K7	kinase	0.0328	OAS2,PDGFB
(+)-MK-801	chemical drug	0.0328	CDKN1A,STAT3
Gsk3	group	0.0336	MYB,SPP1
ZEB1	transcription regulator	0.0336	CDKN2A,CXADR
N-Ac-Leu-Leu-norleucinal	chemical - protease inhibitor	0.0336	CDKN1A,HLA-A
C3	peptidase	0.0344	C3,TTR
fingolimod	chemical drug	0.0344	CDKN1A,HLA-DQB1
dehydroisoandrosterone	chemical - endogenous mammalian	0.0344	B2M,RORC
GATA6	transcription regulator	0.0345	CDKN1A,KRT17,TGFB2
lactacystin	chemical - protease inhibitor	0.0349	CDKN1A,DUSP1,HLA-A
IFN alpha/beta	group	0.0351	HLA-A,IL7
TGFA	growth factor	0.0351	CDKN1A,CEBPB
NFKB2	transcription regulator	0.0351	CDKN1A,MYB
MTPN	transcription regulator	0.0351	SPP1,TGFB2
ZBTB17	transcription regulator	0.0351	AURKB,CDKN1A
FLT1	kinase	0.0351	CDKN1A,SOX9
belinostat	chemical drug	0.0353	CDKN1A
APC/APC2	group	0.0353	CDKN1A
IH636 grape seed proanthocyanidin extract	chemical drug	0.0353	RORC
RNASEH2B	enzyme	0.0353	CDKN1A
NAP1L1	other	0.0353	TTR
CAMK2N2	other	0.0353	CDKN1A
ATP6AP2	transporter	0.0353	CYBB
LINC01139	other	0.0353	PKM
ZGPAT	transcription regulator	0.0353	PDGFB
SMOC2	other	0.0353	AURKB
PRPF19	enzyme	0.0353	CDKN1A
ganetespib	chemical drug	0.0353	HLA-A
EEF1A2	translation regulator	0.0353	CYBB
ANG	enzyme	0.0353	CDKN1A
LGALS8	other	0.0353	CDKN1A
SEMA4D	transmembrane receptor	0.0353	HLA-DQB1
NMNAT1	enzyme	0.0353	TGFB2
LUM	other	0.0353	CDKN1A
PDE4B	enzyme	0.0353	DUSP1
LCOR	transcription regulator	0.0353	CDKN1A
MLH1	enzyme	0.0353	CLU
MEOX1	transcription regulator	0.0353	CDKN2A
LAMP2	enzyme	0.0353	IGF2R
N4BP1	other	0.0353	HLA-A
HES5	transcription regulator	0.0353	MYB
LY9	other	0.0353	CD19
Igkv1-117	other	0.0353	CDKN1A
Sry	transcription regulator	0.0353	GPX1
PEA15	transporter	0.0353	PLD1
alpha-santalol	chemical reagent	0.0353	CDKN1A
COPS8	other	0.0353	CDKN1A
CXCL16	cytokine	0.0353	CD38
Sik1	kinase	0.0353	DUSP1
Hmga2	enzyme	0.0353	CDKN2A
HDAC8	transcription regulator	0.0353	CDKN1A
PRKCH	kinase	0.0353	CDKN1A
SIAH1	enzyme	0.0353	CDKN1A
TDGF1	growth factor	0.0353	STAT3
pubchem compound 11368987	chemical reagent	0.0353	RORC
INCB054329	chemical drug	0.0353	STAT3
butylhydroxybutylnitrosamine	chemical toxicant	0.0353	CDKN1A
calmidazolium	chemical drug	0.0353	SOX9
2-hydroxy-1-naphthylaldehyde isonicotinoyl hydrazone	chemical reagent	0.0353	CDKN1A
quinidine	chemical drug	0.0353	CDKN1A
(5-(4-N-methyl-N(2-pyridyl)amino)ethoxy)benzyl thiazolidine-2,4-dione	chemical reagent	0.0353	PC
TAPI-1	chemical - protease inhibitor	0.0353	CXCR2
perilla alcohol	chemical drug	0.0353	CDKN1A
CXCL12	cytokine	0.0358	CD40LG,CXCR6,SELPLG
CNTF	cytokine	0.0359	A2M,STAT3
CpG ODN 1826	chemical reagent	0.0359	CYBB,HLA-DQB1
SRF	transcription regulator	0.0366	A2M,CD19,CDKN1A,MYB
IRF3	transcription regulator	0.0367	B2M,OAS2,TAP1
wortmannin	chemical - kinase inhibitor	0.0372	CDKN1A,CDKN2A,NT5E
HMGB1	transcription regulator	0.0375	CDKN1A,CDKN2A
miR-16-5p (and other miRNAs w/seed AGCAGCA)	mature microRNA	0.0381	IGF2R,MYB,TXN2
PIK3R1	kinase	0.0383	PKM,TGFB2
SMO	G-protein coupled receptor	0.0383	COL27A1,SOX9
CCN1	other	0.0383	C3,CDKN1A
coal tar	chemical drug	0.0388	GPX1
HOXA-AS2	other	0.0388	CDKN1A
MSI2	other	0.0388	CDKN1A
C9orf72	other	0.0388	PC
CERS2	transcription regulator	0.0388	CDKN1A
T 0070907	chemical reagent	0.0388	CDKN1A
TLR2/3/4/9	group	0.0388	TREM2
ABCA4	transporter	0.0388	C3
PBRM1	other	0.0388	CDKN1A
Fcor	enzyme	0.0388	CDKN1A
SNHG20	other	0.0388	CDKN1A
CCR9	G-protein coupled receptor	0.0388	TFDP1
astragalin	chemical - endogenous non-mammalian	0.0388	STAT3
TCF21	transcription regulator	0.0388	CDKN1A
MED14	transcription regulator	0.0388	DUSP1
NRBP2	kinase	0.0388	EP300
LIMS1	other	0.0388	TGFB2
RLIM	enzyme	0.0388	CDKN1A
PIAS2	transcription regulator	0.0388	CDKN1A
DUSP4	phosphatase	0.0388	DUSP1
TWIST	group	0.0388	CDKN1A
LINC-ROR	other	0.0388	CDKN1A
PTCSC3	other	0.0388	STAT3
AIMP2	other	0.0388	CDKN2A
[truncated: 198 more rows]

## Sheet: Infant 3 upstream regulators
Upstream Regulator	Molecule Type	p-value of overlap	Target Molecules in Dataset	Mechanistic Network
lipopolysaccharide	chemical drug	3.87e-103	APOB,APOC2,APP,ARG1,ATP2A2,ATRX,AXL,BAMBI,BCL2L1,BIRC3,BLNK,BMP2,BMP4,C3,CALML5,CASP7,CASP8,CCL2,CCL20,CCL21,CCL22,CCL3L1,CCND2,CCND3,CCNE1,CCR2,CCR3,CCR4,CCR5,CCR6,CCRL2,CD14,CD163,CD1A,CD209,CD22,CD28,CD33,CD37,CD38,CD40,CD40LG,CD44,CD48,CD53,CD63,CD68,CD81,CD9,CDH2,CDH5,CEACAM1,CFB,CFP,CLEC4C,CLEC7A,COL1A1,COL1A2,COX4I1,CSF1R,CSF2,CTNNB1,CTSL,CXCL5,CYBB,DDIT3,DDIT4,DNMT1,DUSP1,DUSP4,DUSP5,EGR1…	414 (16)
TNF	cytokine	2.04e-97	A2M,ACTB,APC,APOC2,APP,ARG1,ATP2A2,B2M,BAMBI,BCL2L1,BIRC3,BMP2,BMP4,C3,CASP10,CASP7,CASP8,CCL13,CCL2,CCL20,CCL22,CCND2,CCND3,CCNE1,CCR2,CCR3,CCR4,CCR5,CCR6,CD14,CD163,CD1A,CD1C,CD207,CD209,CD28,CD38,CD40,CD40LG,CD44,CD47,CDC25C,CDH2,CDH5,CDKN2A,CFB,CLU,COL1A1,COL1A2,COL2A1,CREB1,CSF1R,CSF2,CTNNB1,CXCL5,CYBB,DDIT3,DNMT1,DSC3,DUSP1,DUSP10,DUSP4,DUSP5,EGR1,ENG,ERG,F2RL1,FCER1G,FCGRT,FGFR2,FLT1,FN1,F…	407 (17)
IFNG	cytokine	4.97e-91	A2M,ACTB,APP,ARG1,ATP2A2,B2M,BCL2L1,BIRC3,BLNK,BST1,C1QB,C3,CASP10,CASP7,CASP8,CASP9,CCL13,CCL2,CCL20,CCL22,CCND2,CCND3,CCR2,CCR3,CCR4,CCR5,CCR6,CCRL2,CD14,CD163,CD2,CD209,CD38,CD40,CD40LG,CD44,CD63,CD68,CDH2,CDH5,CDKN1B,CDKN2A,CDKN2B,CEACAM1,CFB,CFP,CLEC7A,COL1A1,COL1A2,CSF1R,CSF2,CTNNB1,CXCL5,CYBB,DDIT3,DTX3L,DUSP1,DUSP4,DUSP5,EGR1,ETV7,F2RL1,FCER1G,FCGR1A,FCGR3A/FCGR3B,FLT1,FN1,FOXP3,GBP1,GNAS…	390 (15)
TGFB1	growth factor	6.84e-80	AKT1,ALDOA,APOB,APOC2,APP,ARG1,AXL,B2M,BAMBI,BCL2L1,BMI1,BMP2,BMP4,BNIP3L,C1QB,C3,C4BPA,CASP8,CASP9,CCL2,CCL20,CCND2,CCND3,CCNE1,CCR2,CCR3,CCR4,CCR5,CCR6,CCRL2,CD14,CD163,CD207,CD28,CD40,CD44,CD68,CDC25C,CDH2,CDH5,CDKN1B,CDKN2A,CDKN2B,CEACAM1,CFB,CLU,COL11A1,COL1A1,COL1A2,COL2A1,COL6A3,CSF1R,CSF2,CTNNB1,CXCR6,CYBB,DAB2,DDIT4,DLL3,DNMT1,DSP,DUSP1,DUSP4,EGR1,ENG,EOMES,F2RL1,FCER1G,FCGR1A,FCGR3A/FCG…	451 (21)
Immunoglobulin	complex	2.94e-77	AKT1,ALDOA,APP,ATP5F1D,BCL2L1,BIRC3,BMP2,BMP4,BRD4,CCL2,CCL20,CCL22,CCND2,CCND3,CCNE1,CCR2,CCR6,CD14,CD164,CD28,CD40,CD40LG,CD44,CD63,CD68,CDH2,CDKN1B,CFP,COX6A1,COX6B1,CSF1R,CSF2,CTNNB1,CXCL5,DDIT4,DSP,DUSP1,DUSP4,EGR1,EZH2,FCER1G,FCGR1A,FCGR3A/FCGR3B,FGF23,FGFR2,FN1,FOXP3,FPR1,GPI,GPX1,GSK3B,HLA-A,ICOS,IDH2,IFIT2,IFIT3,IFNGR2,IL13,IL17RB,IL18R1,IL1A,IL1R2,IL23A,IL24,IL25,IL2RA,IL2RB,IL2RG,IL3,I…	437 (18)
IL1B	cytokine	6.24e-75	A2M,APOB,APOC2,APP,ARG1,ATP2A2,B2M,BAMBI,BCL2L1,BIRC3,BMP2,BMP4,C3,CASP10,CCL13,CCL2,CCL20,CCL22,CCL3L1,CCR2,CCR5,CCR6,CCRL2,CD14,CD40,CD40LG,CD44,CDH2,CFB,COL1A1,COL2A1,CSF2,CTNNB1,CXCL5,CYBB,CYP8B1,DAB2,DDIT3,DDIT4,DNMT1,DUSP1,DUSP5,EGR1,ENG,F2RL1,FGF7,FGFR2,FLT1,FN1,FST,GADD45B,GBP1,GHR,GNAS,GRB7,GSK3B,HES1,HIF1A,HLA-A,HLA-E,HMGA1,HMGB1,HSD11B1,IFIT1,IFIT3,IKBKE,IL15,IL18R1,IL18RAP,IL1A,IL1R2,…	384 (15)
STAT3	transcription regulator	7.24e-73	A2M,AKT1,ARG1,BCL2L1,BNIP3L,CASP7,CCL2,CCL20,CCND2,CCNE1,CCR5,CCRL2,CD209,CD40,CD40LG,CD44,CD9,CDH2,CDH5,CDKN1B,CDKN2A,CDKN2B,CDKN2D,CEACAM1,CFB,COL1A1,COL1A2,CREB1,CSF2,CTSL,DDIT3,DNMT1,DUSP5,EGR1,EOMES,FCER1G,FCGR1A,FGF23,FLT1,FN1,FOXP3,FST,FUT4,GADD45G,HIF1A,HLA-A,HOXA10,ICAM4,ICOS,ID1,ID2,IFI6,IFIH1,IFIT1,IFIT2,IFIT3,IKBKE,IL13,IL13RA2,IL18R1,IL1A,IL23A,IL23R,IL2RA,IL2RB,IL4R,IL5,IL7,IRF4,IRF…	428 (17)
tretinoin	chemical - endogenous mammalian	7.58e-73	A2M,AKT1,APP,ARG1,ATP2A2,AURKA,BAMBI,BCL2L1,BIRC3,BMP2,BMP4,BMPR1B,BNIP3,BNIP3L,C3,CASP7,CASP9,CCL2,CCL20,CCL22,CCND2,CCND3,CCNE1,CCR5,CCRL2,CD14,CD1C,CD244,CD38,CD44,CD47,CD53,CD63,CD68,CD9,CDH2,CDH5,CDKN1B,CDKN2A,CDKN2B,CDKN2D,CEACAM1,CEACAM6,CFP,COL1A1,COL1A2,COL2A1,COL6A3,CSF1R,CSF2,CTNNB1,CTSL,CXCL5,CYBB,DAB2,DDIT3,DNMT1,DSP,DUSP1,DUSP4,EGR1,ETV1,FCER1G,FGF8,FGFR4,FLT1,FN1,FOXC1,FOXP3,FST,FU…	477 (20)
IL6	cytokine	8.87e-73	A2M,AKT1,APOB,APP,ARG1,ATP2A2,BAMBI,BCL2L1,BMI1,BMP2,C3,CASP7,CCL2,CCL20,CCL3L1,CCNE1,CCR2,CCR3,CCR4,CCR5,CCR6,CD14,CD163,CD209,CD38,CD40,CD44,CD48,CD53,CD68,CD79A,CDC25C,CDKN1B,CDKN2A,CDKN2B,CDKN2D,CEACAM1,CFP,CLU,COL1A1,COL2A1,COX4I1,CSF1R,CSF2,CTNNB1,CXCL5,CYBB,DNMT1,DUSP1,EGR1,EOMES,EZH2,FCGR1A,FCGRT,FGF23,FN1,FOXP3,GADD45B,GADD45G,GRIN1,HIF1A,HLA-A,ICAM3,ICOS,ID1,ID2,IFIT1,IFIT2,IKBKE,IL13,I…	400 (14)
dexamethasone	chemical drug	7.51e-65	ACTB,AKT1,APP,ATP2A2,ATP5F1D,B2M,BAG1,BCL2L1,BIRC3,BMP2,BMP5,BNIP3,C1QB,C3,CASP9,CCL2,CCL20,CCL21,CCND2,CCND3,CCNE1,CCR2,CCR3,CD163,CD1C,CD209,CD38,CD40,CD44,CD47,CD48,CDH2,CDKN1B,CDKN2A,CDKN2B,CEACAM1,CEACAM6,CFB,CHIT1,CKLF,CLEC7A,CLU,CMKLR1,COL11A1,COL1A1,COL1A2,COX4I1,CSF1R,CSF2,CTNNB1,CTSL,CXCL5,CYBB,DDIT3,DDIT4,DST,DUSP1,DUSP10,DUSP4,DUSP5,EGR1,ETV7,F2RL1,FCER1G,FGF21,FGF7,FGF8,FN1,FOXP3,FST…	410 (15)
beta-estradiol	chemical - endogenous mammalian	1.08e-63	A2M,ACTB,ALDOA,APC,APP,ARG1,ATP5ME,ATRX,AURKA,BAG1,BAMBI,BCL2L1,BIRC3,BLNK,BMP2,BMP4,BMP5,BMPR1B,BNIP3L,C1QBP,C3,CASP9,CCL2,CCL20,CCL21,CCND2,CCND3,CCNE1,CCR2,CCR3,CCR4,CCR5,CD14,CD40,CD44,CDC25C,CDH2,CDKN1B,CDKN2B,CFB,CLU,COL1A1,COL1A2,COL6A6,CREB1,CSF2,CTNNB1,CTSL,CXCL5,CXXC5,CYBB,DAB2,DDIT3,DDIT4,DSP,DUSP1,DUSP10,DUSP4,DUSP5,EGR1,ETV1,EZH2,F2RL1,FCGRT,FGF7,FGF9,FGFR2,FLNA,FN1,FOLH1,FOXC1,FOXP3…	479 (19)
IL2	cytokine	7.79e-62	ACVR1B,BAG1,BCL2L1,BIRC3,BMP2,C3,CCL2,CCL22,CCL3L1,CCND2,CCND3,CCNE1,CCR2,CCR3,CCR4,CCR5,CCR6,CD2,CD244,CD28,CD38,CD3G,CD40,CD40LG,CD44,CD47,CD9,CDKN1B,CEACAM1,CFP,CMKLR1,CREB1,CSF1R,CSF2,CXCR6,DUSP4,DUSP5,EOMES,FCER1G,FCGR3A/FCGR3B,FGF13,FGF7,FGFR2,FOXP3,FYN,GADD45B,GADD45G,GNAQ,ICOS,IFNGR2,IL13,IL17RB,IL18R1,IL18RAP,IL1A,IL1R2,IL23R,IL24,IL26,IL2RA,IL2RB,IL2RG,IL3,IL4R,IL5,IRF4,ITGAE,ITGB1,ITGB…	400 (20)
IL10	cytokine	3.69e-60	ARG1,ATRX,BCL2L1,BMP2,CASP8,CCL16,CCL2,CCL20,CCL22,CCND2,CCND3,CCR2,CCR4,CCR5,CCR6,CD14,CD163,CD1A,CD2,CD209,CD28,CD40,CD44,CD63,CD68,CDKN1B,CDKN2D,CEACAM1,CLEC7A,COL1A1,CSF1R,CSF2,CXCL5,DUSP1,FCER1G,FCGR1A,FCGR3A/FCGR3B,FOXP3,FPR1,IFIT2,IFNGR2,IL13,IL13RA1,IL13RA2,IL17RB,IL1A,IL1R2,IL23A,IL24,IL27,IL2RG,IL3,IL4R,IL5,IL7,INHBA,ITGAE,ITGB7,JUN,KLRC4-KLRK1/KLRK1,LAMP1,LILRB4,LY96,LYN,MCL1,MKI67,MMP…	436 (22)
MYC	transcription regulator	9.13e-59	ACOT12,ACTB,AKT1,ALDOA,APP,ARG1,AXL,BAG1,BCL2L1,BMI1,BRD2,C1QBP,CASP10,CASP8,CASP9,CCND2,CCND3,CCNE1,CD19,CD44,CD47,CD48,CD9,CDC25C,CDH2,CDKN1B,CDKN2A,CDKN2B,CLU,COL1A1,COL1A2,COL2A1,COL6A3,COX5B,COX6A1,COX6B1,CSF1R,CTNNB1,CYFIP2,DDIT3,DDIT4,DNMT1,DSP,DUSP1,DUSP4,DUSP5,ECSIT,EGR1,EOMES,EZH2,FCGRT,FLNA,FN1,GADD45B,GADD45G,GLUD1,GOT2,GPI,GPT,H3-3A/H3-3B,HES1,HIF1A,HLA-A,HLA-B,HLA-E,HMGA1,ID1,ID2,ID…	423 (21)
IL4	cytokine	2.57e-58	ACTB,ARG1,BCL2L1,BNIP3,BNIP3L,C3,CCL13,CCL2,CCL20,CCL22,CCND2,CCND3,CCNE1,CCR3,CCR4,CCR5,CCR6,CD14,CD163,CD1A,CD1C,CD2,CD209,CD33,CD38,CD40,CD40LG,CD44,CD79A,CDKN1B,CLEC4C,CLEC7A,COL1A1,COL1A2,COL6A3,CSF1R,CSF2,CYBB,EOMES,F2RL1,FCER1G,FCGR3A/FCGR3B,FLNA,FLT1,FN1,FOXP3,GADD45G,GPT,GPX4,HSD11B1,ICOS,IFIH1,IFIT3,IFNGR2,IL13,IL13RA1,IL13RA2,IL15,IL17RB,IL18R1,IL18RAP,IL1A,IL1R2,IL1RL2,IL24,IL2RA,IL2R…	418 (18)
CSF2	cytokine	4.59e-57	ARG1,AURKA,BCL2L1,BIRC3,C3,CCL2,CCND2,CCND3,CCR2,CCR5,CCRL2,CD14,CD163,CD180,CD1A,CD1C,CD207,CD209,CD28,CD33,CD38,CD40,CD40LG,CD63,CDKN1B,CDKN2B,CEACAM1,CLEC4C,CLEC6A,CLEC7A,CREB1,CSF1R,CSF2,CYBB,DDIT3,EGR1,F2RL1,FCGR1A,FLT1,FOXP3,GABPA,HIF1A,HMGB1,ICOS,ID2,IL13,IL15,IL1A,IL23A,IL24,IL2RA,IL5,IL5RA,ILF3,INHBA,IRF4,ITGAE,ITGAX,ITGB3,JAK2,JUN,JUNB,LCP1,LTA,LY9,LY96,MCL1,MKI67,MME,MMP9,MPO,MYB,MYC,N…	423 (18)
tetradecanoylphorbol acetate	chemical drug	1.19e-54	ACTB,AKT1,APP,ARG1,ATP2A2,AURKA,AXL,BCL2L1,BIRC3,BMI1,BNIP3L,C3,CCL2,CCL20,CCL3L1,CCND2,CCND3,CCNE1,CCR2,CCR3,CD14,CD163,CD209,CD28,CD40LG,CD44,CD68,CDKN1B,CDKN2A,CDKN2B,CDKN2D,CREB1,CSF1R,CSF2,CTNNB1,CYBB,DAB2,DDIT4,DNMT1,DUSP1,DUSP5,EGR1,FCER1G,FCGR1A,FGF7,FLT1,FOXP3,FST,FSTL3,GADD45B,GATA2,HES1,HIF1A,HMGA1,HNF1A,HSD11B1,HSPA2,ICOS,ID1,ID2,IFNGR2,IKBKE,IL13,IL18R1,IL1A,IL23A,IL23R,IL24,IL2RA,IL…	393 (14)
TCR	complex	7.84e-52	AKT3,ALDOA,BCL2L1,BIRC3,BTLA,CCL22,CCND3,CCNE1,CCR2,CCR3,CCR4,CCR5,CCR6,CD28,CD38,CD40LG,CD44,CDKN1B,CREB1,CSF2,EGR1,EOMES,FLNA,FOXP3,FYN,GADD45B,GADD45G,GLUD1,GRIA3,HIF1A,ICOS,IDH2,IFI6,IFIH1,IFIT1,IFIT2,IFIT3,IL13,IL18R1,IL24,IL2RA,IL4R,IL5,IL7,IRF4,IRF7,ISG15,ITGB7,JUN,JUNB,LAMP1,LDHB,LTA,MCL1,MX1,MYC,MYCN,NFKB2,NR3C1,NRP1,PDCD1,PIK3CD,PIK3R1,PRKACB,PTEN,RASGRP1,REL,RIPK1,RSAD2,SLAMF1,SLC2A1,S…	420 (21)
APP	other	1.03e-50	ACTB,AKT1,ALDOA,APC,APP,ARG1,ATOX1,ATP5F1D,AXL,BCL2L1,BMP4,BRD2,BRD4,C1QBP,C3,CASP9,CCL2,CCL20,CCND2,CCNE1,CCR5,CD40,CD44,CD68,CDH2,CDH5,CDKN2A,CLU,COX4I1,CSF1R,CSF2,CTNNB1,CXCL5,CYBB,CYFIP2,EGR1,ENG,EOMES,F2RL1,FCGR1A,FLNA,FN1,FYN,GHR,GOT2,GPI,GRB2,GRIN1,GRIN2B,GSK3B,HES1,HK1,HLA-E,HMGA1,HMGB1,IFIH1,IFIT2,IL13,IL13RA2,IL15,IL1A,IL27,IL5,IL7,INHBA,IRF4,IRF7,IRGM,ITGA3,ITGB3,JUN,JUNB,L1CAM,LDHB,LG…	460 (22)
CD40LG	cytokine	2.85e-50	AXL,B2M,BCL2L1,BIRC3,BNIP3,CCL15,CCL2,CCL20,CCL22,CCND3,CCR2,CCR5,CD1C,CD207,CD38,CD40,CD40LG,CD44,CD63,CDKN1B,CFP,CLU,CXCL5,DUSP1,DUSP4,DUSP5,EGR1,FLT1,HIF1A,HLA-DQA2,ID2,IFI6,IFIT1,IFIT2,IFIT3,IL13RA1,IL15,IL1A,IL24,IL27,IL2RA,IL2RB,IL4R,INHBA,IRF4,ISG15,ITGB7,JAK2,JUN,JUNB,LTA,MCL1,MIF,MMP11,MRE11,MX1,MYC,NFKB2,NR4A3,PLA2G4C,PLAUR,PSMB9,PTGS2,PVR,RAD21,RAD50,RB1,REL,RUNX3,SLAMF1,SOD2,SP1,STAT3…	404 (17)
poly rI:rC-RNA	biologic drug	7.73e-50	AXL,B2M,BIRC3,BMP2,BNIP3,BTLA,C3,CASP7,CCL2,CCL20,CCL22,CCL3L1,CCND2,CCND3,CCR3,CD14,CD209,CD33,CD40,CD40LG,CD44,CD47,CDH2,CEACAM1,CFB,CLEC7A,CSF2,CTNNB1,DUSP1,DUSP5,EGR1,FCGR1A,FN1,FPR1,GADD45B,GBP1,HIF1A,HLA-A,HLA-B,HLA-E,IDH2,IFI6,IFIH1,IFIT1,IFIT2,IFIT3,IFNA1/IFNA13,IFNA2,IKBKE,IL13,IL13RA2,IL15,IL1A,IL23A,IL27,IL2RA,IL2RG,IL4R,INHBA,IRF7,IRGM,ISG15,ITGAX,JAG1,JAK2,JUN,JUNB,LTA,LYN,MKI67,MMP9…	352 (17)
NFkB (complex)	complex	2.68e-49	A2M,APP,ATP2A2,BAMBI,BCL2L1,BIRC3,BMI1,BMP2,C3,CASP7,CASP8,CASP9,CCL2,CCL20,CCL22,CCL3L1,CCND2,CCR2,CD40,CD40LG,CD44,CD7,CD99,CFB,CLU,COL1A2,COL2A1,CSF2,CTNNB1,CXCL5,CYBB,DDIT3,DUSP5,EGR1,EOMES,F2RL1,FCGR1A,FN1,FOXP3,FST,GADD45B,GNAS,GRIN1,HIF1A,HLA-A,ICOS,IFNA1/IFNA13,IFNA2,IKBKE,IL13,IL13RA2,IL15,IL1A,IL23A,IL24,IL27,IL2RA,IL5,IRF4,IRF7,ISG15,ITGAV,ITGB1,JAG1,JUN,JUNB,KDR,KIT,KRT6B,LTA,MCL1,MMP…	412 (15)
RELA	transcription regulator	6.6e-46	A2M,APP,B2M,BCL2L1,BIRC3,BMP2,BNIP3L,C3,CASP8,CCL2,CCL20,CCL22,CCR4,CD14,CD28,CD40,CD44,CDKN1B,CDKN2A,CFB,COL1A1,COL1A2,COL2A1,CSF2,CXCL5,CYBB,DDIT3,DNMT1,DUSP1,EGR1,EOMES,EWSR1,FCGRT,FGF8,FN1,FOXP3,GBP1,HES1,HIF1A,HLA-B,ID1,IFNGR2,IKBKE,IL13,IL1A,IL23A,IL27,IL2RA,IRF4,IRF7,ISG15,JUN,JUNB,KIT,LTA,LYN,MIA,MIF,MMP9,MST1R,MYB,MYC,NF2,NFKB2,NOD2,NR4A3,OAS2,PDGFB,PECAM1,PKM,PSMB9,PTEN,PTGS2,RORC,SAA1,…	406 (18)
TP53	transcription regulator	4.56e-45	A2M,ACTB,AKT1,AKT3,ALDOA,APC,APP,ARG1,ASL,ATG10,AURKA,BAG1,BCL2L1,BIRC3,BNIP3,BRAF,C9,CASP8,CASP9,CCL2,CCND2,CCND3,CCNE1,CD44,CD47,CD81,CDC25C,CDKN1B,CDKN2A,CDKN2D,CLU,COL1A1,COL1A2,COL2A1,CSF1R,CSF2,CTNNB1,CXCR6,CYFIP2,DDIT3,DDIT4,DNMT1,DSC3,DUSP1,DUSP4,DUSP5,EGR1,ENG,EZH2,FGF13,FGF7,FH,FN1,FOXP3,FSTL3,FUBP1,FYN,FZD6,GABPA,GADD45B,GADD45G,GBP1,GNAQ,GPI,GPX1,GRB2,GSK3B,HES1,HIF1A,HLA-B,HMGA1,HMGB…	467 (24)
CSF1	cytokine	3.1e-44	APP,ARG1,AXL,BCL2L1,CCL2,CCND2,CCND3,CCNE1,CCR5,CD163,CD1A,CD209,CD68,CD9,CDKN1B,CFP,CLEC7A,CREB1,CSF1R,CTNNB1,CYBB,DUSP1,DUSP4,DUSP5,EGR1,F2RL1,FCER1G,FCGR3A/FCGR3B,FN1,GOT2,GPI,GPT,HIF1A,HLA-A,IKBKE,IL1A,IL23A,IRF4,IRF7,ITGAV,ITGAX,ITGB1,ITGB3,JUN,JUNB,LAMP1,MMP9,MPO,MYC,NBN,NFKB2,PFKFB3,PGR,PIK3R2,PKM,RHOA,RIPK1,SLC2A1,SLC7A5,SPP1,TGFB1,TLR1,TLR5,TLR9,TNFAIP3,TNFRSF11A,TNFRSF1A,TNFRSF1B	406 (19)
PD98059	chemical - kinase inhibitor	4.52e-43	ALDOA,BCL2L1,BMP2,BNIP3,C3,CCL2,CCL20,CCND2,CCNE1,CCR2,CD14,CD37,CD40,CD44,CDC25C,CDH2,CDKN1B,CDKN2A,CDKN2B,CLU,COL1A1,COL1A2,CREB1,CSF2,CTNNB1,CTSL,CXCL5,DDIT3,DNMT1,DUSP1,DUSP4,DUSP5,EGR1,ENG,FN1,FOXP3,GPI,GRIN1,GSK3B,HIF1A,IL1A,IL24,IL2RA,IL5,ITGAV,ITGAX,ITGB1,ITGB2,ITGB3,JUN,JUNB,LAMA3,LAMP1,MCL1,MIF,MKI67,MMP11,MMP9,MYBL2,MYC,MYCN,NGF,NOS1,NOS3,PDGFB,PDGFRA,PGR,PIK3R1,PLAUR,PTGS2,RB1,REN,RPS…	418 (22)
IL15	cytokine	1.77e-41	AKT1,ALDOA,BAMBI,BCL2L1,CCL2,CCND2,CCND3,CCR2,CD2,CD244,CD28,CD33,CD38,CD40,CD40LG,CD44,CD53,CD84,CDKN1B,CDKN2B,CEACAM1,CMKLR1,CSF2,CXCR6,DUSP5,EOMES,FCGR3A/FCGR3B,FOXP3,FYN,GNAS,GPI,HIF1A,HK1,ICOS,ID4,IFIT1,IL13,IL15,IL18R1,IL18RAP,IL24,IL2RA,IL2RB,IL2RG,IL5,ITGAX,ITGB1,ITGB7,JUN,JUNB,KIT,KLRB1,KLRC4-KLRK1/KLRK1,LAMP1,LTA,LYN,MAP2K1,MCL1,MIF,MKI67,MX1,MYC,NCAM1,OAZ1,PDCD1,PFKFB3,PIK3R1,PIK3R2,PK…	443 (20)
SP1	transcription regulator	1.14e-39	ATP2A2,BMP4,BNIP3L,C1QBP,CCL2,CCL20,CCL22,CCND2,CCND3,CD28,CD40,CD99,CDC25C,CDH2,CDKN1B,CDKN2A,CDKN2B,CDKN2D,CEACAM1,COL1A1,COL1A2,COL2A1,CXCL5,EGR1,ENG,FGFR4,FLNA,FLT1,FN1,FOXP3,FYN,GHR,GNAS,GPX4,GRIN1,HIF1A,HMGA1,ID4,IL15,IL1A,IL2RB,IL4R,IRF4,ITGAV,ITGAX,ITGB3,JUN,KDR,KIT,MCL1,MMP11,MMP9,MSH6,MST1R,MUC4,MYBL2,MYC,MYCN,NOS1,NOS3,PDGFB,PDGFRA,PGR,PKM,PLAUR,PRLR,PROM1,PTCRA,PTGS2,RB1,RNLS,SGK1,SIG…	428 (23)
IL1	group	7.11e-39	APP,BMP2,C3,CCL2,CCL20,CCR6,CD1A,CD40,CD40LG,CEACAM1,CEACAM6,CFB,CLEC7A,COL1A1,COL2A1,CSF1R,CSF2,CTSL,CXCL5,DUSP1,EGR1,FGF7,FN1,FPR1,FST,FZD5,HIF1A,HMGB1,HSD11B1,IL1R2,IL2RA,IL2RB,IL3,IL4R,IL5,IL5RA,IL7,INHBA,IRF4,ITGB2,JUN,KIT,LRP1,MAP2K6,MMP9,MYC,NGF,PDGFRA,PPARGC1A,PTGS2,RBP4,RORA,RORC,S100A9,SAA1,SLC2A1,SOCS3,SOD2,SOX9,TGFB1,TGFB3,TGFBR1,THY1,TLR7,TNC,TNFAIP3,TNFAIP6,TNFRSF11B,TNFRSF1B,TNFRSF…	353 (14)
calcitriol	chemical drug	1.06e-38	AKT1,APP,ATP5F1D,BCL2L1,C3,CASP7,CASP9,CCL20,CCND3,CCNE1,CD14,CD40,CDKN1B,CEACAM6,CSF1R,CSF2,CYBB,DUSP1,DUSP10,EGR1,EZH2,F2RL1,FGF23,FLG,FN1,FOXP3,GADD45G,GHR,GLUD1,GPX4,ID1,ID2,IDH1,IDH2,IL1A,IL23R,IL2RA,IL5,IRF4,IRF7,ISG15,ITGAX,ITGB7,JUN,LAMP1,LILRB4,MCL1,MX1,MYC,NCAM1,NGF,NKX2-1,NOD2,OAT,PALMD,PBK,PGR,PRDX5,PTEN,PTGS2,PTPRR,RAD50,RAD51,RB1,REL,REN,RFC3,RORC,RRM2,RSAD2,S100A8,S100A9,SERPINA1,S…	391 (20)
decitabine	chemical drug	2.95e-38	APC,B2M,BIRC3,BMP4,BMP5,BNIP3,BRD2,CASP8,CASP9,CCND2,CCND3,CCR2,CCR3,CCR6,CD44,CD9,CDH2,CDKN1B,CDKN2A,CDKN2B,CDKN2D,CEACAM6,CLU,COL1A1,COL1A2,COL6A3,CREB1,CTNNB1,DNMT1,DST,DUSP1,FLG,FN1,FOLH1,FOXC1,FUBP1,GADD45B,GADD45G,GLI3,GPX1,GRB2,HLA-B,HLA-E,HMGB1,HMGN5,HOXA10,ID1,IFIT2,ILF3,IRF7,ISG15,ITGA3,ITGAV,ITGAX,JAG1,JUNB,JUP,L1CAM,LAMA3,LEPR,LGALS3,LY96,MAGEC2,MKI67,MMP9,MSH6,MX1,MYC,NCAM1,NEFL,NOS3…	478 (24)
AGT	growth factor	8.65e-38	ASL,C3,CASP8,CCL2,CCND2,CCND3,CCNE1,CCR5,CD14,CD44,CDH5,CDKN1B,CDKN2A,COL1A1,COL1A2,COX4I1,CREB1,CYBB,DAB2,DUSP1,EGR1,ENG,ETV1,FCGR1A,FGF13,FGF7,FLT1,FN1,GRIN1,GSK3B,HES1,HIF1A,IDH1,IL13,IL15,IL18R1,ITGAV,ITGB1,ITGB3,ITGB7,JAG1,JUN,KDR,KRAS,L1CAM,LEPR,LTA,MAPT,MIF,MMP9,MYB,MYC,NFKB2,NGF,NOS1,NOS3,PECAM1,PIK3R1,PLA2G10,PPARGC1A,PPP3CB,PTEN,PTGS2,RAC1,RBP4,REN,RHOA,RIPK3,SGK1,SLC2A1,SOCS3,SOD2,SP1,…	499 (24)
trichostatin A	chemical drug	1.09e-37	ACTB,APP,ARG1,ATP5ME,B2M,BAG1,BCL2L1,BMP2,BMP4,BMP5,BRD2,CCL2,CCND2,CCR3,CD14,CD28,CD40LG,CD44,CD9,CDC25C,CDH2,CDKN1B,CDKN2A,CDKN2B,CDKN2D,CLU,COL1A2,COL2A1,COL6A3,CREB1,CSF2,CTNNB1,CYBB,DNMT1,DUSP1,FGFR4,FLT1,FN1,FOLH1,FOXC1,FOXP3,FST,FUBP1,GADD45G,GHR,GLI3,GRB2,GRIN1,HES1,HIF1A,HMGB1,HMGN5,HOXA10,ID1,ID2,IL13,IL24,IL2RA,IL5,ILF3,IRF4,ITGAX,JUP,KDR,KIT,KRT6B,L1CAM,LAMA3,LEPR,MME,MMP9,MUC4,MYC,MY…	484 (24)
ESR1	ligand-dependent nuclear receptor	4.77e-37	ACVR1B,AKT1,APC,ATOX1,AURKA,BAG1,BCL2L1,BIRC3,BMP2,BMP4,C3,CASP10,CBLC,CCL15,CCL2,CCL20,CCND3,CCNE1,CDKN1B,CDKN2A,CDKN2B,CEACAM6,CLEC7A,CREB1,CSF2,CTNNB1,CYFIP2,CYP4A22,CYP8B1,DAB2,DDIT4,DST,DUSP10,DUSP4,DUSP5,EGR1,F2RL1,FGFR2,FLNA,FOXC1,FOXO4,FOXP3,FST,GADD45B,GATA2,GHR,GNAQ,GNAS,GRIN1,HES1,HIF1A,HLA-B,HLA-E,HSPA2,ID1,IFI6,IKBKE,IL1A,IL2RA,IL5,IRF4,JAG1,JAK1,JAK2,JUN,JUNB,KLRC4-KLRK1/KLRK1,KRAS,…	481 (25)
SB203580	chemical - kinase inhibitor	5.64e-37	ARG1,BMP2,BMP4,C3,CASP10,CCL2,CCL20,CCRL2,CD1A,CD207,CD28,CD40,CD47,CDH2,CDKN1B,CDKN2A,CEACAM1,COL1A1,COL1A2,CREB1,CSF2,CXCL5,DDIT3,DUSP1,EGR1,FGF21,FLT1,FN1,GPI,HIF1A,HMGB1,IFIT1,IFIT2,IFIT3,IL13,IL13RA2,IL1A,IL23A,IL2RA,IL5,IRF7,ISG15,ITGB3,JUN,JUNB,KDR,MAP2K6,MMP9,MUC4,MX1,MYC,NFKB2,NKX3-1,NOS3,NR4A3,P4HA1,PDGFB,PDGFRA,PLAUR,PPARGC1A,PPARGC1B,PTGS2,REL,RIPK2,SERPING1,SGK1,SOCS3,SOD2,SPP1,TCL1A…	430 (18)
TLR4	transmembrane receptor	9.33e-37	APP,BAMBI,BCL2L1,BMP2,C3,CASP7,CASP8,CCL2,CCL20,CCND2,CCR5,CD14,CD163,CD38,CD40,CD44,CFB,COX4I1,CSF2,DAB2,DDIT3,GADD45G,HMGB1,IDH2,IFIT2,IFIT3,IFNA1/IFNA13,IFNA2,IL13,IL15,IL1A,IL23A,IL27,IL2RA,IL2RB,IL5,INHBA,IRF7,IRGM,ISG15,JAG1,LILRB4,LTA,MIF,MMP9,MX1,MYC,NFKB2,NOD2,NOS1,NOS3,NR4A3,PGR,PTGS2,RAC1,REL,RIPK2,RSAD2,SIGIRR,SOCS3,SOD2,SPP1,STAT3,TGFB1,TICAM1,TNFAIP3,TNFRSF13B,TNFSF11,TNFSF8,TPM1,TR…	405 (15)
Tgf beta	group	9.46e-37	BAMBI,BCL2L1,CASP8,CCL2,CCND2,CCNE1,CCR2,CD209,CD79A,CDH2,CDKN1B,CDKN2A,CDKN2B,CLU,COL1A1,COL1A2,CSF1R,CSF2,CTNNB1,DAB2,ENG,FN1,FOXP3,FST,FSTL3,GADD45B,ID1,IL13,IL1A,IL5,ITGAV,ITGB1,ITGB3,JAG1,JAK1,JUN,JUNB,LAMA3,MIF,MMP11,MMP9,MUC4,MYC,MYCN,NKX2-1,NOS3,PDCD1,PDGFB,PPARGC1A,PROM1,PTEN,PTGS2,RHOB,RORA,RORC,RUNX3,SGK1,SOCS3,SPP1,TGFB1,TNFRSF11A,TNFRSF11B,TNFRSF12A,TNFSF11,TSLP	432 (20)
cycloheximide	chemical reagent	1.26e-36	ACTB,ALDOA,APOB,APP,B2M,BCL2L1,BIRC3,BRAF,CCL2,CCL20,CCL3L1,CCND3,CD38,CD44,CDC25C,CDKN1B,CDKN2D,COL1A1,COL2A1,CSF2,CTNNB1,DDIT4,DUSP1,EGR1,ERG,FN1,FST,GADD45B,GADD45G,GBP1,GNAS,HIF1A,HSD11B1,IFIT1,IL1A,IL1R2,IL24,IL4R,IL5,IRF7,ITGB3,JUN,JUNB,MCL1,MME,MMP11,MYC,MYCN,NR3C1,PDGFB,PDGFRA,PFKFB3,PGR,PLAUR,PTGS2,RHOB,RSAD2,S100A8,SIRT4,SLC2A1,SOCS3,SP1,SPP1,TGFB1,TGFBR1,TGFBR2,TNFAIP3,TNFAIP6,TNFRSF10…	418 (18)
U0126	chemical - kinase inhibitor	1.27e-36	BCL2L1,BIRC3,C3,CACNB3,CASP9,CCL2,CCND2,CCND3,CCNE1,CCR2,CD40LG,CD44,CDH5,CDKN1B,COL1A1,COL2A1,CSF1R,CSF2,CTNNB1,CXCL5,CYBB,DAB2,DDIT3,DUSP1,DUSP10,DUSP4,DUSP5,EGR1,ERG,ETV1,FGFR2,FN1,GADD45B,GSK3B,HIF1A,ICOS,IL13,IL13RA2,IL17RB,IL1A,IL1R2,IL23A,IL24,IL5,INHBA,ITGA3,ITGB1,JAG1,JUN,JUNB,KDR,LAMP1,MCL1,MMP9,MYC,NOS1,NR4A3,PECAM1,PGR,PLAUR,PRKACG,PSEN1,PTGS2,RAC1,REN,RORC,RPS6,S100A9,SGK1,SIRPA,SOCS…	429 (17)
KRAS	enzyme	1.3e-36	ADH4,ALDOA,APP,ARG1,AXL,B2M,BAG1,BCL2L1,BIRC3,BMI1,BMP4,BNIP3,CCL2,CCND3,CD33,CD44,CDH2,CDKN1B,CDKN2A,CDKN2B,CEACAM1,CLU,COL1A1,CTNNB1,CYBB,DDIT3,DNMT1,DUSP1,DUSP4,DUSP5,EGR1,ERO1A,ETV1,EZH2,F2RL1,FGF7,FN1,FOXP3,HES1,HIF1A,HMGA1,ID1,IFI6,IFIT1,IL1A,IL24,ISG15,ITGB2,ITGB3,ITGB6,JUN,JUNB,KLRB1,KRAS,L1CAM,LAMA3,LAMB3,LAMC2,LAMP1,LGALS3,MAP2K1,MME,MMP9,MST1R,MX1,MYBL2,MYC,MYCN,NCAM1,NFKB2,NOS1,NOS3,N…	438 (18)
progesterone	chemical - endogenous mammalian	2.5e-36	ACTB,AURKA,BCL2L1,BIRC3,BMP2,C3,CCL2,CCL22,CCND3,CCNE1,CCR2,CCR3,CCR5,CD40,CDC25C,CDH2,CDKN1B,CDKN2A,CDKN2B,CFB,DDIT3,EGR1,ENG,F2RL1,FGFR2,FLT1,FN1,FOXC1,FOXP3,FST,GATA2,GHR,GRIA3,HIF1A,HOXA10,HSD11B1,HSPA2,ID1,IDH2,IL13,IL13RA2,IL15,IL1A,IL27,IL5,INHBA,ITGB1,JUN,KDR,KRT5,LAMB3,LEPR,LGALS3,MKI67,MME,MMP9,MPO,MYB,MYBL2,MYC,MYCN,NCAM1,NOS3,NRP1,PDPN,PDZK1IP1,PFKFB3,PGR,PIK3R1,PKM,PRLR,PTGS2,RBP4,RR…	497 (25)
sirolimus	chemical drug	3.24e-36	ACTB,AKT1,APP,ARG1,AURKA,B2M,BAG1,BCL2L1,BMP2,CCND2,CCND3,CCNE1,CCR5,CD209,CD40,CD68,CDKN1B,CDKN2A,COL1A1,COL1A2,COX6A1,COX6B1,DDIT3,DDIT4,EGR1,FGF9,FN1,FOXP3,FPR1,H3-3A/H3-3B,HIF1A,HLA-B,HMGB1,ID1,ID2,IDH1,IL27,IL2RA,IL4R,IL7,IRF7,ISG15,JUN,JUNB,KDR,LDHB,LEPR,LGALS3,LILRB4,MAPT,MCL1,MED12,MKI67,MMP9,MYB,MYC,NCAM1,NDUFA6,NOS3,NR3C1,NR4A3,OAZ1,PDGFB,PDGFRA,PIK3R1,PKM,PLAUR,PPARGC1A,PRDX5,PROM1,PSM…	501 (25)
CTNNB1	transcription regulator	3.9e-36	ACTB,APP,AURKA,BAMBI,BCL2L1,BMP2,BMP4,CASP7,CCND2,CCNE1,CD44,CD47,CD99,CDH2,CDKN1B,CDKN2A,CDKN2B,CDKN2D,CEACAM1,CLU,COL1A1,COL2A1,CTNNB1,CYFIP2,CYP8B1,DDIT3,EGR1,EOMES,ETV1,FCER1G,FGF20,FGF8,FGF9,FN1,FOXC1,FST,FSTL3,GADD45B,GADD45G,GATA2,GHR,GLI3,HES1,HNF1A,ID1,ID2,ID4,IFIT1,IL13,IL23A,IL2RA,IL7,ILF3,IRF4,ITGB1,ITGB2,ITGB7,JUN,JUP,KDR,KIT,KRT5,L1CAM,LAMC2,LGALS3,MCL1,MME,MMP9,MYC,MYCN,NCAM1,NKX2-…	414 (20)
NR3C1	ligand-dependent nuclear receptor	7.82e-36	A2M,ACTB,AKT1,APP,B2M,BAG1,BCL2L1,BIRC3,BMP2,BNIP3L,BRAF,BRD2,CASP10,CASP7,CASP9,CCL2,CD38,CD40LG,CD47,COL1A1,COL1A2,CSF2,DDIT4,DUSP1,DUSP4,EGR1,F2RL1,FCER1G,FGF21,FN1,GADD45B,GPX1,GRIA3,GRIN1,GRIN2B,HSD11B1,IDH1,IFI6,IFIH1,IFIT2,IL13,IL15,IL1A,IL24,IL5,INHBA,ISG15,ITGAV,ITGB2,ITGB6,JADE1,JUN,KRT5,LEFTY1,MCL1,MMP9,MYC,NFKB2,NOD2,NOS3,NR3C1,OAT,PDPN,PFKFB3,PIK3CB,PIK3CD,PIK3R1,PRKACB,PRKAR1B,PRLR,…	474 (17)
hydrogen peroxide	chemical - endogenous mammalian	5.34e-35	APP,AURKA,BCL2L1,BIRC3,C4BPA,CASP12,CASP9,CCL2,CCND3,CCR2,CCR5,CD63,CD68,CD81,CDC25C,CDKN1B,CDKN2A,CLU,COL1A1,COL1A2,CTNNB1,DDIT3,DDIT4,DNMT1,DUSP1,DUSP10,DUSP4,EGR1,ENG,EZH2,F2RL1,FN1,FOXO4,GADD45B,GPX1,HIF1A,HMGB1,IFI6,IFIT2,IL13,IL2RA,ITGA3,ITGB3,JUN,KDR,KIT,KRAS,MIF,MMP9,MYC,NDC80,NGF,NOS1,NOS3,PDGFB,PDGFRA,PLAUR,PPARGC1A,PPARGC1B,PTEN,PTGS2,RAC1,REL,RIPK1,RPL7A,RUNX3,SERPINH1,SFRP2,SGK1,SOD1…	482 (22)
IL12 (complex)	complex	5.45e-35	BCL2L1,CCL2,CCL20,CCL22,CCR2,CCR4,CCR5,CCR6,CD244,CD28,CD40LG,CD44,CD63,CEACAM1,CSF2,EOMES,FOXP3,GADD45B,GADD45G,GPT,ICOS,IFIH1,IFIT2,IFNGR2,IL13,IL15,IL18R1,IL18RAP,IL27,IL2RA,IL3,IL5,IRF4,ISG15,ITGAE,ITGB2,JUN,KIT,KLRB1,KLRC4-KLRK1/KLRK1,LTA,MIF,MMP9,MYC,PDCD1,PTGS2,RPA3,RRAD,SOCS3,STAT4,TGFB1,TGFBR2,TNFRSF1A,TXK	351 (13)
ERBB2	kinase	5.77e-35	ACTB,AKT1,AURKA,BCL2L1,BIRC3,BNIP3,CCL2,CCL20,CCND2,CCND3,CCNE1,CD164,CD33,CD47,CD9,CDC25C,CDH2,CDKN1B,CDKN2A,CDKN2B,CLU,COL1A1,COL6A3,CSF1R,CSF2,CTNNB1,DDIT3,EGR1,ETV1,FGF7,FGF9,FLT1,FN1,FSTL3,GHR,GSK3B,GZMH,HES1,HIF1A,ID1,ID2,IDH1,IL17B,IL1A,IL25,ITGB1,ITGB3,ITGB6,JAG1,JAG2,JAK1,JUN,JUNB,JUP,KDR,KIT,L1CAM,LAMB3,LAMC2,LAMP1,LGALS3,MCL1,MIF,MKI67,MME,MMP11,MMP9,MYBL2,MYC,MYCN,NDC80,NFKB2,NRP1,NT5…	456 (22)
JUN	transcription regulator	1.33e-34	A2M,AKT1,AKT3,APP,ARG1,AXL,BIRC3,C1QB,C3,CCL2,CCL20,CCND2,CCND3,CD14,CD164,CD244,CD44,CD68,CDKN1B,CDKN2A,CFP,CLU,COL1A1,COL1A2,COL24A1,CSF1R,CSF2,CTSL,CXCL5,CYP8B1,DNMT1,DUSP1,DUSP5,FN1,FOXC1,GPT,GSK3B,HES1,HK1,HLA-B,HMGA1,ID2,IL1A,IL23A,IL24,IL27,IL2RA,ITGAV,ITGB1,JUN,JUNB,KDR,LAMB3,LGALS3,MMP9,MYB,MYC,NCAM1,NFKB2,NGF,PGR,PLAUR,PTEN,PTGS2,RHOB,SAA1,SGK1,SOCS3,SOD2,SOX2,SPP1,SRSF2,STMN1,SYK,TGFB1…	493 (26)
ZBTB16	transcription regulator	1.44e-34	BMP2,CCR2,CCR4,CCR6,CD14,CD180,CD2,CD244,CD3G,CD44,CD81,CLEC4C,COL1A1,CSF2,CXCR6,F2RL1,ICOS,ID2,IL13,IL17RB,IL18R1,IL18RAP,IL1A,IL23R,IL2RA,IL4R,ITGAE,ITGAV,ITGB3,KIT,KLRB1,LY96,MMP9,MYC,PIK3R1,PTGS2,RORA,RORC,RUNX3,SLAMF6,SLC2A1,SPP1,TNFRSF4,TNFSF11,TNFSF8,ZBTB16	373 (17)
IL21	cytokine	2.08e-34	ARG1,BCL2L1,CCL20,CCND2,CCRL2,CD2,CD244,CD28,CD38,CD40LG,CDKN1B,CSF2,EGR1,EOMES,FCER1G,FOXP3,HIF1A,ID2,IFIT1,IFIT2,IFIT3,IL13,IL18R1,IL18RAP,IL23A,IL23R,IL2RA,IL2RB,IL5,IRF4,IRF7,ISG15,KLRB1,KLRC4-KLRK1/KLRK1,MCL1,MKI67,MMP9,OAS2,PDCD1,PSMB9,RORA,RORC,RSAD2,SGK1,SOCS3,STAT3,STAT4,TGFB1,TIRAP,TNFSF11	396 (20)
ERK1/2	group	3.61e-34	B2M,BCL2L1,BIRC3,BMP2,C3,CCL2,CCL20,CCL22,CCND2,CD40,CD44,CDC25C,CDKN1B,COL1A1,COL2A1,CSF2,CXCL5,CYBB,DDIT3,DUSP1,DUSP4,EGR1,FGFR2,FLT1,FN1,HLA-A,HMGA1,ID1,IFIT1,IL1A,IL2RA,ITGA3,ITGB3,JUN,JUNB,KIF2C,LEPR,MAP2K2,MAPT,MMP9,MYC,MYCN,NR4A3,PDGFRA,PKM,PLAUR,PSMB9,PTGS2,PTPN11,RAC1,RAD51,RB1,SGK1,SOCS3,SOD1,SOX2,SOX9,SPP1,TAP2,TAPBP,TNFRSF10B,TSLP,TYMP	454 (18)
IL3	cytokine	5.72e-34	ARG1,BCL2L1,BIRC3,BMP2,BNIP3L,CASP9,CCL2,CCND2,CCND3,CCR3,CD14,CD1A,CD3G,CD40,CD40LG,CD48,CD53,CD63,CDKN1B,CLEC4C,CSF1R,CSF2,CTNNB1,DDIT3,EGR1,FGFR4,GADD45B,GADD45G,GATA2,GNAS,GPX1,HK1,HLA-A,HNF1A,HSPA2,IL13,IL17RB,IL2RA,IL5RA,ITGAV,ITGAX,ITGB3,ITGB7,JUN,JUNB,LILRB4,LTA,LY9,LYN,MCL1,MPO,MYC,NFATC3,NRP1,PDPN,PSMB7,PTPN11,RB1,RPS6,SLC2A1,SOCS3,SOD1,STAT4,TNFRSF11A,TNFRSF4,TNFSF8	358 (19)
imatinib	chemical drug	6.16e-34	APP,ATP5F1D,AURKA,BCL2L1,BLNK,BMP2,CASP10,CASP7,CASP8,CASP9,CCND2,CCNE1,CDKN1B,COL1A1,COX5B,COX6B1,CSF2,CTNNB1,CYBB,DAB2,DDIT3,FN1,HMGB1,HSPA2,ID1,IFIT2,IFIT3,IL7,IRF4,ITGAX,JAK1,KDR,KIT,LYN,MCL1,MME,MYC,NDUFA1,NDUFA11,NDUFA12,NDUFA13,NDUFA2,NDUFA6,NDUFA7,NDUFB7,NDUFB8,NKX2-1,PIK3CB,PIK3R2,PTPN11,RAD51,RASA4,RPS6KB1,SF3B1,SKP2,SMARCA4,SRSF2,STAT3,TCF3,TGFB1,TNFAIP3,TNFRSF10B,TNFRSF1A,UQCR10,UQCRQ	440 (24)
EGF	growth factor	6.22e-34	AKT1,ATP2A2,AURKA,BCL2L1,CCL20,CCND2,CCND3,CCNE1,CD44,CDC25C,CDKN1B,CDKN2A,CLU,COL1A1,COL1A2,CSF1R,CXCL5,DDIT3,DUSP1,DUSP4,DUSP5,EGR1,EOMES,FLT1,FN1,FST,GATA2,GRB7,GSK3B,HES1,HIF1A,ID1,ID2,IDH1,IL1R2,INHBA,ITGB1,ITGB3,JAG2,JUN,JUNB,KRAS,KRT5,LAMB3,MCL1,MMP9,MUC4,MYC,MYCN,NCAM1,NGF,NR4A3,NRP1,PBK,PDPN,PGR,PIK3R1,PLAUR,PROM1,PSMB5,PSMB7,PTGS2,RAC1,REN,RHOA,RHOB,RRM2,S100A7,S100A9,SERPINA1,SOCS3,SOX…	439 (19)
NFKBIA	transcription regulator	8.62e-34	A2M,AXL,BCL2L1,BIRC3,BMP2,BNIP3,C3,CASP8,CCL2,CCL20,CCL21,CCND2,CCR3,CD40,CDKN2D,CLU,COL1A2,COL2A1,CSF2,CTNNB1,DDIT3,EOMES,ERO1A,FCGRT,FGFR4,FN1,GADD45B,GADD45G,GRIN1,HES1,HIF1A,HLA-A,HMGA1,HOXA10,IFI6,IL13,IL15,IL1A,IL2RA,IL5,ISG15,ITGA3,ITGAV,ITGB1,JUN,JUNB,MMP9,MR1,MYC,NFKB2,NGF,NOD2,NOS3,PIK3R1,PPP3CB,PTEN,PTGS2,RAC1,RIPK1,S100A8,S100A9,SERINC1,SGK1,SOCS3,SOD1,SOD2,SOX9,TGFB1,TNC,TNFAIP3,TNFR…	433 (16)
butyric acid	chemical - endogenous mammalian	1.37e-33	A2M,ADH6,BAG1,BCL2L1,BMI1,CCL20,CCND2,CCNE1,CCR3,CCR5,CD44,CD81,CDC25C,CDKN1B,CDKN2A,CLU,COL11A1,COL6A3,COX6A1,CSF2,DUSP1,ERCC2,FGF21,FYN,GATA2,GLI3,GRIN1,HK1,HMGB1,IFIT1,IFIT3,IFNGR2,IL18R1,IL23A,IL24,ITGB7,KIT,KRAS,MCL1,MKI67,MMP9,MYB,MYC,MYCN,NF2,NFKB2,NRP1,OAS2,POU2F2,PRLR,PTEN,PTGS2,RB1,RHOA,SGK1,SKP2,SLC2A1,SOCS3,SOX9,SPP1,SRSF2,STAT3,SYK,TGFB1,TGFBR2,THBS4,TNFRSF10B,TOP2A,TSLP,TWF1,TXK,UQC…	470 (21)
Interferon alpha	group	1.42e-33	AXL,B2M,BCL2L1,BMP4,C3,CASP8,CCL2,CCL22,CCND2,CCND3,CCR3,CCR5,CD209,CD38,CD40,CD81,CDKN1B,CDKN2D,CEACAM1,CSF2,CXCL5,DDIT4,FCGR1A,GBP1,GZMH,HLA-A,HLA-B,IFI6,IFIH1,IFIT1,IFIT2,IFIT3,IKBKE,IL13,IL15,IL18R1,IL18RAP,IL27,IL2RA,IL4R,IL5,IL7,IRF4,IRF7,ISG15,ITGB1,JAK1,LILRB4,MCL1,MX1,MYC,NF2,NKG7,NT5E,OAS2,PSMB9,PTGS2,RB1,RBX1,RIPK1,RSAD2,S100A9,SOCS3,STAT3,STAT4,TAP2,TAPBP,TGFB1,TICAM1,TLR1,TLR7,TLR8,T…	319 (15)
IGF1	growth factor	1.91e-33	A2M,AKT1,APP,BCL2L1,BIRC3,BMP2,BMP4,CCND2,CCND3,CCNE1,CD44,CDKN1B,CDKN2A,CLU,COL1A1,COL2A1,CREB1,CTNNB1,CYBB,CYFIP2,DDIT3,DDIT4,DUSP1,EGR1,FGF23,FN1,GADD45G,GATA2,GHR,HIF1A,HMGA1,HSD11B1,ID1,ID2,IFNGR2,IL2RG,IL4R,ITGA3,ITGAV,JUN,JUNB,LAMP1,LEPR,MAPT,MCL1,MIF,MKI67,MYB,MYC,MYCN,NCAM1,NR3C1,PBK,PDGFRA,PGR,PKM,PLAUR,PPP3CB,PRLR,PSMB9,PTEN,PTGS2,SGK1,SLC2A1,SOCS3,SOX2,SP1,SPP1,TAP2,TGFB1,THY1,TNFRSF1…	478 (23)
Ige	complex	5.23e-33	ARG1,ATP2A2,BCL2L1,C3,CCL2,CCL22,CCND2,CCND3,CCR5,CD40,CD53,CEACAM1,CLEC7A,CSF2,DUSP4,EGR1,FCER1G,FCGR1A,FLT1,FYN,GADD45B,IKBKE,IL13,IL15,IL1A,IL2RA,IL5,IRF4,ITGAV,ITGAX,ITK,JAK2,JUNB,KRAS,LTA,MIF,MYC,NFKB2,NRP1,PDGFB,PEBP1,PECAM1,PIK3CB,PIK3CD,PTGS2,RAB7A,RASGRP1,RIPK2,RSAD2,SLC11A1,SOCS3,SPP1,SPRED1,TGFB1,TLR7,TLR9,TNC,TNFRSF11B,TNFRSF12A,TNFRSF13B,TNFRSF1B,TSLP,VEGFC,WNT10B	409 (16)
CD3	complex	1.21e-32	BAMBI,BCL2L1,BIRC3,CASP8,CCL20,CCL22,CCL3L1,CCND2,CCND3,CCNE1,CCR2,CCR4,CCR5,CCR6,CD2,CD28,CD40LG,CD44,CD53,CDKN1B,CEACAM1,CSF2,CXCR6,EOMES,EWSR1,FCER1G,FOXP3,FYN,GBP1,GNAS,HIF1A,ICOS,ID4,IFIT1,IL13,IL18R1,IL1A,IL23R,IL2RA,IL2RB,IL2RG,IL3,IL4R,IL5,IRF4,ITGB7,JAK1,JAK2,JUN,JUNB,LAMP1,LCP1,LRP1,LTA,LYN,MYC,NOS1,NOS3,OAZ1,PDCD1,POLR2A,PTEN,PTGS2,RANBP2,RB1,REL,RORA,RORC,SMO,SOCS3,SOS1,SP1,SPOP,STMN1…	380 (17)
cyclosporin A	biologic drug	2.05e-32	A2M,APOB,APP,BCL2L1,BIRC3,BMP2,CASP7,CCL2,CCL3L1,CCR5,CD14,CD163,CD1A,CD40,CD40LG,CD44,CD68,CDKN1B,CLU,COL1A1,CREB1,DDIT4,EGR1,FGF23,FLNA,FLT1,FN1,FOXP3,FST,FYN,HIF1A,ICOS,IL13,IL1A,IL2RA,IL5,IRF4,ITGAE,ITGAV,ITGB6,ITGB7,JUN,KDR,LAMA3,LAMC2,LGALS3,LTA,LYN,MIF,MMP9,MYC,NOS1,NOS3,NR3C1,PKM,PRKACB,PRLR,PTEN,PTGS2,REL,REN,RORC,S100A9,SERPINH1,SLAMF1,SOD1,SPP1,TANK,TGFB1,TGFBR1,TNFRSF12A,TNFSF11,TUBB	379 (17)
SMAD3	transcription regulator	2.76e-32	APOB,BMP2,C3,CCL2,CCL20,CCND2,CCNE1,CD79A,CDH2,CDH5,CDKN2A,CDKN2B,COL1A1,COL1A2,COL2A1,COL6A3,CTNNB1,DDIT3,DUSP4,EGR1,ENG,FN1,FOXP3,FST,FSTL3,FZD8,GADD45B,ID1,ID2,IL13,IL15,IL23A,IL2RA,IL5,ITGB1,JAG1,JUN,JUNB,LEFTY1,MMP9,MYC,PDCD1,PDGFB,PPARGC1A,PTGS2,RAC1,RHOB,RPS6,SOX2,SPP1,STAT3,TGFB1,TGFB3,TGFBR1,THBS4,TNC,TPM1,VEGFC	447 (22)
resiquimod	chemical drug	4.33e-32	C3,CCL2,CCL20,CCL22,CCL3L1,CCRL2,CD40,CD44,CLEC7A,CSF1R,CSF2,DDIT3,FCER1G,FCGR1A,FH,GBP1,GPX1,HES1,IFIT1,IFIT2,IFIT3,IFNA1/IFNA13,IL13,IL15,IL18RAP,IL1A,IL23A,IL27,IL2RA,IL5,IL7,INHBA,IRF7,ISG15,ITGAX,JUN,LTA,LYN,MCL1,MX1,NFKB2,NLRC5,OAS2,PKM,PLA2G4C,PTGS2,RAB7A,REL,RIPK2,SOD2,SPP1,STMN1,TLR7,TLR8,TNFAIP3,TNFRSF11A,TNFRSF1A,TNFSF15,ZC3H12A	377 (16)
HIF1A	transcription regulator	4.95e-32	AKT1,ALDOA,ATP2A2,AURKA,AXL,BCL2L1,BMP2,BNIP3,BNIP3L,CCR2,CCR5,CD164,CD44,CDH2,CDKN1B,CDKN2A,CSF2,DDIT4,ENG,ERO1A,FLT1,FN1,FYN,GADD45B,GHR,GPI,HIF1A,ID1,ID2,IL15,IL1A,IL23R,ITGAV,ITGB2,ITGB3,JUN,JUP,KLRC4-KLRK1/KLRK1,L1CAM,LOXL2,MCL1,MIF,MMP9,MST1R,MYC,NBN,NEFL,NOS3,NR4A3,NT5E,P4HA1,PDGFB,PFKFB3,PKM,PLAUR,PROM1,PTEN,PTGS2,RET,RORC,SLC2A1,SOCS3,SOD2,SOX9,SP1,SPOP,STAT3,TGFB1,TGFB3,TNFRSF11B,VEGFC,…	407 (21)
ESR2	ligand-dependent nuclear receptor	1.12e-31	APC,AURKA,BAG1,BAMBI,BCL2L1,BMP2,BMP4,C3,CCL15,CCL2,CCL20,CCNE1,CCR5,CD79A,CDH2,CDKN1B,CLU,COL11A1,COL1A1,COL1A2,CSF2,CTNNB1,DAB2,DNMT1,DUSP10,EGR1,ETV1,EZH2,F2RL1,FN1,FST,GADD45B,HMGA1,HSPA2,IFIH1,IFIT2,IFIT3,IL1A,IL23A,IL23R,IRF7,ITGB1,JAG1,JAK1,JUNB,KDR,KRT6B,LAMB3,MAP2K2,MAP2K6,MKI67,MME,MMP9,MYC,NFKB2,NID2,NKX3-1,NR4A3,PDGFB,PGR,PLAUR,PROM1,PSMB9,PSMD7,PTCRA,PTEN,PTGS2,RBP4,REL,RORC,RSAD2,S1…	468 (19)
NFKB1	transcription regulator	1.17e-31	A2M,APP,ARG1,B2M,BAMBI,BCL2L1,BIRC3,BMP2,CCL2,CCL20,CCL22,CCND2,CD3G,CD40,CD44,CFB,COL1A1,COL1A2,COL2A1,CSF2,CYBB,DUSP1,EGR1,FCGRT,FN1,FOXP3,GBP1,IFNGR2,IKBKE,IL13,IL23A,IL2RA,IL5,IRF4,ISG15,JAG1,KRT6B,LAMB3,LTA,MCL1,MMP9,MYB,MYC,NFKB2,NOD2,NR4A3,POU2F2,PTGS2,RPS6KB1,SOD2,SOX9,TANK,TGFB1,TLR9,TNFAIP3,TNFRSF4,TNFSF15,TSLP,VEGFC	373 (14)
LDL	complex	6.86e-31	ATP2A2,AXL,BCL2L1,BMP2,C3,CASP10,CASP7,CASP8,CCL2,CCL20,CCR2,CD40,CD40LG,CD68,CDH5,CDKN2A,CSF2,CTNNB1,CYBB,DDIT3,DNMT1,DUSP1,EGR1,FCGR1A,GPX1,HIF1A,IFIT2,IL1A,IRF7,ITGAV,ITGB3,JAK2,JUN,LAMB3,LRP1,LTA,MCL1,MKI67,MMP9,MX1,NOS3,NR4A3,PECAM1,PTEN,PTGS2,S100A8,SLC2A1,SOCS3,SOD2,STAT3,TANK,TGFB1,TGFBR1,TGFBR2,TNFAIP3,TNFAIP6	392 (16)
CEBPB	transcription regulator	1.1e-30	APOB,APP,ARG1,BCL2L1,BLNK,C3,CCL2,CCND2,CCNE1,CCR5,CD14,CDC25C,CDKN1B,CDKN2B,CHIT1,COL1A1,COL1A2,CSF1R,CTNNB1,CXCL5,DAB2,DDIT3,FGFR2,FN1,GNAS,GSK3B,HLA-A,HMGA1,HSD11B1,ID1,IFIT2,IFIT3,IKBKE,IL1A,IL24,IL5,IL7,IRF4,IRF7,JUN,KRT6B,LEPR,LY96,LYN,MAPT,MIA,MMP11,MYBL2,MYC,NRP1,PDGFRA,PLAUR,PPARGC1A,PRLR,PTGS2,RORA,SAA1,SERPINA1,SGK1,SOCS3,SPP1,SRP54,STAT3,SYCP1,TGFB1,TLR8,TLR9,TNFAIP6,TNFRSF1A,TNFSF11	499 (24)
HRAS	enzyme	1.31e-30	A2M,ACTB,AKT1,APP,ATP2A2,AURKA,B2M,BCL2L1,BIRC3,BMP4,BNIP3,CCND2,CCND3,CCNE1,CD44,CD81,CD96,CDKN1B,CDKN2A,CDKN2B,CDKN2D,CFB,CLU,COL1A1,COL1A2,COL2A1,CSF2,CTNNB1,CXXC5,DDIT3,DNMT1,DUSP1,EGR1,FLNA,FN1,FSTL3,GADD45G,HES1,HIF1A,HLA-B,HMGB1,ID2,IL13RA1,IL1A,IL24,ITGAE,ITGAV,ITGB1,JUN,JUNB,JUP,KRAS,MMP9,MYC,MYCN,NID2,NRP1,PDGFRA,PIN1,PLAUR,PPARGC1B,PRR5,PSEN1,PSMB9,PTEN,PTGS2,RASGRP1,RHOA,RHOB,RPL23,RP…	435 (20)
forskolin	chemical toxicant	1.51e-30	ACTB,ALDOA,APP,BAG1,BAMBI,BNIP3L,CASP9,CCL13,CCL2,CCND2,CCND3,CD14,CD163,CD44,CD68,CD9,CDH2,CDKN1B,CDKN2A,CDKN2B,CLU,COL1A1,COL1A2,CREB1,CXCL5,CYFIP2,DAB2,DDIT3,DDIT4,DUSP1,EGR1,EZH2,FGF23,FGFR2,FN1,FST,GABPA,GADD45B,GADD45G,GBP1,GNAS,H3-3A/H3-3B,HIF1A,HSD11B1,HSPA2,ID1,ID2,IL23A,IL2RA,IL3,IL5,INHBA,ITGA3,JUN,JUNB,LAMP1,MIF,MMP9,MYC,MYCN,NGF,NKX3-1,NR4A3,NT5E,PGR,PIK3CD,PPARGC1A,PRKX,PTEN,PTGS2,R…	438 (21)
EP300	transcription regulator	1.7e-30	B2M,BCL2L1,CCL2,CCND3,CCNE1,CD19,CD53,CDKN1B,CDKN2A,CDKN2B,COL1A2,COL2A1,DUSP1,DUSP4,EGR1,FN1,GSK3B,HLA-B,HSD11B1,ID1,ID2,IL18R1,IL18RAP,IL23R,IL2RA,ITGB2,ITGB7,JUN,JUP,KDR,LAMA3,LAMC2,LEFTY1,LTA,MAPT,MIA,MKI67,MME,MMP11,MYC,NKX3-1,NR3C1,PGR,PPARGC1A,PRLR,PSEN1,PTEN,PTGS2,RAD51,RB1,REN,RHOA,RORC,RSAD2,SKP2,SLAMF1,SLAMF6,SOCS3,SOD2,SOX2,STAT4,TGFBR1,TGFBR2,TMPRSS2,TNC,TNFAIP3,TNFRSF10B,TPO,TRAT1,T…	481 (23)
camptothecin	chemical drug	2.23e-30	ALDOA,AURKA,BAMBI,BCL2L1,BIRC3,BNIP3L,CASP8,CASP9,CCL2,CCL20,CCNE1,CCRL2,CD22,CD40,CD47,CD48,CD53,CDKN2A,CREB1,CSF2,CTSL,DUSP10,F2RL1,FLT1,FOXC1,FPR1,GADD45B,GADD45G,GNAQ,GNG7,GPI,GRIA3,H3-3A/H3-3B,HIF1A,HLA-A,HLA-B,HLA-E,ID1,IL13RA1,IL18R1,IL1A,IL2RA,JUN,LGALS3,LILRA1,LILRB4,MCL1,MMP9,MNAT1,MYB,MYC,NFKB2,NR3C1,NRP1,PECAM1,PIK3CD,PRUNE1,PSMB9,PTEN,PTGS2,RB1,RIPK1,RIPK2,ROR2,RPA3,RRM2,RSAD2,SAA1,S…	352 (15)
STAT1	transcription regulator	2.34e-30	A2M,APOC2,ARG1,AXL,B2M,BCL2L1,C3,CASP8,CCL2,CCL20,CCND2,CCND3,CCNE1,CCR6,CCRL2,CD14,CD40,CDKN1B,CEACAM1,CFB,CSF2,EGR1,FCER1G,FCGR1A,FGF7,FOXP3,GBP1,HES1,HIF1A,HLA-E,IFI6,IFIH1,IFIT1,IFIT2,IFIT3,IL15,IL23A,IRF7,ISG15,ITGAX,JAK2,JUN,LY96,MMP9,MUC4,MX1,MYC,NLRC5,OAS2,PECAM1,PPARGC1B,PSMB9,PTGS2,RORC,RSAD2,SERPING1,SOCS3,STAT3,TAPBPL,TLR8,TLR9,TNFRSF10B,TNFSF11,TYMP	355 (17)
HGF	growth factor	3.55e-30	A2M,AKT1,AURKA,BCL2L1,BIRC3,BMP2,CASP10,CASP8,CCL2,CD28,CD40,CD44,CDC25C,CDKN1B,CDKN2A,CDKN2B,COL1A1,COL1A2,COL2A1,CSF2,CTNNB1,DDIT3,DUSP4,EGR1,FGF7,FLNA,FLT1,FN1,HES1,HK1,ID1,IL13,IL5,IL5RA,INHBA,ISG15,ITGB1,KIF2C,L1CAM,LAMC2,LTA,MCL1,MKI67,MMP9,MYC,NDC80,NID2,NOS3,NR4A3,NRP1,PIK3CB,PLAUR,PMCH,PTGS2,PTPRR,PVR,RAC1,RAD50,RHOB,S100A9,SGK1,SKP2,SOCS3,SOD2,SOX2,SPP1,TGFB1,TGFBR2,TNFAIP3,TNFAIP6,TNFR…	329 (16)
MTOR	kinase	3.98e-30	ATP2A2,BCL2L1,BNIP3,CASP8,CASP9,CCL2,CCND3,CCNE1,CD40,COX4I1,CSF1R,CTNNB1,DDIT3,DDIT4,ELOB,EOMES,FN1,FOXP3,FST,GLUD1,HIF1A,HK1,HNF1A,HSD11B1,IL13,IL1A,IL23A,IL2RB,IL4R,IL5,JAK2,LDHB,MAPT,MCL1,MIA,MMP9,MYC,NCAM1,NDUFA6,PECAM1,PGR,PKM,PPARGC1A,PPARGC1B,PRDX5,PSMB5,PTEN,RHOA,RORC,RPL23,RPS6,SERPINA1,SKP2,SLC2A1,SOCS3,SOD1,STAT3,TLR5,TMPRSS2,TNFRSF11B,TNFRSF1A,TNFSF13,TXNIP	466 (20)
Akt	group	4.91e-30	A2M,APP,BCL2L1,BMP2,CCL2,CCND2,CCND3,CD164,CD33,CD40LG,CD44,CD63,CDH2,CDKN1B,COL2A1,COX4I1,CSF2,CTNNB1,EZH2,FN1,FOXP3,GATA2,GSK3B,HES1,HIF1A,IL13,IL27,IL2RB,IL5,JUN,L1CAM,LAMA3,LAMB3,LAMC2,LAMP1,MCL1,MME,MMP9,MRE11,MYB,MYC,MYCN,NBN,NDUFB8,NOS1,NT5E,PGR,PPARGC1A,PTGS2,RAD50,RAD51,RB1,RHOB,RRM2,SGK1,SKP2,SLC2A1,SLC7A5,SOCS3,SOD2,SOX2,SOX9,SPP1,TNC,TNFRSF11A	448 (20)
resveratrol	chemical drug	5.66e-30	APP,BCL2L1,BIRC3,BMP2,CCL2,CCND2,CD14,CD163,CD68,CDKN1B,CDKN2A,COX4I1,CSF1R,CTNNB1,CYBB,DDIT3,EGR1,FGF21,FN1,FOXO4,GPX1,HIF1A,HNF1A,IFIT1,IL2RA,IL5,ISG15,JAG1,JUN,KDR,MAP2K1,MCL1,MMP9,MPO,MYC,NDUFA13,NDUFA2,NDUFB8,NOS3,PDGFB,PGR,PPARGC1A,PSMB5,PTCH1,PTGS2,PTPN11,RICTOR,RPTOR,SOD1,SOD2,SPP1,TGFB1,TICAM1,TNFAIP6,TNFRSF10B,TNFRSF11A,TNFRSF11B,TP73	474 (23)
LY294002	chemical - kinase inhibitor	6.1e-30	AKT1,AURKA,BCL2L1,BIRC3,BMI1,BMP2,CCL2,CCND2,CCND3,CCNE1,CCR2,CD14,CD38,CD40LG,CD44,CDKN1B,CDKN2A,CDKN2B,CDKN2D,COL1A1,COL1A2,CSF2,CTNNB1,CXCL5,DDIT3,DUSP1,DUSP4,EGR1,FGF21,FGF7,FLT1,FN1,FOXC1,GBP1,GSK3B,HES1,HIF1A,IL13,IL1R2,ITGAV,ITGB3,JUN,JUNB,JUP,KRAS,LAMB3,LAMC2,MCL1,MMP9,MYB,MYC,NDC80,NFATC3,NOS3,NR4A3,PIK3R1,PTEN,PTGS2,REN,RORC,SGK1,SLC2A1,SOCS3,SOS1,SPP1,SYK,TGFB1,TNFAIP3,TNFRSF1B,TNFSF11…	434 (21)
Histone h3	group	8.27e-30	B2M,BMP4,CCL2,CCND2,CCNE1,CCR3,CD40,CD9,CDKN1B,CDKN2A,CDKN2B,CEACAM1,COL1A2,CSF1R,CTNNB1,DDIT3,DUSP10,EGR1,EOMES,FGFR2,FLT1,GATA2,GHR,HES1,HOXA10,ICAM3,ID1,ID2,IFI6,IL13,IL1A,IL2RA,IL5,IRF7,JUN,KDR,L1CAM,MMP9,MUC4,MX1,MYBL2,NDUFA12,NDUFA7,NDUFB1,NDUFB4,NDUFB7,NOS3,PGR,POLR2A,PPARGC1A,PPP2R2B,PRLR,PTCH1,PTEN,PTGS2,RB1,RPS6,RSAD2,S100A8,S100A9,SGK1,SOCS3,SOD2,SPP1,TGFB1,TGFBR1,TGFBR2,TMPRSS2,TNFAIP…	420 (22)
E. coli B5 lipopolysaccharide	chemical - endogenous non-mammalian	1.37e-29	B2M,BIRC3,CCL2,CCL20,CCL22,CCR4,CCR5,CCR6,CD40,CD44,CDKN1B,CSF2,CXCR6,CYBB,DUSP1,FOXP3,GPX1,HLA-A,HSD11B1,IFIT1,IL13,IL13RA1,IL13RA2,IL15,IL18RAP,IL1A,IL1R2,IL27,IL2RA,IL5,IL5RA,IL7,JUNB,MPO,NOD2,PPARGC1A,PTEN,PTGS2,RHOB,SOCS3,SOD1,SOD2,SPP1,STAT3,TGFB1,TGFB3,TGFBR1,TGFBR2,TIRAP,TLR7,TNFAIP3,TNFSF11,TPO,TTR	400 (18)
CXCL12	cytokine	2.09e-29	ATRX,AXL,BCL2L1,BMP2,CCL2,CD14,CD33,CD3G,CD40LG,CD44,CD47,CD9,COL1A1,CTNNB1,CXCR6,EGR1,FLNA,FN1,FYN,GSK3B,HLA-B,ID1,IFNGR2,IL1A,IL24,IL2RA,ITGAX,ITGB1,ITGB3,JUN,JUNB,KIT,LOXL2,MMP11,MMP9,MSH6,MYC,PGR,PTGS2,RPS6KB1,RUNX3,SOCS3,TNFRSF10B,TNFRSF11A,TNFRSF11B,TNFRSF1B,TNFSF11,ZBTB16	391 (19)
Insulin	group	2.41e-29	ACOT12,ACTB,AKT1,ALDOA,APP,ATP5F1D,BCL2L1,CCL2,CCND3,CCNE1,CDKN1B,CDKN2B,COL1A1,COL1A2,COX4I1,CTNNB1,CYBB,CYP8B1,DDIT4,DUSP1,DUSP4,EGR1,ERO1A,FGF21,FGF23,FGFR4,FN1,GSK3B,HES1,HIF1A,HNF1A,HSD11B1,IDH1,IFIT2,IFIT3,IL13RA2,INHBA,IRF7,ITGA3,ITGB3,JAK2,JUN,LEPR,MAPT,MMP9,MYC,NDUFA1,NOS3,NR3C1,NR4A3,PDGFRA,PFKFB3,PIK3R1,PKM,PPARGC1A,PPARGC1B,PTEN,PTPN11,RAC1,RBP4,RPS6,SGK1,SKP2,SLC2A1,SOD1,SP1,STAT3,TG…	460 (21)
ETS1	transcription regulator	3.33e-29	APOC2,BCL2L1,BMP4,CCL2,CCNE1,CD14,CD44,CD79A,CDH5,CDKN2A,COL1A2,COL2A1,CSF1R,CSF2,EGR1,FGFR4,FLT1,FN1,FOXP3,ID2,IL13,IL24,IL2RA,IL2RB,IL3,IL5,ITGAE,ITGB2,ITGB3,ITGB6,ITK,JAK1,JUNB,LAIR1,MCL1,MMP9,MUC4,MYB,MYC,NKX3-1,NOS3,PSEN1,PVR,REN,RUNX3,SLAMF6,SP1,SPP1,TGFBR2,THY1	454 (26)
TGFBR2	kinase	3.39e-29	BMP5,CCND3,CCNE1,CD14,CD44,CDH2,CDKN1B,CDKN2A,CDKN2B,CLU,COL1A1,COL1A2,CTNNB1,FGF6,FGF7,FGF9,FN1,FST,GADD45B,HSD11B1,IL1A,IL1R2,IL2RB,IL5,ITGAE,JUN,JUP,KDR,KLRB1,KRAS,MMP9,NOS3,NRP1,PDGFB,PDPN,PTCH1,PTGS2,SOCS3,SPP1,STAT3,TGFB1,TGFB3,TGFBR1,TGFBR2,TMPRSS2,TNFRSF11B,TNFRSF12A,TXNIP	401 (19)
FGF2	growth factor	4.27e-29	AKT1,BAMBI,BCL2L1,BMP2,BMP4,CCL2,CCL20,CCND2,CCND3,CCNE1,CDKN1B,COL1A1,COL1A2,CTNNB1,CTSL,DDIT3,EGR1,ETV1,FGF23,FGFR2,FGFR4,FLNA,FLT1,FN1,FOXO4,GBP1,GRIA3,GSK3B,HES1,HIF1A,ID2,INHBA,ITGA3,ITGB1,JUN,JUNB,KDR,KRAS,MAPT,MIF,MKI67,MMP9,MYC,MYCN,NOS3,NR3C1,PDGFB,PDGFRA,PLAUR,PTGS2,RB1,RET,S100A8,SLC2A1,SOCS3,SOX9,SPINK1,SPP1,TGFB1,TNFRSF12A,TNFSF11,TOP2A,TPO,TSHR,TWIST2,VEGFC,WNT10B	468 (23)
ID2	transcription regulator	4.34e-29	BCL2L1,CCND2,CCNE1,CCR5,CD19,CD40LG,CD44,CD79A,CDKN2A,CTNNB1,CXCR6,DUSP1,DUSP10,DUSP4,EOMES,FCER1G,GADD45B,GADD45G,HIF1A,IFNGR2,IL17RB,IL2RB,IL4R,IRF4,ITGA3,ITGB3,JAK2,LEPR,LTA,MAP2K6,MYB,MYC,NR4A3,PDCD1,PIK3R1,POU2F2,PROM1,REL,RORA,SLAMF1,SLAMF6,SOCS3,SOX9,STAT4,TNFRSF1A,TNFRSF4,TNFSF11,TNFSF8,ZBTB16	371 (16)
P38 MAPK	group	7.12e-29	BCL2L1,BMP2,BNIP3,BNIP3L,CCL2,CCND2,CCNE1,CD40,CD44,CDH5,CDKN2A,CSF2,CTNNB1,CYBB,DDIT3,DUSP1,EGR1,FGF21,FLNA,FN1,FST,GBP1,HIF1A,IL13,IL1A,IL23A,IL2RA,IL5,INHBA,IRF7,ITGAV,ITGB2,ITGB3,JUN,JUNB,LAMA3,MCL1,MIF,MMP9,MYC,NGF,NOS3,NR4A3,PLAUR,PPARGC1A,PTEN,PTGS2,RAB7A,RAD51,RB1,RHOB,RRAD,SGK1,SOCS3,SPP1,TCF3,TGFB1,TNFRSF10B,TNFRSF1A,TNFSF11,TOP2A,TSLP,VEGFC	406 (20)
PTEN	phosphatase	9.57e-29	AKT1,ARG1,ATP5ME,AURKA,C3,CASP7,CCND3,CCNE1,CD40,CD44,CDH2,CDH5,CDKN1B,CDKN2A,CDKN2B,CDKN2D,CTNNB1,CXCR6,DUSP1,EZH2,FGF20,FGF21,FGF23,FGF7,FGF8,FGF9,FGFR2,FGFR4,FLT1,FN1,FZD6,HIF1A,HOXA10,ID4,IDH2,IFNGR2,IL23A,IL4R,ISG15,ITGB1,JAG1,JAG2,KDR,L1CAM,LAMA3,LAMP1,LDHB,LGALS3,MCL1,MKI67,MME,MMP9,MYBL2,MYC,NBN,NCAM1,NDUFB4,NKX3-1,PECAM1,PFKFB3,PIK3R1,PPARGC1A,PPP2R2B,PTEN,PTGS2,RAD50,RAD51,RAD51C,RB1,RP…	426 (22)
IL1A	cytokine	1.2e-28	APP,BCL2L1,BIRC3,C3,CCL2,CCL20,CCR2,CCR6,CD40,CD44,CSF2,CXCL5,F2RL1,FGF7,GBP1,HSD11B1,IFNGR2,IL13,IL1A,IL1R2,IL2RA,IL5,INHBA,ITGAV,ITGB1,ITGB3,JUN,JUNB,KIT,MMP9,MYC,NGF,NR3C1,PDGFB,PDZK1IP1,PTGS2,S100A7,S100A8,S100A9,SAA1,SERPINA1,SOD2,SPP1,STAT3,TGFB1,TICAM1,TNFAIP3,TNFRSF11B,TNFSF11,TSLP,VEGFC,ZC3H12A	393 (15)
IgG	complex	2.12e-28	APP,B2M,BCL2L1,C3,CCL2,CCND2,CCR2,CD209,CD40,CD9,CDKN2B,CSF2,DDIT3,DSP,DUSP1,EGR1,FCGR1A,FLT1,FN1,FOXP3,FST,GNAS,GPX1,HLA-E,IFIH1,IL13,IL25,IL2RA,IL5,INHBA,ISG15,LGALS3,LY9,MMP9,MYC,NGF,PDPN,PLAUR,PTGS2,TAPBP,TGFB1,TLR7,TNC,TNFAIP3,TNFRSF13B,TNFRSF17,TNFSF15,TPO,TSLP	386 (15)
VEGFA	growth factor	5.35e-28	AKT1,BMP2,BMP4,BTLA,CCL2,CCNE1,CCRL2,CD1A,CD244,CD40,CD68,CDC25C,CDH5,CDKN1B,CDKN2A,CEACAM1,COL1A1,COX5B,COX6B1,CSF2,CTNNB1,DUSP4,DUSP5,EGR1,EOMES,FLT1,FN1,GBP1,HES1,HIF1A,HK1,ID1,IKBKE,ITGAV,ITGB1,ITGB3,JUNB,KDR,MCL1,MKI67,MMP9,MYCN,NDUFA1,NOS3,NRP1,PDCD1,PDGFB,PECAM1,PPARGC1A,PSEN1,PTGS2,SOD2,TGFB1,TLR1,TNC,TXN2	441 (20)
ID3	transcription regulator	1.45e-27	BCL2L1,CCND2,CCNE1,CCR5,CD40LG,CD44,CD79A,CDKN1B,CDKN2A,CXCR6,DUSP1,DUSP10,DUSP4,EOMES,FCER1G,FOXP3,GADD45B,GADD45G,HIF1A,IFNGR2,IL17RB,IL2RB,IL4R,IRF4,ITGB3,JAK2,LEPR,LTA,MAP2K6,MMP9,MYB,MYC,NR4A3,PDCD1,PIK3R1,REL,RORA,SLAMF1,SLAMF6,SOCS3,STAT4,TNFRSF1A,TNFRSF4,TNFSF11,TNFSF8,ZBTB16	417 (19)
CDKN2A	transcription regulator	1.47e-27	A2M,BMI1,C3,CCL2,CCL22,CCND3,CCNE1,CCR4,CCR6,CD40LG,CDC25C,CDKN1B,CDKN2A,CDKN2B,CDKN2D,DUSP1,EGR1,EZH2,FST,GADD45G,GNAS,IL15,IL17B,IL1A,IL1R2,IL2RG,IL5RA,ITGAV,ITGB3,JAK2,JUN,KRAS,LAMP1,LGALS3,LTA,MCL1,MKI67,MMP9,MYBL2,MYC,MYCN,NFKB2,NKX3-1,NR3C1,PSMB9,PTEN,PTGS2,RB1,RFC3,RRM2,SKP2,SOX2,TNFRSF1A,TNFRSF1B,TPM1	460 (24)
IL7	cytokine	4.77e-27	BCL2L1,BLNK,BTLA,CCL2,CCND2,CCND3,CD19,CD2,CD3G,CDKN1B,CEACAM1,COL1A1,CSF2,DUSP5,FN1,FOXP3,ICOS,IL13,IL18R1,IL18RAP,IL24,IL2RA,IL5,IL7,ITGB7,KLRC4-KLRK1/KLRK1,LAMP1,LTA,LYN,MCL1,MMP9,MX1,MYC,PDCD1,RORC,SLC2A1,SOCS3,TCF3,TNFSF11,TNFSF8	368 (15)
bleomycin	chemical drug	7.44e-27	AKT1,ARG1,BCL2L1,BMP4,C3,CCL2,CCL22,CCR2,CCR4,CCR5,CD68,CDKN1B,COL1A1,COL1A2,CTNNB1,FN1,FZD6,HIF1A,ID1,IL13,IL13RA1,IL13RA2,IL1A,IL27,IL4R,IL5,ITGB1,JAG1,JAK1,LGALS3,MIF,MMP9,MYC,MYCT1,PPARGC1A,PTEN,SFRP2,SPP1,STAT3,TGFB1,TGFBR1,TGFBR2,THBS4,TNFRSF10B,TNFRSF1A	428 (19)
prostaglandin E2	chemical - endogenous mammalian	8.16e-27	APP,ARG1,BCL2L1,BIRC3,BMP2,CASP7,CCL13,CCL2,CCL20,CCL22,CCR4,CCR5,CCR6,CD14,CD40,CD44,COL1A1,CXCL5,DUSP1,EGR1,F2RL1,FLT1,FN1,FOXP3,FST,FSTL3,HIF1A,IL1A,IL1R2,IL23A,IL23R,IL27,IL2RA,IL2RG,IL5,IRF4,ITGB1,JAG2,JUN,KLRC4-KLRK1/KLRK1,MCL1,MMP9,MYC,NRP1,NT5E,PTGS2,RORC,S100A8,SOCS3,SP1,SPP1,TGFB1,TNFAIP6,TNFRSF11B,TNFSF11,VEGFC	354 (13)
MYD88	other	1.02e-26	ARG1,BAMBI,C3,CCL2,CCRL2,CD14,CD38,CD40,CD44,CSF2,DUSP1,EGR1,FCER1G,FPR1,HIF1A,HLA-A,IFIT2,IFNA1/IFNA13,IFNA2,IKBKE,IL13,IL15,IL1A,IL23A,IL27,IL5,IL7,INHBA,IRF7,ISG15,ITGAX,ITGB7,JAG1,JUN,MKI67,MMP9,MYC,NFKB2,NOD2,NOS3,PTGS2,RSAD2,S100A8,SAA1,SOCS3,SPP1,TGFB1,TNFAIP3,TNFRSF13B,TNFSF11,XPA,ZC3H12A	364 (18)
EGR1	transcription regulator	2.39e-26	APP,ATP2A2,CACNA1H,CACNA2D4,CASP7,CASP8,CASP9,CCL2,CCND2,CCR2,CD40LG,CD44,CDKN2D,CLU,COL1A1,COL1A2,COL2A1,DUSP4,EGR1,FLT1,FN1,FOXP3,FYN,GADD45B,GNAS,HIF1A,IL13,JUN,JUNB,MMP9,MYB,MYC,PTEN,PTGS2,RB1,RRAD,SGK1,SOD1,SOD2,SPP1,TGFB1,TGFBR2,TNFSF11,TP73	468 (19)
IL5	cytokine	2.65e-26	A2M,ALDOA,BCL2L1,BNIP3,BNIP3L,CCL2,CCL22,CCND2,CCND3,CCNE1,CCR2,CCR3,CCR5,CCRL2,CD40,CD40LG,CD63,CD79A,CD9,CEACAM1,CSF2,DUSP5,EGR1,ERO1A,GADD45G,HIF1A,IL13,IL13RA1,IL1R2,IL2RA,IL2RG,IL4R,IL5,IL5RA,IRF7,ITGAV,ITGB6,ITGB7,LTA,MMP9,MYC,P4HA1,PKM,SGK1,SLC2A1,SLC7A5,TARP,TGFB1,THY1,TLR1,TNFRSF4,TNFSF8,TPM4	401 (19)
cisplatin	chemical drug	2.93e-26	A2M,ACTB,AKT1,BCL2L1,BIRC3,BMP4,BNIP3L,CASP8,CCL2,CCR5,CD14,CD44,CD53,CD68,CDKN1B,CDKN2A,CDKN2B,CLU,COL1A1,CTNNB1,CXCL5,CYBB,DDIT3,DDIT4,DUSP1,EGR1,FLT1,FN1,FYN,GHR,GOT2,GRIN2B,HIF1A,HK1,HMGB1,ID2,IDH2,IFI6,IFIH1,IL15,IL1A,IL4R,ITGB1,JUN,LAMB3,LAMC2,LDHB,LGALS3,LILRB4,MCL1,MPO,MX1,MYC,MYCN,NCAM1,NEFL,OAT,PEBP1,PIN1,PPARGC1A,PROM1,PSEN1,PTEN,PTGS2,RAC1,RAD51,RB1,RBP4,RICTOR,RRM2,SLC2A1,SOCS3,SOD1,…	483 (20)
EGFR	kinase	3.65e-26	ACTB,AKT1,APP,ARG1,BCL2L1,CCL2,CD164,CD33,CD47,CD63,CDKN1B,CDKN2A,COL1A1,CSF2,CTNNB1,CXCL5,DDIT3,DUSP1,DUSP4,EGR1,F2RL1,FGF7,FOXP3,GBP1,GHR,HIF1A,HMGA1,ID1,IL13,IL13RA2,ITGB6,JAG1,JUN,JUNB,LAMA3,LAMB3,LAMC2,MCL1,MME,MMP9,MST1R,MYBL2,MYC,NDUFB8,NT5E,PKM,PLAUR,PROM1,PSEN1,PSMB5,PSMB7,PTEN,PTGS2,RB1,RHOB,SKP2,SLC2A1,SLC7A5,SOCS3,SOX2,SOX9,STAT3,TNC,TNFAIP6,TNFRSF11B,TNFSF11,TXNIP,WEE1,WNT10B	408 (21)
IL17A	cytokine	4.02e-26	ACTB,BCL2L1,C3,CCL2,CCL20,CCL22,CD14,CD163,CD40,CD68,CDH2,COL1A1,COL2A1,CSF2,CXCL5,IL13,IL1A,IL23A,IL24,IL25,IL27,IL5,ISG15,JAG1,JUN,MCL1,MMP9,MPO,MYC,NOS3,NRP1,PECAM1,PTGS2,S100A7,S100A8,S100A9,SGK1,SLC2A1,SOCS3,STAT3,TGFBR2,TNC,TNFAIP3,TNFRSF11A,TNFRSF11B,TNFRSF1B,TNFSF11,TSLP,TYMP,VEGFC,ZC3H12A	374 (13)
wortmannin	chemical - kinase inhibitor	4.54e-26	AKT1,BCL2L1,CCL2,CCND2,CCND3,CCR3,CD14,CD44,CDC25C,CDKN1B,CDKN2A,CDKN2B,CDKN2D,COL1A1,COL1A2,CREB1,CSF2,CTNNB1,DDIT3,EGR1,FGF23,FN1,GRIN1,HIF1A,IL23A,IL2RA,JUN,KRAS,MCL1,MMP9,MYC,NOS3,NR4A3,NT5E,P4HA1,PGR,PTEN,PTGS2,RB1,RHOA,SOCS3,SP1,TNFSF11,TPM1,TYMP	433 (21)
OSM	cytokine	4.72e-26	A2M,ARG1,B2M,BAMBI,BMI1,C4BPA,CCL2,CCL20,CCND2,CDH2,CDKN1B,COL1A1,COL1A2,COL2A1,COX6B1,CSF2,CTSL,CXCL5,EGR1,FLG,FN1,FOXC1,GADD45G,GBP1,HIF1A,HLA-A,HLA-B,HSD11B1,HSPA2,ID1,ID2,IL13,IL13RA1,IL15,IL1R2,IL4R,IL5,IL7,IRF7,JAG1,JUN,JUNB,MMP9,MX1,MYC,PDPN,PDZK1IP1,PFKFB3,PSMB9,PTEN,PTPN11,RORA,S100A7,S100A8,S100A9,SAA1,SERPINA1,SERPING1,SOCS3,SPP1,STAT3,TAP2,TAPBP,TDO2,TECR,TNC,TNFRSF11A,TNFRSF11B,TNFSF…	360 (18)
TP63	transcription regulator	1.04e-25	AKT1,APC,ARG1,ATG10,AXL,BCL2L1,BMP4,BRAF,CCND2,CCND3,CCNE1,CDC25C,CDH2,CDKN1B,CDKN2A,CDKN2B,CEACAM1,CTNNB1,DDIT4,DNMT1,DST,DUSP10,ENG,FGF21,FGFR2,FN1,FST,FUBP1,HES1,ID1,IKBKE,INHBA,ITGA3,ITGB1,JAG1,JAG2,JUN,JUNB,KRT6B,L1CAM,LAMB3,LYN,MKI67,MYB,MYC,NT5E,PTEN,RAD51,REL,RRM2,S100A7,S100A8,SOX2,SOX9,STMN1,TGFB1,TGFB3,TGFBR2,THY1,TNC,TNFRSF10B,TNFRSF1A,TNFSF15,TOP2A,TP73,TPM1,WEE1	440 (23)
KIT	transmembrane receptor	1.2e-25	BCL2L1,CCL2,CCND2,CCND3,CCR2,CD164,CD44,CD53,CD63,CDKN1B,CDKN2B,CSF2,DNMT1,ETV1,HMGB1,IFIT2,IFIT3,IL13,IL15,IL27,IL2RA,IL4R,IL5,ITGAE,ITGAX,ITGB2,JAK1,KIT,LGALS3,LILRB4,MCL1,MYC,SOCS3,SPP1,STAT3	388 (17)
doxorubicin	chemical drug	1.57e-25	A2M,AKT1,APP,ATP2A2,AURKA,BCL2L1,BIRC3,BMP4,BNIP3L,CASP8,CASP9,CD14,CD40,CD44,CD47,CDC25C,CDKN2A,CLU,CXCL5,CYBB,DDIT3,DNMT1,DUSP1,DUSP5,EGR1,FOXP3,HIF1A,HMGB1,ID1,ID2,IRF7,JAG1,JAK2,JUN,KLRC4-KLRK1/KLRK1,KRT5,LAMC2,LGALS3,MCL1,MYC,NCAM1,NT5E,PIK3CD,PTEN,PTGS2,RAD51,RRM2,SOD1,SOD2,SOX9,SPP1,STAT3,STMN1,TAP2,TGFB1,TGFB3,TNFRSF10B,TNFRSF12A,TNFRSF1A,TNFSF11,TNFSF13,TOP2A,TP73,TUBB	436 (16)
E2F1	transcription regulator	1.8e-25	AKT1,AURKA,BCL2L1,BMI1,BMP4,BNIP3,CASP7,CASP8,CASP9,CCND2,CCND3,CCNE1,CD44,CD9,CDKN1B,CDKN2A,CDKN2D,COL2A1,COX4I1,CTNNB1,DDIT3,DNMT1,DUSP1,DUSP10,DUSP4,EGR1,EZH2,FGFR2,FLT1,HES1,HMGA1,HMGB1,IFNA2,JAG2,KDR,KIT,KRAS,MCL1,MUC4,MYB,MYBL2,MYC,MYCN,NDC80,NR4A3,NRP1,PIK3R1,PIN1,PPARGC1A,PSMB9,RAD51,RAD52,RB1,RFC3,RPA3,RRM2,SOD2,SP1,SRSF2,STMN1,TAP2,TAPBP,TCF3,TGFB1,TOP2A,TP73,VEGFB,WEE1	313 (16)
mifepristone	chemical drug	1.81e-25	ARG1,BCL2L1,C1QB,C3,CASP8,CCL2,CCR2,CD14,CDH2,CDKN1B,CEACAM1,CLU,COL2A1,CSF2,CYBB,DDIT4,DUSP1,EGR1,FST,HOXA10,HSD11B1,IL13RA2,IL4R,ITGB3,JUN,JUNB,JUP,KIT,KRAS,KRT6B,LAMB3,LAMC2,LEFTY1,LRP1,MME,MMP9,MNAT1,MYB,MYC,NOS3,NR3C1,PDGFRA,PFKFB3,PGR,PTGS2,RHOB,SERPING1,SFRP2,SLC2A1,SPINK1,SPP1,TGFB1,TMPRSS2,TNFAIP6,TNFRSF10B	462 (23)
CD40	transmembrane receptor	2.19e-25	BCL2L1,BIRC3,CCL2,CCL22,CCND2,CCND3,CD22,CD38,CD40,CD40LG,CD44,CDKN1B,DUSP1,IL13RA1,IL15,IL1A,IL24,IL27,IL2RA,IL2RB,IL4R,IL5RA,IRF4,ITGB1,ITGB2,JUN,LGALS3,LTA,MMP9,MYC,NFKB2,PDCD1,PSMB9,PTGS2,REL,SLAMF1,SLC2A1,TAP2,TAPBP,TCF3,TCL1A,TLR9,TNFAIP3,TNFRSF11B,TNFRSF13B,ZBTB16	384 (20)
FOXO3	transcription regulator	2.62e-25	AURKA,BMP2,BNIP3,BNIP3L,CASP12,CASP8,CCND2,CCND3,CDH5,CDKN1B,CDKN2B,DDIT3,DDIT4,EGR1,ERG,FGFR2,FN1,FOXC1,FOXO4,FOXP3,FYN,GADD45B,GATA2,GPX1,HIF1A,IFIH1,IL13,IL5,INHBA,ITGB2,JAG1,JAK1,JUNB,KIF2C,MKI67,MMP9,MYC,NOS3,NT5E,PBK,PECAM1,PPARGC1A,PRDX5,PTEN,RICTOR,SGK1,SKP2,SOD1,SOD2,SOX9,TGFB1,TIE1,TNFRSF1A,TNFRSF1B,TXN2,TXNIP	447 (22)
NOTCH1	transcription regulator	2.69e-25	BCL2L1,BIRC3,BMP2,CCND2,CCND3,CCNE1,CD14,CD44,CD68,CD84,CDKN1B,COL1A1,COL1A2,CSF1R,CTNNB1,FCER1G,FLT1,GATA2,GLUD1,HES1,HIF1A,ID1,ID2,IL1A,IL23A,IL2RA,ITGB1,JAG1,MPO,MYC,MYCN,NFKB2,OAT,PDGFB,PIN1,PTCRA,PTEN,PTGS2,RB1,REL,REN,RORC,RUNX3,SPP1,TGFB1,TGFB3,TGFBR2,TIE1,TNFSF11,TSLP	432 (19)
Z-LLL-CHO	chemical - protease inhibitor	3.54e-25	ACTB,AKT1,APP,AURKA,BCL2L1,BIRC3,CCL2,CCND2,CCND3,CDKN1B,CDKN2A,CFB,CLU,CTNNB1,DDIT3,DUSP1,EZH2,FANCC,HIF1A,HNF1A,IRF7,ITGB1,JUN,MCL1,MMP11,MMP9,MST1R,MYB,MYC,MYCN,NFKB2,NKX2-1,NR3C1,PDGFRA,PEBP1,PGR,PIN1,PRLR,PSMB7,PTEN,PTGS2,RAC1,RAD51,RB1,RIPK1,RPS6KB1,SKP2,SOD1,SOD2,STMN1,TDO2,TGFBR1,TNFRSF10B,TNFSF15,TP73,XPA	411 (17)
TNFSF11	cytokine	3.83e-25	AURKA,BCL2L1,BMP4,BST1,CCL2,CCND3,CCNE1,CCR4,CD14,CD1A,CD40,CD44,CDKN1B,CSF1R,CTNNB1,DAB2,DUSP1,FPR1,GABPA,GADD45B,IKBKE,IL13,IL13RA1,IL15,IL1A,ILF3,IRF4,ITGAV,ITGB3,JUN,JUNB,MAP2K1,MMP9,MYC,NFATC3,NFKB2,PLAUR,PTGS2,RHOB,SAA1,SLC2A1,SOCS3,SOD2,SPP1,STMN1,TGFB1,TNFRSF11A,TNFRSF11B,TNFRSF1B,TNFSF11	435 (18)
HDAC1	transcription regulator	3.97e-25	BAMBI,CCND2,CCNE1,CD44,CDC25C,CDKN1B,CDKN2A,CEACAM1,CEACAM6,COL1A1,COL1A2,COL2A1,CSF1R,DUSP1,EGR1,FLT1,FN1,FOXP3,GNAS,GSK3B,HES1,ID1,IL13,IL1A,IL24,IL5,KDR,MME,MMP9,MUC4,MYBL2,MYC,NKX3-1,PDGFB,PFKFB3,PPARGC1A,PPP2R2B,PTEN,PTGS2,RHOB,RORC,RRM2,S100A9,SGK1,SOX2,SOX9,SPP1,STAT3,TGFBR2,TOP2A,TP73	453 (24)
IL13	cytokine	4.32e-25	ARG1,BCL2L1,C3,CASP7,CASP8,CASP9,CCL2,CCL20,CCL22,CCR5,CD14,CD163,CD1A,CD1C,CD209,CD37,CD40,CD44,CD48,CLEC7A,COL1A1,COL1A2,CXCL5,CYBB,DUSP10,EGR1,FCGR1A,FCRL2,FLG,GPX4,GRIN1,HK1,HSD11B1,IFNGR2,IL13,IL13RA1,IL13RA2,IL17RB,IL1R2,IL23A,JAG1,JAK1,JUN,MAP2K6,MCL1,MMP9,PPARGC1A,PTGS2,RHOA,RIPK2,RORC,S100A8,SERPINA1,SOCS3,SPP1,TGFB1,TLR1,TNFRSF11A,TNFRSF11B,TNFRSF1A,TNFRSF1B,TNFSF11,TSLP	409 (18)
IL27	cytokine	5.53e-25	B2M,CCL16,CCL2,CCL20,CCND2,CCND3,CCR6,CD14,CD163,CD38,CD63,CKLF,CSF2,EGR1,EOMES,FOXP3,GADD45G,HLA-A,HLA-B,HLA-DOB,HLA-E,ICOS,ID2,IFNA2,IL13,IL1A,IL2RA,IL5,MCL1,MX1,MYC,PTGS2,RORC,SOCS3,TNFRSF4,TNFSF11,TNFSF13,TNFSF18	380 (17)
EZH2	transcription regulator	5.75e-25	ACTB,BIRC3,BMP2,BMP4,BMPR1B,C3,CCND2,CCND3,CCR5,CD63,CDH2,CDKN1B,CDKN2A,CDKN2B,COL1A1,COL1A2,CSF2,CTNNB1,DNMT1,DUSP5,EGR1,EOMES,EZH2,FGF23,FLT1,FLT3,FOXP3,HOXA10,IL13,IL18R1,IL18RAP,IL23A,IL24,IL5,KRAS,KRT6B,LAMB3,LAMC2,MMP9,MYC,PDGFRA,PGR,PPP2CB,PPP2R2B,PROM1,PTEN,PTGS2,RAC3,RAD51C,S100A8,S100A9,SAA1,SERPINA1,SFRP2,SOCS3,TGFB1,TGFBR1,TMPRSS2,TSPAN7,WNT10B	453 (26)
STAT6	transcription regulator	6.25e-25	ACTB,ARG1,BCL2L1,CCL2,CCL20,CCL22,CCND2,CCR5,CD2,CD38,CD40,CDKN1B,COL1A1,COL1A2,CYBB,EGR1,FCER1G,FCGR1A,FCGR3A/FCGR3B,FGF21,FOXP3,GADD45B,GADD45G,ICOS,IFIH1,IFIT3,IL13,IL13RA2,IL15,IL18R1,IL1A,IL24,IL2RA,IL4R,IL5,IL5RA,IRF4,IRF7,ISG15,ITGB7,JAG1,JAK2,LILRB4,LTA,MMP9,MYB,PMCH,POU2F2,PPARGC1A,PTGS2,RAD50,RIPK3,SERPINA1,STAT4,SYK,TCF7,TGFB1,THY1,TNFRSF11A,TNFSF11,TSLP,TXK	402 (18)
tacrolimus	chemical drug	6.71e-25	APP,BCL2L1,CASP7,CCL2,CCR3,CD48,CFP,COL1A1,COL2A1,CYBB,DUSP4,EGR1,ETV1,FLNA,FN1,FOXP3,ICOS,IL13,IL1R2,IL2RA,IL2RB,IL5,IRF4,ITGAE,ITGB7,JUN,JUNB,KLRC4-KLRK1/KLRK1,LILRB4,MYC,NOS1,NOS3,NR3C1,NRP1,NT5E,PPP3CB,PRKACB,PROM1,PTGS2,SLAMF1,SOD2,SPP1,TNC,TNFRSF12A,TNFRSF1B,TNFRSF4,TNFSF11,VEGFC	337 (19)
CEBPA	transcription regulator	7.09e-25	A2M,ADH6,APOB,ARG1,ASL,C3,CCL20,CCND2,CD14,CD19,CD3G,CD7,COL1A1,COL1A2,COX4I1,CSF1R,ERG,FCGR1A,FLT1,GABPA,GATA2,GBP1,GSK3B,HLA-B,HMGA1,HNF1A,HSD11B1,ID1,ID2,IFI6,ISG15,ITGAX,JUN,JUNB,LEFTY1,LEPR,MPO,MYBL2,MYC,MYCN,NF2,NRP1,OAS2,OTC,PIK3CD,PIN1,PPARGC1A,PRLR,PTGS2,PUM1,RORA,RUNX3,S100A8,S100A9,SAA1,SOCS3,SOD1,SOD2,SPP1,TANK,TLR9,TNFAIP6,TNFRSF11A,TNFRSF1A	471 (22)
curcumin	chemical drug	8.61e-25	APP,ATOX1,AXL,BCL2L1,BIRC3,CASP10,CCL2,CCND2,CCND3,CCNE1,CD44,CD81,CDKN1B,CDKN2A,COL1A1,COL1A2,CSF2,CTNNB1,DDIT3,DNMT1,EGR1,ELOB,EZH2,FYN,GRIN2B,GSK3B,HIF1A,HMGB1,JUN,JUNB,MAPT,MCL1,MIF,MMP9,MST1R,MYC,NCAM1,PPARGC1A,PTEN,PTGS2,SOCS3,SOD1,SOX9,SP1,STAT3,TGFBR1,TGFBR2,TNFRSF10B,TNFRSF11A,TNFRSF1A,TNFSF11,TOP2A,TSLP,UBA7,VEGFB,WEE1,WNT10B	460 (24)
PI3K (complex)	complex	9.04e-25	AKT1,BCL2L1,BIRC3,CCL2,CCND2,CCND3,CCNE1,CD2,CD40LG,CD44,CDH2,CDKN1B,CDKN2B,COL1A1,CREB1,CYBB,DDIT3,DDIT4,DUSP1,FN1,GATA2,HIF1A,HK1,IFIT1,IFNA1/IFNA13,IL23A,ITGB1,ITGB2,JUN,KDR,KRAS,MCL1,MMP9,MUC4,MYC,NFKB2,NOS3,PIN1,PTGS2,RHOB,RPL23,RPS6,SGK1,SOCS3,SOX9,SP1,SPP1,STMN1,TNFAIP3,TNFRSF11A,TXNIP,TYMP	414 (21)
CD28	transmembrane receptor	2.37e-24	BCL2L1,CASP8,CCND2,CCND3,CCNE1,CCR4,CCR5,CCR6,CD28,CD40LG,CDKN1B,CSF2,CXCR6,EOMES,EWSR1,FCER1G,FOXP3,FYN,GBP1,ICOS,IL13,IL18R1,IL23R,IL27,IL2RA,IL3,IL5,IL7,IRF4,ITGB7,JUN,LCP1,LTA,MYC,NFKB2,NOS1,NOS3,OAZ1,PDCD1,POLR2A,PTEN,PTGS2,RANBP2,REL,RORA,RORC,SLC7A5,SOCS3,SP1,STAT3,TCF7,TNFAIP3,TNFRSF11A,TNFRSF1B,TNFSF11,TNFSF18	369 (18)
D-glucose	chemical - endogenous mammalian	2.79e-24	ACTB,ALDOA,APOB,APP,ATP2A2,BCL2L1,BMP2,BMP4,C3,CASP9,CCL2,CCL20,CCND2,CCND3,CCNE1,CDKN1B,CLU,COL1A1,COL1A2,COL2A1,CSF1R,CTNNB1,CYBB,DDIT3,DDIT4,DUSP1,EGR1,ERO1A,FGF21,FN1,FST,GPI,GPX1,HIF1A,HK1,HMGB1,ID1,IDH1,INHBA,ITGA8,ITGB1,JAG1,JUN,JUNB,KDR,LCP1,LRP1,LY96,MCL1,MIF,MMP9,MYC,NDUFA1,NOS3,NR3C1,NR4A3,OAT,PBK,PDGFRA,PKM,PLAUR,PPARGC1A,PTGS2,REN,RRM2,S100A8,SEMG1,SGK1,SIRT4,SLC2A1,SOD2,SOX9,SPP1,SR…	481 (25)
dextran sulfate	chemical drug	4.17e-24	ARG1,AURKA,BAG1,BMP4,C3,CCR2,CD14,CD209,CD40,CD40LG,CSF2,CTNNB1,ENG,IL13,IL23A,IL5,IRF7,ISG15,LCP1,LY96,MKI67,MMP9,MPO,MYC,NRP1,PDGFB,PECAM1,PTGS2,RAD51,REN,RHOA,RRM2,S100A8,S100A9,SLC2A1,SOCS3,STAT3,STMN1,TANK,TGFB3,TGFBR2,THBS4,TICAM1,TIE1,TNFRSF1B,TOP2A,TSLP,VEGFB,VEGFC,WNT2B	385 (16)
cytokine	group	4.53e-24	APP,BCL2L1,CCL2,CCL22,CCNE1,CCR6,CD209,CD40,CD40LG,CDKN1B,CLU,CSF2,DDIT3,DUSP1,EGR1,FOXP3,HIF1A,IL24,IL2RA,JUN,KLRC4-KLRK1/KLRK1,MMP9,MYC,NGF,NOS1,PLAUR,PTGS2,RIPK2,SAA1,SGK1,SLC2A1,SOCS3,SOD2,STAT3,TNFAIP6,TNFRSF1B,TNFSF11,TYMP	306 (13)
SMARCA4	transcription regulator	4.55e-24	A2M,BAMBI,BMP4,BNIP3L,CCL2,CCR2,CCR6,CCRL2,CD19,CD44,CD47,CD63,CDKN1B,CDKN2A,CDKN2B,CDKN2D,CEACAM1,CEACAM6,CFP,COL1A1,CXCR6,DUSP4,EGR1,FGF9,FGFR2,FN1,GADD45B,GADD45G,GBP1,GPX1,HLA-B,HLA-E,IFIT1,IL13,IL1A,IL23A,IL5,INHBA,ITGA3,ITGAV,ITGB1,JUN,KDR,KIT,LAMA3,LAMC2,LGALS3,LOXL2,MYB,MYC,NFKB2,NOS3,NRP1,PLAUR,PSMB9,PTCH1,RAD21,RAD50,RRM2,SERPINH1,SLC11A1,SMARCA4,SOX2,SPINK1,SPP1,SYK,TAPBPL,THY1,TNFSF13…	460 (22)
FAS	transmembrane receptor	6.08e-24	BCL2L1,BIRC3,CASP8,CASP9,CCL2,CCL20,CCRL2,CD22,CD44,CD48,CDKN1B,COL1A1,COL1A2,COL6A3,CREB1,CTSL,DUSP10,EGR1,F2RL1,FLT1,FPR1,GADD45G,GBP1,GNG7,GRIA3,IFIT1,IL13RA1,IL18R1,IL1A,ITGAV,JUN,LGALS3,LILRA1,LILRB4,MIF,MME,MMP9,NR3C1,PECAM1,PIK3CD,PRUNE1,RSAD2,SEMG1,SOD2,SPINK1,SPP1,SYK,TGFB1,TLR8,TNC,TNFAIP3,TNFAIP6,TNFRSF11B,TNFRSF1A,TNFRSF1B,TPM1,TPM4	403 (15)
ethanol	chemical - endogenous mammalian	6.76e-24	ADH4,BCL2L1,BMP4,C9,CCL2,CD14,CD40LG,CDKN1B,CLU,COL1A2,CREB1,CYP4A22,CYP8B1,DDIT3,DUSP1,EGR1,GNAS,GPT,GRIN1,GRIN2B,HIF1A,HLA-A,ID1,IFIT2,IFIT3,IL15,IL1R2,IRF7,ITGAX,JAK2,JUN,MME,MMP9,MPO,MYC,NOS3,NR3C1,PDCD1,PMCH,PPARGC1A,PTEN,PTGS2,RHOB,RORA,SERPINA1,SGK1,SOD1,SOD2,SP1,STAT3,TGFB1,TGFB3,TLR1,TLR7,TLR8,TLR9,TNFAIP6,TNFSF11,WEE1	444 (22)
TLR3	transmembrane receptor	6.84e-24	AKT3,C3,CCL2,CCL20,CD38,CD40,CFB,CLU,CSF2,DNMT1,DUSP1,GADD45B,ID1,IFI6,IFIH1,IFIT1,IFIT2,IFIT3,IFNA1/IFNA13,IFNA2,IL13,IL15,IL1A,IL1R2,IL23A,IL27,IL5,IRF7,ISG15,JUNB,LILRB4,MX1,PECAM1,PFKFB3,PIK3CD,PIK3R1,PTGS2,RHOB,RIPK1,RSAD2,S100A8,SOCS3,TICAM1,TLR7,TNC,TNFRSF1A,TNFRSF1B,TSLP	352 (17)
RNA polymerase II	complex	6.95e-24	ACTB,ARG1,B2M,BLNK,CASP7,CCND2,CD14,CD40,CDKN2A,COL1A2,CYP8B1,DDIT3,DUSP1,FLT1,FOXC1,GADD45B,GHR,GPT,HNF1A,ID1,IL2RA,IL5,JUN,JUNB,L1CAM,MAP2K1,MAP2K2,MMP9,MYBL2,MYC,MYCN,NOS3,POLR2A,PPARGC1B,PRLR,PRUNE1,PSMB9,PTGS2,RAD50,RORC,RPS6,SOCS3,SOD2,SPP1,TAP2,TAPBP,TGFB1,TNFSF11,TOP2A	405 (16)
IKBKB	kinase	9.44e-24	BCL2L1,BIRC3,BMP2,C3,CASP8,CCL2,CCL20,CCR3,CD44,CLU,CSF1R,CSF2,CTNNB1,CXCL5,EGR1,EZH2,FYN,HIF1A,HLA-A,IFNA1/IFNA13,IL13,IL1A,IL5,ISG15,ITGB3,JUNB,MMP9,MX1,MYC,NFKB2,NGF,NOS3,PTEN,PTGS2,REL,SGK1,SKP2,SOCS3,SOD2,STAT3,TGFB1,TGFBR1,TGFBR2,TNC,TNFAIP3,TNFRSF11B,TNFRSF1B,TNFRSF4,TNFSF8,TSLP	382 (12)
POU5F1	transcription regulator	1.01e-23	AKT1,BAG1,BIRC3,BMI1,BMP2,BMP4,BNIP3,BNIP3L,BRAF,CASP10,CASP7,CD40,CDH2,CTNNB1,DNMT1,DSP,DUSP1,DUSP4,DUSP5,ECSIT,EOMES,FUT4,GADD45G,GATA2,HIF1A,INHBA,LEFTY1,LTA,MCL1,MMP9,MYBL2,MYC,MYCN,NCAM1,NF2,NKX2-1,NRP1,PDGFRA,PECAM1,PROM1,RIPK2,SERPINA1,SIRPA,SOX2,SPP1,TCL1A,TGFB1,TGFB3,TNFRSF10B,TNFRSF11B,TNFRSF1A,TNFSF8,TP73,TWIST2	406 (16)
CREBBP	transcription regulator	1.1e-23	ASL,B2M,CCND2,CCND3,CCR5,CD44,CD53,CDH5,CDKN1B,COL1A2,COL2A1,CYBB,CYP8B1,DUSP1,DUSP4,EGR1,EOMES,GNAS,GRIA3,GRIN1,HLA-B,HSD11B1,IL18R1,IL18RAP,IL23R,IL2RA,IL2RB,ISG15,ITGB7,JUN,JUP,LTA,MIA,MMP11,MMP9,MPO,MYC,NR3C1,NR4A3,PGR,PPARGC1A,PSMB9,PTGS2,RB1,REN,RHOA,RSAD2,SLAMF1,SLAMF6,SOCS3,STAT4,TAP2,TAPBP,TMPRSS2,TNC,TNFAIP3,TNFRSF10B,TRAT1	422 (19)
IL33	cytokine	1.11e-23	ACTB,APP,ARG1,AXL,BCL2L1,BIRC3,CCL2,CCR2,CD28,CD40,CD53,CSF2,FLT1,FPR1,GADD45B,HIF1A,IKBKE,IL13,IL15,IL17RB,IL1A,IL2RA,IL2RG,IL5,ITGAX,JAG1,JAK2,JUNB,LEPR,NFKB2,NT5E,PDGFB,PIK3CD,POU2F2,RASGRP1,REL,RIPK2,S100A8,S100A9,SLC11A1,SOCS3,SOD2,TGFB1,TNFAIP3,TNFRSF13B,TNFRSF1B,TNFSF11,TSLP,VEGFC,ZC3H12A	356 (14)
FOXO1	transcription regulator	1.32e-23	A2M,BIRC3,BLNK,BNIP3,CASP8,CCL20,CD40,CDH5,CDKN1B,CDKN2A,CDKN2B,COL1A1,COL2A1,DDIT4,EGR1,EOMES,ERG,FGF21,FGF23,FN1,FOXC1,FOXP3,FST,FYN,GADD45B,GATA2,GPI,GPX1,HIF1A,IL15,IL23R,ITGA3,ITGAV,ITGB2,ITGB6,JAG1,JUN,JUNB,LEPR,MMP9,MYC,MYCN,NDUFA12,NDUFA7,NKX3-1,NOS3,PBK,PDCD1,PPARGC1A,PPARGC1B,PTEN,RAB7A,RICTOR,SGK1,SOD1,SOD2,SOX2,SOX9,TDO2,TGFB1,TIE1,TNFRSF11A,TXNIP	456 (20)
TP73	transcription regulator	1.46e-23	ATG10,AURKA,B2M,BRAF,C3,CCL2,CCND3,CDC25C,CDKN1B,CLEC7A,COL1A1,COX4I1,CTNNB1,DDIT3,DDIT4,EGR1,ELOB,ENG,ERCC2,FGFR2,FLT1,FN1,FST,GATA2,HES1,HIF1A,ID2,IDH2,IL4R,IL7,ITGAX,JAG1,JAG2,KIT,LCP1,MYC,MYCN,NCAM1,NRP1,PDGFB,PDPN,PTEN,RB1,RBX1,SERPINA1,SERPING1,SMO,SPP1,STMN1,TGFB1,THY1,TNFRSF10B,TNFRSF12A,TNFRSF1A,TNFRSF1B,TP73,TREM2,TTR,VEGFC	432 (21)
ETV6-RUNX1	fusion gene/product	1.51e-23	ACVR1B,AURKA,BMP2,CD164,CD19,CD40,CD44,CD48,CD79A,CDH2,CDKN2D,CXXC5,CYBB,CYFIP2,DDIT4,ENG,FCGRT,ID2,IFI6,IFIH1,IFIT1,IFIT3,IL15,IL7,IRF4,IRF7,ISG15,ITGB1,ITGB2,JAK1,JAK2,LYN,MAP2K1,MME,MMP9,MPO,MYC,OAS2,PECAM1,POU2F2,PPP3CB,PROM1,PSMB9,RPS6,RSAD2,SPP1,STAT3,STMN1,TGFB1,TNFRSF10B,TNFSF13,TPM1	199 (6)
PDGF BB	complex	1.56e-23	ATP2A2,BMP4,C3,CCL2,CCL20,CCND3,CCNE1,CCR4,CD44,CDKN1B,CREB1,CSF1R,CSF2,DAB2,DDIT3,DUSP1,DUSP5,EGR1,FGF7,FLNA,FLT1,FN1,GHR,HES1,HLA-E,INHBA,ITGB1,JUN,JUNB,KRAS,LGALS3,MCL1,MMP9,MYBL2,MYC,NDUFB8,NOS1,NR4A3,PDGFRA,PTGS2,RHOB,RPS6,SGK1,SKP2,SOCS3,SOD2,STAT3,SYK,TGFB1,TGFB3,TNC,TNFAIP3,TNFRSF12A	422 (20)
Mek	group	1.56e-23	AXL,BCL2L1,CCND2,CCND3,CD164,CD33,CD63,CDH2,CDKN1B,CDKN2A,CLU,COL1A2,CSF1R,CTNNB1,DNMT1,DUSP4,DUSP5,EGR1,ETV1,FOXP3,HIF1A,ID1,ID2,IL15,ITGB1,ITGB3,ITGB6,JUN,JUNB,KDR,L1CAM,LAMA3,LAMB3,LAMC2,LAMP1,MCL1,MME,MMP9,MST1R,MYC,NGF,NT5E,PDGFRA,PPARGC1A,PSEN1,PTEN,PTGS2,RPL23,SLC2A1,TNFAIP3,TNFRSF10B,TOP2A,TSHR,VEGFC	461 (26)
SPI1	transcription regulator	1.59e-23	ACTB,BLNK,CCL22,CCND2,CCR6,CD14,CD180,CD19,CD209,CD40LG,CD68,CD79A,CHIT1,CSF1R,CYBB,DAB2,FCER1G,FCGRT,GATA2,GPX1,HES1,ID2,IFI6,IFIT1,IFIT2,IFIT3,IL13,IL1R2,IL24,IL2RA,IL5,IRF4,IRF7,ISG15,ITGB2,JUN,KIT,MCL1,MME,MX1,MYB,MYC,PSMB9,PTCRA,PTEN,PTGS2,RSAD2,RUNX3,SPP1	399 (23)
SMAD4	transcription regulator	1.76e-23	APOB,BMI1,BMP2,BMP4,CCL2,CCL20,CCND2,CCNE1,CD79A,CDH2,CDH5,CDKN1B,CDKN2A,CDKN2B,COL1A2,COL2A1,CTNNB1,ENG,FN1,FOXP3,FST,FSTL3,GADD45B,ID1,ID2,IL17B,ITGB1,ITGB7,JAG1,JAG2,MST1R,MUC4,MYC,MYCN,PDGFB,PTEN,PTGS2,RAC1,RUNX3,SGK1,SMO,SOX2,TGFB1,TNC,TNFAIP6,TPM1	422 (21)
IFNB1	cytokine	2.46e-23	AXL,BCL2L1,CASP8,CCL2,CCR5,CD14,CD38,CD40,CDH2,CSF2,GZMH,HLA-A,IFI6,IFIH1,IFIT1,IFIT2,IFIT3,IL13,IL24,IL27,IL5,IRF7,IRGM,ISG15,ITGAV,ITGAX,ITGB3,KLRC4-KLRK1/KLRK1,MMP9,MX1,MYC,NDUFA13,NID2,NOD2,OAS2,PDCD1,PTCH1,PTGS2,RAD51,REL,RIPK2,RSAD2,SH2D1B,SPP1,STAT4,TLR7,TLR8,TLR9,TNFRSF4,UBA7	314 (14)
rosiglitazone	chemical drug	3.33e-23	ARG1,ATP5F1D,C1QB,C3,CCL15,CCL2,CCR2,CCRL2,CD164,CD68,CLEC7A,COL1A1,COL1A2,COX4I1,CREB1,CTNNB1,EOMES,FGF13,FGF21,FN1,GBP1,HSD11B1,IDH1,IFIT2,IFIT3,IL13,IL1A,INHBA,IRF7,ITGA3,ITGB3,LAMB3,LRP1,MMP9,MPO,MR1,NGF,NOS3,OAS2,PDGFRA,PECAM1,PIK3R1,PPARGC1A,PPARGC1B,PRLR,PTEN,PTGS2,RBP4,REN,RORA,S100A8,S100A9,SGK1,SKP2,SLC2A1,SOCS3,SOD1,SOD2,SP1,TGFB3,TNC,TSHR,UQCRQ	427 (22)
BCR (complex)	complex	4.79e-23	BCL2L1,CCND2,CCND3,CCR6,CD1C,CD44,CD7,CDKN1B,CDKN2A,CTNNB1,EGR1,IL13,IL23A,IL24,IL2RA,IL2RB,IRF4,ITGB1,JAK1,JAK2,JUNB,LAIR1,MCL1,MYC,NFKB2,PDCD1,POU2F2,PTGS2,REL,SLC2A1,TCL1A,TLR10,TLR9,TNFSF8,ZBTB16	429 (23)
isobutylmethylxanthine	chemical toxicant	5.44e-23	AKT1,ATP5F1D,CCL22,CCNE1,CD14,CD44,CDKN1B,COL1A1,COL1A2,COX4I1,CREB1,EGR1,FN1,IDH1,IFIT2,IFIT3,IL13RA2,IL2RG,IL5,INHBA,IRF7,ITGA3,ITGB2,ITGB3,JUN,JUNB,MYC,NOS3,PDGFRA,PGR,PPARGC1A,PRLR,RAB7A,RB1,SGK1,SOD2,SYK,TGFB1,TNC,TUBB,UQCRQ,WNT10B,ZC3H12A	470 (22)
epigallocatechin-gallate	chemical drug	7.51e-23	APC,APOB,APP,AXL,BCL2L1,CACNB3,CASP8,CASP9,CCL2,CCL22,CDKN1B,CDKN2A,CSF2,CTNNB1,CXCL5,DNMT1,EGR1,FN1,FOXP3,GADD45B,HIF1A,HMGB1,IL1A,ISG15,ITGAV,ITGB3,JUN,JUNB,JUP,KDR,LAMP1,MKI67,MMP9,MYC,NOS1,NOS3,PGR,PTGS2,RBP4,REL,SP1,TGFB1,TNFRSF10B,VEGFC	415 (19)
IRF1	transcription regulator	1.12e-22	B2M,CASP7,CASP8,CCL2,CCL20,CD40,CEACAM1,CFB,CYBB,DST,FOXP3,IFI6,IFIH1,IFIT1,IFIT2,IFIT3,IFNA1/IFNA13,IL13,IL15,IL27,IL5,IL7,IRF4,IRF7,ISG15,JAK2,MMP9,MX1,MYB,MYC,OAS2,PSMB9,PTGS2,RSAD2,SP1,STAT3,TAP2,TAPBP,TGFB1,TLR9	324 (15)
paclitaxel	chemical drug	1.54e-22	BCL2L1,BIRC3,CACNB3,CASP10,CCL2,CD40,CD44,CD47,CD53,CLU,CSF2,CXCL5,DDIT3,DNMT1,DUSP10,DUSP4,DUSP5,EGR1,ETV1,FLNA,GADD45B,HIF1A,HLA-A,IL13,IL5,ITGA3,JUN,LCP1,LILRB4,MCL1,MKI67,MMP9,MYC,NT5E,PLAUR,PRKACG,PTGS2,RB1,REN,S100A9,SOD2,SOX2,STAT3,STMN1,TAP2,TGFBR2,TICAM1,TNFRSF10B,TP73,TYMP	427 (21)
dihydrotestosterone	chemical - endogenous mammalian	1.76e-22	ACTB,ALDOA,APP,ARG1,ATP2A2,B2M,BCL2L1,BMPR1B,CASP8,CASP9,CCL16,CCND2,CCND3,CCNE1,CD63,CDH2,CDKN1B,CLU,CMKLR1,CTNNB1,CYBB,CYP4A22,EGR1,ERG,ETV1,EZH2,FGF7,FN1,FOXP3,FST,FZD6,GHR,GPI,GPX4,HLA-A,HNF1A,ID2,IL17RB,IL1A,ITGB1,JAG1,JUN,KRT5,MME,MMP9,MYC,NAT1,NID2,NKX3-1,NOS1,NOS3,NR3C1,PRLR,PTGS2,RAD21,RAD50,RB1,REN,RHOB,SGK1,SLC2A1,SOX9,SPP1,SRD5A2,TARP,TGFBR1,TGFBR2,TMPRSS2,WEE1,ZBTB16	475 (23)
GATA3	transcription regulator	1.96e-22	BCL2L1,CCR2,CCR3,CCR4,CCR5,CDH2,CSF1R,CXCR6,EOMES,ERG,FN1,FOXP3,HIF1A,ICOS,IL13,IL17RB,IL18RAP,IL24,IL25,IL2RA,IL2RB,IL3,IL5,ITGAE,ITK,KIT,LAIR1,LTA,MMP11,MYC,NF2,NKG7,NKX3-1,PDCD1,PTCRA,RAD50,RET,RPS6KB1,RUNX3,S100A8,S100A9,SLC2A1,STAT4,TGFB1,ZBTB16	396 (22)
KLF2	transcription regulator	2.92e-22	BMP4,CCL2,CCND3,CCR2,CCR3,CCR4,CCR5,CD1A,CD40,CD40LG,CD44,CDH2,CDKN2B,F2RL1,FLT1,FOXP3,FUT4,HIF1A,ID1,IL2RG,ITGB1,ITGB2,ITGB3,ITGB7,JUNB,KDR,LEPR,MYC,NOS3,PDPN,PECAM1,PTGS2,SLC2A1,SOX9,STAT3,TGFB1,TGFBR1,TNFRSF4,WEE1	331 (20)
OGA	enzyme	3.25e-22	APOC2,ATP5ME,BCL2L1,BRAF,C1QB,CCL2,CCL20,CCR5,CD14,CD40,CD44,CD47,CD48,CD53,CD68,CDKN2B,CEACAM1,CSF1R,CTNNB1,CYFIP2,DAB2,DST,FGF13,FGF21,FGF9,FGFR4,FLNA,FN1,FZD6,GADD45G,GLI3,IFIT3,IFNGR2,IL23A,ITGB7,JAK1,JUN,NDUFA11,NDUFA13,NDUFA2,NDUFA6,NDUFB11,PIK3R1,PRKAR1B,PROM1,RB1,RBP4,RHOB,SIGIRR,SOCS3,SOX2,SOX9,TGFB1,TGFBR2,TNC,TNFRSF11B,TNFRSF12A,TP73	360 (12)
MAP2K1	kinase	3.84e-22	BCL2L1,BIRC3,CCL2,CD44,CDH5,CDKN1B,CDKN2A,CDKN2B,COL1A1,COL1A2,CSF2,DAB2,DNMT1,DUSP1,DUSP5,FLNA,GRIN1,HIF1A,IL13RA2,IL1A,ITGB1,ITGB3,JUN,JUP,LGALS3,MMP9,MYC,MYCN,NOS1,PDGFRA,PECAM1,PLAUR,PTGS2,RRM2,SERPINA1,SIRPA,SOX9,SP1,TNC,TNFRSF11A	438 (21)
SPP1	cytokine	4.45e-22	AKT1,ARG1,AURKA,BCL2L1,CASP8,CCL15,CCL2,CCL20,CCNE1,CCR2,CD163,CD40LG,CD44,CD9,CDH2,COL1A1,CXCL5,DSP,FGFR2,FN1,GPX4,IL1A,ITGA3,ITGAV,ITGB3,JAG1,MMP9,MYC,NDUFS7,NOS3,PIK3R1,PTGS2,RB1,SOX9,SPP1,TGFB1,TGFBR1,TGFBR2,TNFSF11	460 (24)
N-acetyl-L-cysteine	chemical drug	4.48e-22	BCL2L1,BIRC3,BMP2,BNIP3,C3,CASP10,CASP9,CCL2,CCL20,CCND2,CCR2,CCR5,CDC25C,CDKN1B,COL1A1,CYBB,DDIT3,DUSP1,EGR1,HIF1A,IL15,IL1A,IL23A,IL2RA,IL5,JUN,LY96,MMP9,MYC,NOS3,PGR,PIN1,PLAUR,PPARGC1A,PTGS2,RHOB,SOD2,SPP1,TGFB1,TGFBR2,TNC,TNFRSF10B,TXNIP,VEGFC	400 (19)
STK11	kinase	4.69e-22	A2M,ALDOA,ATP5F1D,BMP5,CCL2,CDKN1B,COX6A1,COX6B1,CTNNB1,DNMT1,FGFR2,FN1,GADD45B,GOT2,GPI,GRIA3,HIF1A,ID1,IL1A,IL2RB,JUNB,MMP9,MYC,NDUFA11,NDUFA13,NDUFA2,NDUFA3,NDUFB11,NDUFB7,NDUFS7,NFKB2,NT5E,PDCD1,PKM,PSMB5,PTEN,PTGS2,RASGRP1,RB1,REN,RPS6,RRM2,SPP1,TNFAIP3,TNFRSF4,TOP2A,UQCR10,UQCRQ	402 (21)
NFATC2	transcription regulator	6.93e-22	AXL,BCL2L1,CCL22,CCNE1,CCR5,CD3G,CD40,CD40LG,CDH2,COL2A1,CSF2,DAB2,EZH2,FOXP3,ICOS,IFIT2,IFIT3,IL13,IL15,IL1A,IL27,IL2RA,IL5,INHBA,IRF4,IRF7,IRGM,ISG15,JUN,MYC,PDCD1,PPARGC1A,PTGS2,REL,RORC,RSAD2,SLAMF1,SLAMF6,SOCS3,TGFB1,TNFSF8	388 (22)
filgrastim	biologic drug	7.01e-22	B2M,BCL2L1,BIRC3,CCND3,CCR3,CD163,CD44,CD48,CEACAM1,CEACAM6,CHIT1,CLEC7A,CLU,CSF1R,CYBB,ETV7,FCER1G,GBP1,HMGA1,IFI6,IFIT1,IFIT2,IFIT3,IL18R1,IL18RAP,IL1R2,IL2RB,IL4R,IL5RA,ISG15,ITGB7,JAK2,JUN,KIT,KLRB1,KLRC4-KLRK1/KLRK1,KLRF1,LAIR1,LAMB3,LDHB,LGALS3,MAP2K6,MME,MMP9,MX1,MYB,NDC80,NKX3-1,NR4A3,PFKFB3,PLAUR,PTGS2,RAD50,RSAD2,SERPING1,SGK1,SPP1,TLR5,TLR8
cyclic AMP	chemical - endogenous mammalian	7.35e-22	APP,ARG1,BMP2,CACNA1H,CCL2,CCND2,CDH2,CDKN1B,CREB1,DDIT3,EGR1,FCGR1A,FLT1,FN1,HIF1A,IL15,IL2RA,IL5,INHBA,JUN,JUNB,KDR,MME,MMP9,MYC,NGF,NOS1,OAT,PGR,PPARGC1A,PRLR,PTCH1,PTGS2,RBP4,REN,RORC,SOCS3,SOD2,SOX9,SP1,STAT3,TGFBR1,TNFRSF10B,TSHR,TXNIP,WNT10B	416 (23)
TCF3	transcription regulator	9.03e-22	AURKA,BLNK,CCND2,CCND3,CCNE1,CCR2,CCR4,CD2,CD3G,CD79A,CDH5,CDKN2A,CDKN2B,COL1A1,CSF1R,CXCR6,FGFR2,FLT3,FOXP3,GADD45B,GATA2,HSD11B1,ICOS,ID2,IL13,IL18R1,IL18RAP,IL2RA,IL2RB,IL5,ITGB7,JUN,KIF2C,KIT,LILRB4,MKI67,MYC,MYCN,NDC80,NR4A3,PTCRA,RASA4,RORA,RORC,RRM2,SERINC5,SLC7A5,SOCS3,TAPBPL,TCF3,TLR1,TOP2A,ZBTB16,ZC3H12A	342 (17)
F2	peptidase	1.01e-21	BIRC3,CCL2,CCL20,CCND2,CD44,CD63,CD68,CDKN1B,CLU,COL1A1,CYBB,DST,DUSP1,EGR1,F2RL1,FLT1,FN1,HIF1A,HMGA1,IL13,ITGB1,JUN,JUNB,KDR,LAMP1,LOXL2,MIF,MMP9,MYBL2,MYC,NOS3,NR4A3,PDGFB,PDGFRA,PGR,PLAUR,PTGS2,RAC1,RHOA,RHOB,SKP2,SOD2,TAP2,TGFB3,TNFAIP3,TNFRSF12A	436 (22)
IRF4	transcription regulator	1.02e-21	ARG1,B2M,BIRC3,BNIP3,CASP10,CCL20,CCR4,CD28,CD68,CDKN2A,CSF2,DDIT3,EOMES,FLT1,FOXP3,GBP1,GRB2,IL13,IL18RAP,IL23R,IL2RA,IRF4,IRF7,ISG15,ITGB1,JAK2,MYC,PLAUR,RAB7A,RAC1,RAD51,RHOA,RHOB,RORA,RORC,SLC2A1,SMARCA4,SPP1,TCF7	385 (18)
ionomycin	chemical reagent	1.02e-21	ATP2A2,BCL2L1,BMP2,CCND2,CD40LG,CSF2,DNMT1,DUSP1,DUSP5,EGR1,FCGR1A,FOXP3,HIF1A,ICOS,IL13,IL23R,IL24,IL2RA,IL3,IL5,IRF4,ITGB2,LAMP1,LTA,MMP9,MYC,NGF,NRP1,PDCD1,PMCH,PTGS2,RORC,SGK1,SLAMF1,SPP1,STAT3,TGFB1,TNFSF11,ZBTB16	369 (21)
CSF3	cytokine	1.17e-21	ARG1,BCL2L1,BIRC3,CCND2,CCND3,CCNE1,CD14,CD44,CDKN1B,CTNNB1,CXCL5,CYBB,EGR1,FCGR1A,FPR1,GADD45B,GADD45G,GZMH,IL7,ITGB2,JUN,KIT,LTA,LY96,MCL1,MMP9,MPO,MYC,NOS3,RORC,SOCS3,STAT3,TGFB1,TLR5,TLR8,TNFAIP3,TNFRSF1A,TNFRSF1B	431 (20)
Vegf	group	1.32e-21	A2M,AURKA,BMP2,CASP8,CD40,CD44,CDC25C,CDH5,CDKN2A,CSF2,CTNNB1,DDIT3,DUSP4,DUSP5,EGR1,FLNA,FLT1,FN1,FST,HES1,HIF1A,ID1,IL1A,IL5RA,INHBA,IRF4,ITGB1,JUN,KDR,KIF2C,LYN,MCL1,MIF,MKI67,MMP9,MYC,MYCN,NDC80,NID2,NOS3,NR4A3,NRP1,PIK3CB,PLAUR,PMCH,PPARGC1A,PTGS2,PTPRR,PVR,RAC1,RAD51,SGK1,SKP2,SOCS3,STAT3,TGFB1,TGFBR2,TNC,TNFRSF10B,TNFRSF11A,TNFRSF11B,TNFSF15,VEGFB,VEGFC	389 (21)
LEP	growth factor	1.43e-21	APP,ASL,ATP2A2,BCL2L1,CASP10,CASP7,CASP9,CCL2,CD14,CD40,CD63,CD68,CDKN1B,COL1A1,COL2A1,CSF2,CTSL,CYBB,EGR1,FGF21,FGF23,FGFR2,FLT1,FOXP3,GNAS,GOT2,GPX1,GSK3B,HES1,IDH1,IL13,IL1R2,IL5,ITGAX,JAK2,JUN,JUNB,LEPR,MCL1,MED12,MYC,NOS1,NOS3,NR3C1,PECAM1,PGR,PMCH,PPARGC1A,PPARGC1B,PTGS2,RAC1,RORC,SOCS3,SOD1,SOD2,SPP1,STAT3,TGFB1,TNFRSF11B,TNFRSF1A,TNFSF11	402 (20)
WNT5A	cytokine	2.26e-21	BCL2L1,CCL2,CD14,CD38,CD40,COL1A1,COL2A1,CTNNB1,DAB2,FLNA,FLT1,FN1,ID2,IL15,IL1A,ITGB7,KIT,LAMA3,LAMB3,LCP1,MYC,PRLR,PTEN,PTGS2,RET,ROR2,SOCS3,SPP1,STAT3,TLR1,TLR5,TNFRSF11A,TNFSF11	379 (15)
FOXP3	transcription regulator	2.68e-21	AKT3,CCR2,CCR4,CD40LG,CXCR6,DUSP4,EGR1,EOMES,EZH2,FOXP3,GNAQ,HLA-A,ICOS,ID2,IFNGR2,IL18RAP,IL2RA,IL2RB,IL5,IRF4,ITGAE,JUN,LGALS3,LTA,MMP9,NR4A3,NRP1,NT5E,PDCD1,RORC,SKP2,TGFB1,TGFBR1,TLR10,TNFAIP3,TNFRSF4,TNFSF8,TTR	364 (18)
SIRT1	transcription regulator	2.85e-21	ACTB,ARG1,BCL2L1,BIRC3,BNIP3,CCND2,CCND3,CD63,CD81,CD9,CDH2,CDKN1B,CDKN2A,CDKN2B,COL2A1,COX4I1,CREB1,CTNNB1,DDIT3,ERO1A,FGF21,FGF7,FN1,FOXP3,HIF1A,HLA-A,ID1,IDH2,IFIT3,IL13,IL27,IL2RG,IRF7,IRGM,LGALS3,MAPT,MCL1,MMP9,MYC,NAT1,NKG7,NLRC5,NOS3,OAS2,PDGFRA,PPARGC1A,PSMB9,RAC1,RSAD2,SFRP2,SOCS3,SOD2,STAT3,TNFRSF10B,TNFSF11,TP73,UBA7	459 (21)
vorinostat	chemical drug	3.02e-21	APOB,AURKA,BCL2L1,BIRC3,BRAF,CASP8,CCND2,CCR2,CCR3,CCR5,CDH2,CDKN1B,CDKN2A,CLU,CYP8B1,DDIT3,DUSP1,EGR1,IL3,JUN,KIT,LTA,MCL1,MKI67,MMP9,MRE11,MYB,MYBL2,MYC,NOS3,PDGFB,PTGS2,RAD50,RAD51,RAD52,RB1,S100A8,S100A9,SOCS3,SP1,TGFBR1,TNFRSF10B,TNFRSF1A,TOP2A,TP73,VEGFC	385 (18)
MAPK8	kinase	3.04e-21	AKT1,BCL2L1,BIRC3,BMP2,BMP4,CASP9,CDH2,CDKN1B,CDKN2A,COL1A1,CYBB,CYP8B1,DDIT3,DNMT1,DUSP1,DUSP4,EGR1,EOMES,FOXO4,IL13,IL2RA,IL5,JUN,MIF,MMP9,MYC,NEFL,NRP1,PLAUR,PPARGC1A,PPARGC1B,PTCH1,PTEN,PTGS2,SOD2,TNFAIP3,VEGFC	425 (19)
arsenic trioxide	chemical drug	4.67e-21	ATP5F1D,AURKA,BCL2L1,BNIP3,BNIP3L,CASP10,CASP7,CASP8,CASP9,CCL2,CD44,CDC25C,COX5B,COX6B1,CTNNB1,DDIT3,DNMT1,FN1,HIF1A,HSPA2,ITGB1,MCL1,MMP9,MYC,NDUFA1,NDUFA11,NDUFA12,NDUFA13,NDUFA2,NDUFA6,NDUFA7,NDUFB7,NDUFB8,NKX2-1,PIK3CB,PIK3R2,PTEN,PTGS2,PTPN11,RASA4,RHOA,S100A8,SF3B1,SMARCA4,TNFAIP3,TNFRSF10B,TNFRSF1A,TP73,UQCR10,UQCRQ	401 (22)
APOE	transporter	5.35e-21	ACTB,APOB,APP,BMP4,C1QB,CCL22,CCND2,CCR5,CD40,CD40LG,CD44,CD68,CLEC4C,CLU,COL1A1,CTNNB1,CYBB,CYP8B1,DDIT3,EGR1,F2RL1,FCGR1A,GPX4,GRIA3,GRIN2B,HSD11B1,IL1A,IL5,ITGA3,ITGAX,JAK1,JUN,LRP1,MAPT,MMP9,NOS3,PPARGC1B,PTGS2,S100A8,S100A9,SOCS3,SOD1,SOD2,SPP1,STAT4,TGFB1,THY1,TNFRSF1A,TREM2,TXNIP	463 (19)
carbon tetrachloride	chemical toxicant	7.51e-21	APOB,BCL2L1,C9,CASP7,CCR5,CD38,CDKN1B,COL1A1,COL1A2,DDIT3,DUSP1,FGF20,FGF21,FGFR4,FN1,GADD45B,GLUD1,GPX4,IL13,IL13RA1,IL13RA2,ITGA8,ITGB1,JUN,JUNB,KDR,MMP9,MYC,PDGFB,PDGFD,PDGFRA,PECAM1,PROM1,PTGS2,RB1,SOD2,SPP1,TGFB1,TGFBR1,TGFBR2,TNFRSF12A	375 (19)
KITLG	growth factor	7.56e-21	ACTB,AXL,B2M,BCL2L1,CCL2,CCL22,CCND3,CCNE1,CD14,CD3G,CD68,CDKN1B,CDKN2B,CLU,CSF2,EGR1,ID2,IL13,IL1A,IL3,IL5,ITGAE,ITGAV,ITGB3,KDR,KIT,MAP2K1,MME,MPO,MYB,NOS3,NR3C1,PDGFB,PKM,PSMB5,PTGS2,PTPRR,RPS6,STAT3,SYK,TCF3,TNFRSF1A,TXNIP,WEE1	374 (23)
PRL	cytokine	8.71e-21	A2M,ACTB,APP,ATP2A2,B2M,BAG1,BCL2L1,CCL2,CCL20,CCND3,CD40,CLU,COL1A1,COL1A2,COX4I1,DTX3L,EGR1,FN1,ID1,ID2,IFI6,IFIH1,IFIT1,IFIT3,IL2RA,IRF7,ISG15,JAK2,JUN,KRT5,MME,MYC,NOS3,OAS2,PDGFRA,PDPN,PRLR,RSAD2,SFRP2,SOCS3,SOD1,SPINK1,SPP1,TECR,TGFB1,TNFSF11	414 (22)
NRG1	growth factor	9.63e-21	AXL,BCL2L1,BNIP3,CCND2,CCND3,CCNE1,CDKN1B,COL1A1,COL6A3,DAB2,DDIT3,DUSP1,DUSP4,EGR1,FLNA,FN1,GATA2,GPI,GRB7,HES1,HIF1A,HMGA1,ID1,ITGAV,ITGB2,ITGB3,JUN,JUNB,L1CAM,MCL1,MMP9,MYC,NR4A3,PGR,PLAUR,PTGS2,SGK1,SLC2A1,SOX2,SP1,STMN1,TGFBR1,TOP2A,VEGFB,VEGFC	396 (21)
gefitinib	chemical drug	1.06e-20	AKT1,AURKA,BCL2L1,C3,CCL2,CCNE1,CDC25C,CDH2,CDKN1B,CDKN2D,COL1A1,DUSP4,FGFR2,FLT1,GADD45B,GHR,ID1,ID4,IL1R2,IL7,KIT,MAP2K6,MKI67,MMP11,MMP9,MYCN,NFKB2,PDGFRA,PLAUR,PPP2R2B,PTGS2,RHOB,S100A9,SKP2,SMO,TNFRSF10B,TOP2A	456 (21)
prednisolone	chemical drug	1.08e-20	AKT1,APC,APP,ARG1,ATG10,ATG16L1,BAG1,BCL2L1,BIRC3,BNIP3,CASP8,CCL2,CD163,CD40LG,CDKN1B,CDKN2A,DUSP1,DUSP10,FANCC,HES1,HIF1A,JAG1,MAP2K1,MCL1,MYCN,NR3C1,PTEN,PTGS2,RB1,RHOA,RPS6KB1,SGK1,SOD1,SOD2,SPP1,TGFB1,TNFAIP3,TNFRSF11B,TNFSF11,TP73,TPO,TXNIP,ZBTB16	392 (17)
LDLR	transporter	1.1e-20	APOB,AURKA,BCL2L1,BMP2,CCL2,CCR2,CCR3,CCR5,CD40,CD40LG,CD47,CD68,CFB,DDIT3,DUSP1,EGR1,FCGR1A,FOXP3,FPR1,GADD45G,GPI,GPT,IL1A,IRF7,ITGB3,KIF2C,LAIR1,LRP1,MIF,MKI67,MMP9,MPO,MYC,NOS3,PPARGC1A,PSMB7,PSMB9,RAD51,SLC2A1,SPP1,TLR1,TOP2A	369 (19)
RB1	transcription regulator	1.22e-20	ACTB,AKT1,BNIP3,CASP7,CASP8,CASP9,CCND3,CCNE1,CD44,CDC25C,CDKN1B,CDKN2A,COX4I1,COX6A1,COX6B1,CSF2,CXCR6,DDIT3,DNMT1,EGR1,EOMES,EZH2,FLT1,FN1,FST,FZD6,HIF1A,ID1,ITGAV,KDR,KIT,KRT5,LOXL2,MCAT,MYB,MYBL2,MYC,NDUFA13,NDUFA2,NDUFA3,NDUFA6,NDUFB10,NDUFB8,NDUFS7,NFKB2,PPARGC1A,PPARGC1B,PROM1,RAD51,RB1,RFC3,RPS6KB1,RRM2,SKP2,SOD2,TGFB1,TP73,TPO,TXN2,UQCRQ	384 (20)
AG490	chemical - kinase inhibitor	1.25e-20	A2M,AKT1,BCL2L1,BIRC3,CCL2,CCND3,CD68,FOXP3,HIF1A,HMGB1,ICOS,IL13RA2,IL7,ITGAE,JAK2,LY96,LYN,MCL1,MMP9,MYC,NOS3,PDCD1,PTGS2,SAA1,SOCS3,SOD2,SPP1,STAT3	428 (19)
glucocorticoid	chemical drug	1.36e-20	CCL13,CCL2,CCND3,CD163,CD2,CD40LG,CD44,CLU,COL1A1,CSF1R,CSF2,DDIT3,DUSP1,FN1,FOXP3,GBP1,HLA-DOB,IL13,IL1A,IL1R2,IL2RA,IL3,IL5,KRT5,LTA,MIF,MMP9,MYC,NGF,NOD2,NOS1,NOS3,NR3C1,PPARGC1A,PTGS2,SGK1,SOCS3,SPP1,TCL1A,TDO2,TGFB1,TLR10,TNFRSF11B,TNFRSF1A,TNFSF11,TXNIP,ZBTB16	426 (20)
FN1	enzyme	1.42e-20	APP,BIRC3,BNIP3L,CASP7,CCL2,CCNE1,CD79A,CDH2,CDKN1B,COL1A1,CSF2,CXCL5,EWSR1,FLNA,FN1,GPX1,HK1,HLA-B,IL7,ITGAE,ITGAV,ITGB1,ITGB3,LAMP1,MMP9,MYC,PDGFB,PDGFRA,PGR,PLAUR,SKP2,SLC2A1,SMARCA4,SOCS3,SOX2,SOX9,SPP1,TGFB1,TGFBR2,TNFRSF10B	449 (25)
MAPK14	kinase	1.6e-20	BMP2,CCL2,CD40,CDKN2A,COL1A1,DAB2,DUSP1,FLT1,FN1,GNAS,IL13,IL27,IL5,JUN,JUNB,KDR,MAP2K6,MAPT,MMP9,NRP1,PECAM1,PIN1,PLAUR,PPARGC1A,PPARGC1B,PSEN1,PTEN,PTGS2,SGK1,SIGIRR,SOCS3,SOD1,SOD2,SOX2,SPP1,TGFB1,TOP2A,VEGFC	447 (20)
PIK3R1	kinase	1.77e-20	BCL2L1,CCND2,CD44,CDKN1B,COL1A2,DDIT3,ENG,HIF1A,IRF7,ISG15,MKI67,MMP9,MYC,PDGFRA,PIK3CB,PIK3CD,PIK3R1,PIK3R2,PKM,PTEN,PTGS2,SLC2A1,SOD2,TGFB1,TGFB3,TXNIP,VEGFC	431 (19)
CCN1	other	1.77e-20	BCL2L1,C3,CCL2,CCND2,COL1A1,COL1A2,CTNNB1,FCER1G,FN1,FZD8,HIF1A,IL1A,ITGA3,ITGAV,ITGB1,ITGB3,KDR,MCL1,MIF,MMP9,MYC,PECAM1,PTGS2,TGFB1,TIE1,TLR7,VEGFC	414 (19)
AHR	ligand-dependent nuclear receptor	2.02e-20	A2M,APP,CASP8,CCL21,CCND3,CCNE1,CD14,CD38,CDC25C,CDH2,CDKN1B,CDKN2A,CDKN2B,CDKN2D,COL11A1,COL1A1,COL1A2,COL6A3,CTNNB1,FGF21,FGF9,FGFR2,FN1,FOXP3,HES1,HIF1A,IL13,IL5,JAG1,JUN,JUNB,KIT,MYC,NID2,NT5E,PDGFB,PDGFRA,PTGS2,RORC,SAA1,SLC2A1,SOCS3,SOD1,SOD2,SOX2,SPP1,STAT3,TDO2,TGFB1,TGFB3,TGFBR2,TP73,VEGFC	447 (20)
CG	complex	2.06e-20	ACTB,B2M,BCL2L1,BMP2,CCL2,CCND2,CCND3,CDH2,CDKN1B,CLU,COL11A1,DUSP1,EGR1,F2RL1,FGF9,FST,FYN,HIF1A,HLA-A,HMGA1,HSD11B1,IFIT3,IL13RA2,IL1R2,IL4R,INHBA,ITGAV,ITGB1,ITGB3,JUN,JUNB,LEPR,MCL1,MMP9,NOS3,NRP1,PECAM1,PFKFB3,PGR,PLAUR,PRLR,PTGS2,RORA,RPS6KB1,SFRP2,SPP1,SRD5A2,TGFBR1,TNFAIP6,TNFRSF12A,TSHR,VEGFC	458 (22)
estrogen	chemical drug	2.1e-20	AKT1,APOB,AURKA,AXL,BMP2,CCL2,CDC25C,CDKN1B,CLU,COL1A1,CYBB,DNMT1,DUSP1,EGR1,FGF7,FLT1,FN1,HIF1A,IL1A,IL27,ITGB1,JUN,JUNB,KDR,MYB,MYC,NOS1,NOS3,OAT,PGR,PRLR,PTEN,PTGS2,RET,RFC3,RRM2,SKP2,SOD1,SPP1,SRSF2,STAT3,TGFB3,TGFBR1,TNFRSF11B,TNFSF11,TOP2A	449 (22)
BCL6	transcription regulator	2.13e-20	A2M,BCL2L1,BLNK,BMI1,BMP2,CCL2,CCND2,CCR6,CD19,CD2,CD44,CDKN1B,CDKN2A,COL1A1,COL2A1,FCGRT,FOXP3,GPX4,IL13,IL13RA1,IL1A,IL23A,IL24,IL2RA,IL2RB,IL4R,IL5,IRF4,ITGA3,JUNB,LDHB,MYB,MYC,PTEN,RAD50,RORC,SOCS3,SOX9,STAT3,SYK,TGFB1,UBA7	359 (20)
bucladesine	chemical toxicant	2.33e-20	BAMBI,CCL22,CCR5,CD14,CD38,CD40LG,CD44,CDH2,CLU,CREB1,DUSP1,EGR1,EOMES,EZH2,FGF21,FST,FSTL3,GADD45B,HSD11B1,ID1,ID4,IL13,IL23A,IL23R,IL5,ITGB2,JUN,JUNB,KIT,LAMB3,MMP9,MYC,MYCN,NCAM1,NGF,NR4A3,PDGFRA,PGR,PTCH1,PTGS2,RET,SLC2A1,SOCS3,SP1,SUV39H2,TCL1A,TGFB1,TGFB3,TNFSF11,TPO,TSHR	431 (20)
PLX5622	chemical drug	2.33e-20	ACTB,B2M,BMP2,CCL20,CCL22,CCR2,CCR3,CCR4,CCR6,CD40LG,CSF2,IL15,IL17B,IL1A,IL27,IL2RB,IL2RG,IL5,IL5RA,IL7,LTA,MIF,SPP1,TNFRSF11B,TNFSF11,TNFSF13
Jnk	group	2.42e-20	A2M,APP,BCL2L1,BIRC3,CCL2,CCL22,CCNE1,CD209,CD40,CD44,CDH2,COL1A1,DDIT3,DNMT1,DUSP1,EGR1,F2RL1,FN1,HES1,IL13,IL1A,IL23A,IL2RA,IL5,ITGB7,JUN,MCL1,MMP9,MYC,PDGFB,PLAUR,PTEN,PTGS2,RAD51,SOCS3,SOD2,TGFB1,TGFBR2,TNFRSF10B,TNFRSF12A	416 (18)
actinomycin D	biologic drug	2.51e-20	ACTB,APP,BIRC3,CASP10,CASP7,CASP9,CCL2,CD28,CD38,CDC25C,CDH2,CDKN1B,COL1A2,COL2A1,CTNNB1,DUSP1,DUSP4,FLNA,FN1,FPR1,GPI,HIF1A,HK1,ID2,IL1R2,JUN,LTA,MCL1,MYC,NGF,PFKFB3,PLAUR,PTGS2,RAD51,RIPK2,SLC2A1,SOCS3,SPP1,TGFB1,TNFRSF10B,TNFRSF1B,VEGFC	343 (17)
MIF	cytokine	3.66e-20	ARG1,BCL2L1,CCL2,CCR4,CCR5,CCR6,CD44,CD84,CDKN1B,COL1A1,COL4A4,CXCR6,DUSP1,F2RL1,GRIN2B,HIF1A,IL13,IL15,IL23A,IL23R,IL25,IL2RA,IL4R,IL5,IL7,JUN,MMP9,MYCN,PTGS2,SERINC3,TGFB1	414 (19)
RBPJ	transcription regulator	4.23e-20	BMP2,CD44,CDKN1B,CDKN2A,CSF2,CTNNB1,DUSP1,EZH2,FGF13,FGF7,FGF8,FGF9,HES1,INHBA,JAG1,JUN,KDR,LEFTY1,MYC,NFATC3,NGF,OAT,PDGFB,PTCRA,REN,RORC,RUNX3,SLC2A1,SOS1,SOX2,SOX9,TGFB3,TNC,VEGFC	433 (23)
EGLN1	enzyme	4.5e-20	AURKA,CCL20,CDKN1B,CDKN2B,COL2A1,HES1,HIF1A,IL1A,IL1RL2,INHBA,JAG1,JAG2,MYC,NGF,NOS3,PRLR,PTGS2,SLC2A1,SOX9,TGFB1,TGFB3,TGFBR1,TGFBR2,TNFRSF11B	397 (22)
IFNA2	cytokine	4.8e-20	B2M,CCL2,CD28,CDKN1B,CDKN2A,CDKN2B,CEACAM1,GBP1,GNAS,HIF1A,HLA-A,HLA-B,HLA-E,IFI6,IFIH1,IFIT1,IFIT2,IFIT3,IFNA2,IL2RA,IL2RB,IL5,IRF7,ISG15,LILRB4,LYN,MAP2K1,MMP9,MX1,MYC,NOS3,NT5E,OAS2,PLA2G1B,RB1,RSAD2,SOCS3,STAT4,TNFRSF10B,TNFRSF1A,UBA7,VEGFC	338 (13)
CD44	other	6.56e-20	ACTB,BCL2L1,BIRC3,BMI1,CCND2,CCR2,CCR5,CD44,CD63,CDH5,CDKN1B,CLEC7A,CLU,COL1A1,CSF2,DDIT3,DNMT1,FN1,IL1A,IL1R2,IL2RA,ITGA3,ITGAV,ITGAX,JUN,LGALS3,MBNL3,MCL1,MMP9,MYC,NFKB2,PECAM1,SERPINA1,SFRP2,SOX2,SPP1,THY1,TLR8,TNFRSF11A	462 (20)
BTK	kinase	6.66e-20	BAG1,BCL2L1,CCND2,CCND3,CCNE1,CD2,CD38,CD40,CDKN2A,ICOS,IFIT1,IFIT3,IL13,IL1A,IL27,IL2RA,IL5,IRF4,ISG15,ITGAV,ITGAX,ITGB3,JUN,LILRB4,MPO,MX1,NFKB2,OAS2,RB1,TLR9	374 (18)
mir-155	microRNA	7.91e-20	ARG1,CCL2,CD163,CD209,CD40LG,CD47,CD68,DUSP5,HIF1A,IFIT3,IKBKE,IL13,IL13RA1,IL5,IL7,IRF4,IRF7,MME,MSH6,MX1,MYB,NOS3,PTEN,PTGS2,RICTOR,RIPK1,RORA,SOCS3,STAT3,TGFB1,WEE1	391 (19)
GH1	growth factor	8.7e-20	APC,CCND3,CD19,CDH2,CLU,CREB1,CTNNB1,DDIT3,EGR1,FN1,GATA2,GHR,GRIN1,GRIN2B,ID2,IL4R,JUN,JUNB,JUP,MYB,PRLR,PTEN,RHOA,SMARCA4,SOCS3,SOD1,SPP1,TNFRSF1A,TWIST2,UBA7	472 (30)
fulvestrant	chemical drug	1.35e-19	AURKA,AXL,BMP2,BMP4,C3,CCL2,CCNE1,CDKN1B,CTNNB1,CTSL,DDIT4,EGR1,EWSR1,FGF9,FLT1,FOLH1,GABPA,GHR,HES1,ID1,ID2,ITGB1,ITGB3,JUN,LEPR,MAP2K6,MYB,MYC,NOS1,NRP1,PGR,PLA2G1B,PTEN,PTGS2,RAC1,RB1,SKP2,SLC7A5,SOD1,STAT3,STMN1,TGFB1,TNFRSF11B,WEE1	435 (18)
SOD1	enzyme	1.53e-19	ACTB,APP,ASL,B2M,BCL2L1,BMP4,CD14,CDH2,CDKN2A,CLU,COL1A1,CSF1R,CTNNB1,CYP8B1,FGF6,FGF8,GNAS,GNG4,GNG7,GRIN1,IL15,INHBA,JUN,JUNB,MCL1,MMP9,NEFL,NOS1,PPP3CB,PSMB5,PTGS2,RAC1,SKP1,SOD1,SOD2,SPP1,STAT4,STMN1,TGFB1,TGFBR2,TNFAIP3,TNFRSF10B,TNFSF11	484 (25)
STAT5A	transcription regulator	1.55e-19	A2M,BCL2L1,BIRC3,CASP8,CASP9,CCND2,CCND3,CCNE1,CCR5,CD68,CDC25C,CDKN1B,CEACAM1,CXCL5,DUSP5,EOMES,EZH2,FCER1G,GADD45G,ID1,ID2,IL24,IL2RA,IL2RB,IL5,KIT,KLRB1,KRT5,LAMB3,LTA,MCL1,MYC,PRLR,RIMKLA,RORA,SLC2A1,SOCS3,SP1,TANK,TGFBR2,TNFRSF11A,TNFRSF1A,TNFRSF4,TNFSF11,TXNIP	371 (17)
MAPK1	kinase	1.57e-19	AURKA,CCL2,CD84,CDH2,CDKN1B,CFB,CTNNB1,DAB2,DNMT1,DUSP1,EGR1,FN1,FOXP3,GBP1,GRB7,HLA-B,HLA-E,IFI6,IFIH1,IFIT1,IFIT2,IFIT3,IL13,IL2RA,IL5,IRF7,ISG15,ITGAV,ITGB3,JUN,JUNB,LGALS3,MCL1,MKI67,MMP9,MYBL2,MYC,NKG7,NRP1,NT5E,OAS2,PDGFB,PLA2G4F,POU2F2,PSMB9,PTGS2,SFRP2,SPP1,TNFRSF10B,TNFRSF1B,TNFSF11,WIPF1	303 (18)
5-azacytidine	chemical drug	2.03e-19	BCL2L1,CASP8,CD44,CDKN2B,COL1A1,CTNNB1,DUSP1,FANCC,FOXP3,FYN,GSK3B,IFI6,INHBA,IRF7,KDR,LDHB,MCL1,MUC4,MYC,NOS3,PTGS2,RAD50,RHOB,RPS6KA6,RRM2,RUNX3,SLC7A5,SOCS3,SOX9,SP1,TGFBR1,TGFBR2,TNFRSF10B,TP73,TUBB	391 (19)
etoposide	chemical drug	2.11e-19	AKT1,BCL2L1,BIRC3,CCL2,CD40,CDKN1B,CDKN2A,COL1A2,CSF2,DDIT4,DNMT1,DUSP1,DUSP4,FOXP3,GADD45G,HK1,ID1,ID2,IFIT2,IFNA1/IFNA13,IL1A,IRF7,JAK2,JUN,MCL1,MME,MYC,NFKB2,PEBP1,REL,SGK1,SLC2A1,SOD2,TNFAIP3,TNFRSF10B,TNFRSF1A,TOP2A,TP73	423 (17)
erlotinib	chemical drug	2.41e-19	AXL,BCL2L1,CCL2,CCL20,CD14,CD40,CSF2,CXCL5,CYBB,EGR1,IL13,IL13RA2,IL15,IL1A,MME,NFKB2,PDGFB,PLAUR,PTEN,RAD51,RIPK1,TIRAP,TLR5,TNFRSF10B,TNFRSF11B,TNFRSF1A,TNFRSF1B	461 (18)
deferoxamine	chemical drug	2.52e-19	ALDOA,APP,BNIP3,CCL20,CCND2,CCND3,CCNE1,CD14,CD47,CDKN2A,CTNNB1,DDIT3,DUSP1,DUSP10,DUSP5,FLT1,GADD45B,HIF1A,IFI6,ITGB2,ITGB7,JAG2,JUN,KIT,LAMA3,MYC,MYCN,NFKB2,PFKFB3,PKM,PLAUR,PROM1,RB1,RSAD2,SLC2A1,SPP1,TGFB1,TNFRSF10B	438 (22)
SOCS1	other	2.75e-19	A2M,ARG1,BCL2L1,CCL2,CCND2,CCND3,CCNE1,CCR6,CD40,CD44,DUSP1,FCER1G,IFIH1,IFIT1,IFIT2,IFIT3,IL15,IL2RB,IL4R,IL5,IRF7,IRGM,ISG15,JAK2,JUN,MX1,OAS2,PTGS2,RB1,RSAD2,SOCS3,STAT3	315 (14)
IL18	cytokine	2.97e-19	BCL2L1,CCL2,CCL20,CCR4,CCR5,CD244,CD40,CD40LG,CD44,CSF2,DDIT4,FCGR3A/FCGR3B,GADD45B,GADD45G,GRIN2B,GZMH,IL13,IL18R1,IL18RAP,IL1A,IL2RA,IL5,JUN,KIT,KLRC4-KLRK1/KLRK1,MMP9,MPO,NKG7,PDCD1,PTEN,PTGS2,SPP1,TGFBR2,TNFRSF11B,TNFSF11,TXK	418 (21)
RARA	ligand-dependent nuclear receptor	3.09e-19	CD14,CD1A,CD38,CD44,CD53,CD7,CD84,CD9,CDKN1B,CEACAM6,CXCL5,DUSP1,EGR1,FGF21,FGF8,FGFR4,FOXC1,FOXP3,FUT4,GHR,HLA-B,HOXA10,IL13,IL1A,IL23R,IL3,IL5,IL5RA,JUN,JUP,KRT5,MMP11,MYC,MYCN,NRP1,PBK,PTGS2,PVR,RET,RORC,RSAD2,SAA1,SOX2,SPP1,TAPBP,TCL1A,TGFB1,TNFRSF10B,TNFRSF11B,UBA7	465 (28)
15-deoxy-delta-12,14 -PGJ 2	chemical - endogenous mammalian	3.58e-19	BCL2L1,BIRC3,CASP9,CCL2,CCND2,CDC25C,COL1A1,COL1A2,CSF2,CYBB,DDIT3,EGR1,FLT1,FN1,IL1A,IL5,JUN,KDR,LAMP1,MCL1,MMP9,MPO,MYB,MYC,NOS3,P4HA1,PDGFRA,PTGS2,REL,RORA,SOCS3,SOD1,SP1,SPP1,TMPRSS2,TNFSF11	423 (21)
CDKN1A	kinase	3.69e-19	ACTB,APP,ATRX,AURKA,BCL2L1,CCL2,CCND3,CCNE1,CD44,CDC25C,CDKN1B,CDKN2A,CDKN2B,CSF2,DUSP1,ECSIT,EOMES,FN1,HIF1A,INHBA,ITGAV,ITGB3,JAG1,KIF2C,KRT5,LGALS3,LOXL2,MKI67,MMP9,MYBL2,MYC,P4HA1,PBK,RAD51,RB1,RPA3,SAA1,SOD2,SOX9,STMN1,TNFAIP6,TNFSF13,TOP2A	405 (20)
napabucasin	chemical drug	3.72e-19	ACTB,AXL,B2M,BMI1,CD44,CTNNB1,DNMT1,ENG,FGFR2,GSK3B,ID1,ITGB1,JAG1,JAK2,MYC,PECAM1,PLAUR,SMO,SOX2,STAT3,TGFBR1,TWIST2,WEE1
AKT1	kinase	5.34e-19	AKT1,BCL2L1,BIRC3,BMP2,CCL2,CCND2,CCND3,CCNE1,CD40,CD44,CDKN1B,CLU,CTNNB1,CXCR6,EGR1,FN1,FOXP3,GOT2,HIF1A,IL2RA,ITGB1,KDR,LDHB,MCL1,MMP9,MYB,MYC,NDC80,NFATC3,NFKB2,PDCD1,PDGFRA,PGR,PIK3R1,PKM,PPARGC1A,PROM1,PTGS2,REN,RHOB,SLC2A1,SP1,SPP1,TNFSF11,TP73	394 (20)
indomethacin	chemical drug	5.35e-19	A2M,APP,BCL2L1,BIRC3,CCL2,CD14,CD40LG,CD44,CDKN1B,CLU,CTNNB1,FGF7,FLT1,HIF1A,IL13,IL17RB,IL1A,IL5,LAMC2,LGALS3,LOXL2,MPO,MYC,NOS1,PGR,PLAUR,PRLR,PROM1,PSMB5,PSMB9,PTGS2,REN,S100A8,SLC7A5,SPP1,TNFRSF10B,TNFRSF12A,TNFSF11,TP73,TUBB,UQCR10	405 (19)
SNAI1	transcription regulator	6.15e-19	AXL,BCL2L1,BMP4,BMP5,CCL2,CCND2,CCND3,CCNE1,CDH2,CDH5,COL1A1,COL1A2,COL2A1,FLNA,FN1,FST,ID1,ID4,ITGB1,L1CAM,MMP9,PEBP1,PTEN,PTGS2,SERPINH1,SOX2,TGFB1,TGFBR1,TGFBR2,THY1,TPM1,TPM4,WIPF1	430 (21)
PPARG	ligand-dependent nuclear receptor	1.02e-18	APP,ARG1,ATP2A2,BCL2L1,C3,CCL2,CCL22,CD40,COL1A1,COL1A2,CREB1,CTNNB1,CTSL,CXCL5,ERO1A,FGF21,FN1,FST,GATA2,GPT,HES1,IDH1,IL13,IL23A,IL25,IL2RA,JUN,LAMB3,MKI67,MMP9,MPO,NOS3,PECAM1,PFKFB3,PPARGC1A,PPARGC1B,PPP2R2B,PTEN,PTGS2,RBP4,REN,RHOB,RORC,S100A8,SAA1,SERPINA1,SGK1,SLC2A1,SMO,SOCS3,SOD1,SP1,SPP1,TGFBR1,TGFBR2,TSLP,TUBB,WIPF1	468 (27)
CpG ODN 2006	chemical reagent	1.07e-18	BCL2L1,BIRC3,CCL2,CD40,CDKN1B,IFI6,IFIH1,IFIT1,IFIT2,IFIT3,IFNA2,IL23A,IL2RA,IL2RB,IRF7,MX1,NFKB2,RPS6,RSAD2,TGFB1,TLR5,TLR7,TLR9,TNFRSF13B,TNFRSF17,TNFSF15,TNFSF18	278 (15)
IL22	cytokine	1.1e-18	AKT1,BCL2L1,C3,CALML5,CCL20,CCL22,CXCL5,FLG,GPT,HLA-B,HNF1A,IL13,IL1A,IL23A,IL24,IL5,MCL1,MMP9,MUC4,MYC,PRDX5,PTGS2,RAB7A,S100A7,S100A8,S100A9,SAA1,SOCS3,SOD2,TNFSF11,TSLP	333 (17)
SP3	transcription regulator	1.37e-18	CCL20,CD40,CDH2,CDKN1B,CEACAM1,COL1A1,COL1A2,COL2A1,DUSP1,EGR1,FLT1,FOXP3,GHR,GRIN1,IL1A,IL2RB,JUN,KDR,MSH6,MUC4,MYCN,NOS1,NOS3,PGR,PKM,PLAUR,PRLR,PTCRA,PTGS2,SERPINH1,SGK1,SOD2,SP1,STAT3,TGFBR1,TGFBR2,TNC,TNFRSF4	449 (21)
FOXM1	transcription regulator	1.73e-18	AURKA,CCND2,CCNE1,CDC25C,CDH2,CDKN1B,CDKN2A,CTNNB1,EZH2,FLT1,FUT4,JUN,KDR,MKI67,MMP9,MYC,MYCN,NBN,NFKB2,PECAM1,PLAUR,PROM1,PTCH1,SKP2,SOD2,SOX2,STAT3,STMN1,TGFBR2,TOP2A,TWIST2	414 (21)
GFI1	transcription regulator	1.98e-18	AKT1,BTLA,CASP8,CCND2,CD40,CD53,CD7,CDKN1B,GADD45G,ID2,IL1A,IL5,ITGB3,ITGB7,JUN,LTA,MYC,NFKB2,NLRC5,NT5E,PTEN,RASGRP1,RB1,REL,RIPK1,RIPK2,RUNX3,SERPINA1,SGK1,STAT4,TNFRSF1A,TNFSF11	324 (16)
cigarette smoke	chemical toxicant	2.05e-18	BCL2L1,C3,CCL2,CDC25C,CDKN2A,CSF2,CTNNB1,DDIT3,DDIT4,DNMT1,EGR1,FLG,GADD45G,GRB2,HIF1A,IL13,IL1A,IL5,JAK1,JUN,KDR,MAP2K6,MMP9,MUC4,MX1,NKX2-1,OAS2,PDGFB,PTGS2,REL,RPS6,RUNX3,SLC2A1,SOD2,SP1,TGFB1,TGFBR1,TNFRSF1A,TREM2,TSLP,VEGFB	421 (19)
PSEN1	peptidase	2.26e-18	ACTB,ALDOA,APP,ATOX1,ATP2A2,ATP5F1D,AXL,C1QB,C1QBP,C3,CCR5,CD9,CDH2,CTNNB1,CYFIP2,DLL3,DUSP1,EGR1,GADD45B,GOT2,GRIN1,GRIN2B,HES1,HK1,HLA-E,IRF4,IRF7,L1CAM,LRP1,MAP2K2,MAPT,MME,MMP9,MYC,NCAM1,NOS1,PDGFRA,PEBP1,PIK3R1,PKM,PRDX5,PSEN1,PTGS2,SOD1,STMN1,TGFB1,TGFBR2,TNFRSF10B,TP73,TUBB,UQCRQ	447 (21)
methylprednisolone	chemical drug	2.8e-18	A2M,ARG1,ATP2A2,B2M,BLNK,C1QB,C1QBP,C9,CD180,CD19,CD22,CD38,CD44,CD9,CDH2,COX6A1,CYBB,DAB2,DDIT4,DUSP1,FGF7,FN1,GHR,GLUD1,GPT,ID1,IDH1,IDH2,IL1A,IRF7,IRGM,ITGAE,ITGB1,JAK2,JUN,JUP,KRAS,LAMA3,LYN,MMP11,MMP9,MYC,NFKB2,NR3C1,OTC,PIK3CB,PIK3CD,PIK3R1,PLAUR,RB1,REL,SERPINA1,SGK1,SIRPA,STAT3,SYK,TAPBP,TDO2,TICAM1,TLR1,TLR10,TLR5,TLR7,TLR9,TNFAIP3,TOP2A	466 (21)
SMAD7	transcription regulator	3e-18	ACVR1B,BMP2,BMP5,BMPR1B,CCL2,CCNE1,CDC25C,CDH2,CDKN1B,CDKN2B,COL1A1,COL1A2,COL2A1,COL6A3,FN1,FST,FSTL3,ID1,ID2,MMP9,MUC4,MYC,NID2,PROM1,RAC1,SOX2,SOX9,SP1,TGFB1,TGFB3,TGFBR1,TGFBR2	337 (16)
CREB1	transcription regulator	3e-18	AKT3,ARG1,ATP5ME,AURKA,BCL2L1,BNIP3,CCND3,CD68,CD79A,CD9,CDH2,COL24A1,CREB1,CYFIP2,DUSP1,EGR1,FGF13,FGFR2,FLT1,FN1,FOXP3,GABPA,GADD45B,GADD45G,GRIA3,HLA-A,HSD11B1,ID1,IL2RA,INHBA,IRF7,JUN,JUNB,MCL1,MKI67,MYBL2,MYC,NKX2-1,NOS1,NR4A3,NRP1,PDGFRA,POLR2A,PPARGC1A,PSEN1,PTGS2,PTPRR,RAC3,RB1,RBP4,REN,SERINC5,SGK1,SOD2,STAT3,STMN1,TGFBR1,TLR9,TNFSF11,TPO,TSHR,UQCRQ	376 (18)
E. coli B4 lipopolysaccharide	chemical toxicant	3e-18	BCL2L1,C1QB,CASP7,CASP8,CASP9,CCL2,CCL20,CD38,CD40,CD40LG,CSF2,CYP8B1,FCER1G,FCGR1A,FLT3,FPR1,GADD45G,HLA-A,IFIT3,IL13,IL15,IL1A,IL23A,IL27,IL5,LCP1,LILRB4,MCL1,NOS3,PDCD1,PLAUR,PTGS2,RSAD2,SERPINH1,SOCS3,SOD2,TNFAIP3,TNFRSF1A,TNFRSF1B,TNFRSF4,TNFSF8,TTR,TXNIP	324 (17)
SOX2	transcription regulator	3.47e-18	APC,ATG10,BCL2L1,BMI1,BMP4,CD44,CD9,CDH2,CDKN1B,CDKN2A,COL1A1,CSF1R,CTNNB1,DNMT1,DSP,DUSP1,DUSP4,DUSP5,ECSIT,EOMES,FGFR4,FLT1,FOXO4,FST,FUT4,FYN,GADD45B,GATA2,GLI3,GSK3B,ID2,IL23A,INHBA,JAG1,JUN,KDR,LEFTY1,MYCN,NF2,NFKB2,NKX2-1,NRP1,PDGFRA,PECAM1,PIK3R1,PROM1,SERINC5,SERPINA1,SGK2,SOX2,TCL1A,TGFB1,TGFB3,TWIST2,VEGFC,WIPF1	397 (15)
MAPK3	kinase	5.15e-18	BMP4,CDKN2B,CTNNB1,DUSP4,EGR1,FN1,FOXP3,IL13,IL2RA,IL5,ITGB1,JUN,JUNB,MCL1,MMP9,MYC,PDGFB,PLAUR,PPARGC1A,PTGS2,RET,SOD1,SPP1,TNFRSF10B,TNFSF11	391 (18)
NRAS	enzyme	5.18e-18	B2M,BCL2L1,CCL3L1,CCNE1,CD48,CD68,CDC25C,CDKN2A,CDKN2B,CEACAM1,COL1A2,CTNNB1,CXXC5,CYBB,EGR1,FN1,HIF1A,HLA-A,IFIH1,IFIT1,IL13RA1,IL1A,ISG15,KDR,KIF2C,KRAS,MCL1,MKI67,MYBL2,NCAM1,PTGS2,RHOB,SKP2,SLC2A1,STAT3,WEE1	432 (19)
interferon beta-1a	biologic drug	5.54e-18	ATP5ME,CCR2,CCR5,COX5B,COX6A1,CSF1R,FCER1G,FCGR1A,FCGRT,FPR1,GADD45B,IFI6,IFIT1,IL2RB,IRF7,JAK2,MMP9,MX1,NDUFA1,NDUFA2,PIN1,PLAUR,PUM1,S100A9,SERPINA1,SERPING1,TLR1,TNFAIP6,TNFRSF1B	278 (12)
TCF12	transcription regulator	5.64e-18	BLNK,CCR2,CCR4,CD33,CD3G,CDKN2A,CDKN2B,CSF1R,CXCR6,FLT3,FN1,ICOS,ID2,IL13,IL18R1,IL18RAP,IL2RB,IL5,ITGB7,JUN,LILRB4,NR4A3,PTCRA,RORA,TLR1,ZBTB16,ZC3H12A	304 (10)
Ifnar	group	5.69e-18	AXL,B2M,C3,CCL2,CCL22,CD40,DDIT3,FCER1G,HLA-A,HLA-E,IFIH1,IFIT2,IFIT3,IL15,IRF7,ISG15,MMP9,NLRC5,OAS2,PSMB9,RSAD2,SPP1,TAP2,TAPBP,TGFBR1,TLR7	350 (16)
genistein	chemical drug	5.97e-18	A2M,APOB,ARG1,BCL2L1,BMP2,C3,CCL2,CCR2,CD164,CD44,CD68,CDC25C,CKLF,CLU,COL1A1,CTSL,DNMT1,DUSP1,FOXP3,HIF1A,HLA-A,HOXA10,ID1,ID2,IFIT2,IRF7,ITGB2,JUN,JUNB,LAMP1,MMP9,MYB,MYC,NOS3,NR3C1,PGR,PIK3R1,POLR2A,PRLR,PTEN,PTGS2,RASGRP1,REN,SLC11A1,SOD2,SPP1,TGFB1,TGFB3,TNFRSF11B,TNFSF11,WEE1	481 (21)
VDR	transcription regulator	6.24e-18	AKT1,APC,BCL2L1,CASP9,CCND2,CCND3,CD14,CD44,COL1A1,CSF2,EGR1,EZH2,FGF23,GADD45G,ID1,IL1A,ISG15,ITGB7,JUN,MYC,NGF,NOD2,PTGS2,RAC1,RAD50,RB1,REN,S100A8,S100A9,SERPINA1,SOCS3,SPP1,STAT4,TCF3,TGFB1,TMPRSS2,TNFSF11,TSLP,TXNIP	389 (20)
simvastatin	chemical drug	7.15e-18	APOB,APP,ASL,BCL2L1,BMP2,CCL2,CCL20,CCND2,CD14,CD40,CD40LG,CD81,CD9,CDKN1B,CYBB,FOXP3,GPT,GSK3B,HK1,IL23A,IL27,ITGB2,KIT,MAPT,MKI67,MMP9,MYC,NOS3,PTGS2,RAC1,RHOB,RORC,SOCS3,SPP1,STAT4,TNFRSF10B,TNFRSF11B	346 (16)
RAC1	enzyme	1.08e-17	AKT1,BCL2L1,CDH2,COL1A2,COL2A1,CTNNB1,DUSP1,FN1,HIF1A,IL13,IL23A,IL5,ITGB1,JUN,KRT6B,MCL1,MMP9,MYC,NF2,PLAUR,PTGS2,RAC1,RAC3,RHOA,SOD2,SOX9,STAT3,TGFB1	372 (18)
estrogen receptor	group	1.32e-17	AKT3,AXL,C3,CCND2,CD44,CD68,CD99,CDH5,DNMT1,DSP,EGR1,FGF13,FGFR2,FGFR4,FN1,ICAM3,IL1A,ITGA3,ITGB1,JAG1,JUN,JUP,KIT,LAMC2,LOXL2,LYN,MAPT,MMP9,MYC,NT5E,PDGFD,PGR,PLAUR,PRLR,TGFB1,TGFB3,TGFBR1,TGFBR2,TNC,VEGFC	433 (20)
CD3E	transmembrane receptor	1.45e-17	BNIP3,CCL22,CD3G,CSF2,ICOS,IL13,IL2RA,IL5,ITK,JUN,KRAS,LTA,MMP9,MYB,MYC,NFATC3,PIK3CD,PIK3R1,PTGS2,TNFRSF1A,TNFRSF1B,TNFSF11	340 (21)
methotrexate	chemical drug	1.52e-17	ACTB,ALDOA,BNIP3L,C1QB,C3,C4BPA,CCL13,CCL2,CCL21,CCL3L1,CD28,CFB,CSF1R,DUSP1,DUSP10,FGF7,FPR1,GPI,HSD11B1,ID1,IL1A,IL3,LILRB4,LRP1,LY96,MAP2K6,MYC,NR3C1,PTGS2,RAC1,RPS6KB1,SERPING1,SOCS3,SOD1,SPP1,TGFB1,TNFRSF11B,TNFSF11,TTR	433 (21)
EPAS1	transcription regulator	1.97e-17	ARG1,AXL,BIRC3,BNIP3,CCR2,CCR5,DDIT3,FLG,FLT1,FN1,GADD45B,GPX1,HIF1A,ITGAV,ITGB3,KDR,L1CAM,LOXL2,MIF,NEFL,NOS3,NT5E,PDGFB,PFKFB3,RET,SLC2A1,SLC7A5,SOD1,SOD2,SOX2,SOX9,TGFB1,TGFB3,TGFBR2,TNFAIP3,TNFRSF11B,TNFSF15,WNT10B	455 (21)
peptidoglycan	chemical - endogenous non-mammalian	2.65e-17	CCL13,CCL2,CCL20,CCR5,CD40,CSF2,CTNNB1,CXCL5,DUSP1,EGR1,FOXP3,ICAM3,IL13,IL1A,IL23A,IL2RA,IL5,ITGB2,JUNB,MCL1,PTGS2,S100A8,S100A9,SOD2,TLR5,TLR7,TLR9	323 (18)
bortezomib	chemical drug	2.69e-17	AURKA,BCL2L1,BIRC3,BNIP3,BNIP3L,CASP7,CASP8,CCL22,CCND2,CCR6,CDKN1B,CDKN2A,CXCR6,DDIT3,FANCC,GADD45B,HIF1A,IL2RA,IRF4,KIT,MCL1,MX1,MYC,PGR,PSMB5,PSMB7,PTCH1,PTGS2,PVR,RAD51,RAD51C,RPA3,RSAD2,SAA1,TGFB1,TLR7,TLR8,TLR9,TNFRSF10B	302 (17)
Collagen type I (complex)	complex	3.01e-17	APP,CDH2,CDKN2A,COL1A1,CSF2,CTNNB1,FN1,ITGA3,ITGAV,ITGB1,KDR,MCL1,MMP9,MYC,NOS3,PGR,PTEN,PTGS2,RAC1,SKP2,TGFB1,TNC	438 (22)
Il3	cytokine	3.07e-17	AKT1,BAG1,BCL2L1,CCND2,CCND3,CD14,CD68,CDKN1B,COL2A1,CSF1R,CSF2,EGR1,IL5,IL5RA,MCL1,MPO,MYB,MYC,SOX9,SPP1,TNFRSF1A,TNFRSF1B,TNFSF11	410 (21)
RUNX1	transcription regulator	3.1e-17	CCND3,CD244,CD53,CD79A,CDKN1B,CDKN2A,CDKN2B,CSF1R,CSF2,DDIT3,ENG,FOXP3,GATA2,ID2,IL23R,IL2RA,IL3,IRF7,ISG15,ITGAV,ITGB1,ITGB2,ITGB3,KIT,KLRB1,MPO,MYB,MYC,NCAM1,NR4A3,PIK3CD,PIK3R1,RORC,RSAD2,S100A9,SLAMF1,SPP1,STAT3,ZBTB16	427 (25)
lactacystin	chemical - protease inhibitor	3.23e-17	ACTB,APOB,APP,CCL2,CCND2,CCND3,CCRL2,CD9,CDC25C,CDKN1B,DDIT3,DUSP1,FANCC,HIF1A,HLA-A,HLA-B,IL13,MMP11,MMP9,MYCN,NKX2-1,NOS1,NR3C1,PEBP1,PIN1,PRLR,PSEN1,PTEN,PTGS2,RAC1,RAD51,RICTOR,STMN1,SYK,TNFRSF10B	418 (20)
ELK1	transcription regulator	3.69e-17	BCL2L1,BMP2,CDKN1B,CDKN2A,EGR1,FUT4,ITGAV,ITGB1,ITGB6,JUN,JUNB,MCL1,MMP9,MUC4,PTGS2,SKP2,SLC2A1,SPP1,TLR9,TNFRSF10B,TPO	428 (23)
THPO	cytokine	3.84e-17	AURKA,BCL2L1,BIRC3,CCND2,CCND3,CCNE1,CD44,GATA2,HNF1A,INHBA,ISG15,ITGB3,JAK2,KDR,MYC,MYCN,NFKB2,NOS3,PGR,REL,RSAD2,SOCS3,SOD2,SOX2,SP1,TNFAIP3	440 (22)
ATF2	transcription regulator	4e-17	ACTB,BCL2L1,CD79A,CDKN2A,COL24A1,CTNNB1,DDIT3,DUSP1,DUSP10,DUSP5,EGR1,FGF21,FN1,IL13,IL23A,JUN,MCL1,PDGFRA,PPARGC1A,PSEN1,PTEN,PTGS2,RHOB,SOD2,TSHR	437 (17)
Sb202190	chemical - kinase inhibitor	4.25e-17	CCL2,CCND2,CCND3,CDH2,COL1A1,CSF2,CTNNB1,EGR1,FGFR2,FN1,HIF1A,IFIT1,IL13,IL23A,IL27,IL5,JUNB,MMP9,P4HA1,PGR,PPARGC1A,PPARGC1B,PTGS2,RB1,RHOB,S100A8,SGK1,TNFRSF10B,TYMP	434 (21)
KLF4	transcription regulator	4.48e-17	ARG1,ATP2A2,BCL2L1,BMI1,CCL2,CCND2,CD14,CD44,CDKN1B,CDKN2B,COL1A1,CSF1R,CTNNB1,DSP,DUSP1,DUSP4,DUSP5,ECSIT,EOMES,ETV1,FLT1,FN1,HES1,INHBA,KDR,MYC,NF2,NOS3,NRP1,PDGFRA,PECAM1,PLAUR,PROM1,SERPINA1,SERPINH1,SOD2,SOX2,TGFB1,TGFB3,TGFBR1,TNC,TNFSF11,TWIST2	466 (25)
TICAM1	other	4.67e-17	CCL2,CCRL2,CD38,CD40,CFB,DUSP1,EGR1,FPR1,IFIT1,IFIT2,IFIT3,IFNA1/IFNA13,IFNA2,IKBKE,IL15,IL1A,IL23A,IRF7,IRGM,ISG15,JAG1,MKI67,NFKB2,PTGS2,RHOB,RIPK2,RSAD2,SOCS3,TNFAIP3,TNFSF11	273 (16)
IL6R	transmembrane receptor	5.06e-17	A2M,BCL2L1,CCL2,CCL20,CCNE1,CDKN1B,COL1A1,COL1A2,COL2A1,CXCL5,FN1,ICAM3,MCL1,MMP9,PTGS2,SAA1,SOCS3,STAT3,TGFB1,TGFBR1,TGFBR2,TNFRSF11A,TNFRSF11B,TNFSF11	411 (20)
MYB	transcription regulator	6.08e-17	AURKA,BCL2L1,BIRC3,BLNK,C3,CCND3,CCNE1,CD14,CDH2,CDKN2B,COL1A2,EZH2,FN1,IKBKE,IL13,IL18R1,IL1A,IL2RA,IL5,JAK2,JUN,KDR,KIT,MMP11,MYB,MYC,NFKB2,NOD2,PTCRA,PTGS2,SOX2,SPP1,ZC3H12A	285 (15)
IRF3	transcription regulator	6.18e-17	B2M,BIRC3,BTLA,CCL2,CCRL2,CD40,CDH2,FCGR1A,FN1,FST,GBP1,IFI6,IFIH1,IFIT1,IFIT2,IFIT3,IFNA1/IFNA13,IFNA2,IL15,IL23A,IL27,IRF7,IRGM,ISG15,JUNB,MMP9,NLRC5,NR3C1,OAS2,PVR,RSAD2,TNFAIP3,TNFRSF4,TNFSF15,TSLP	255 (14)
Ca2+	chemical - endogenous mammalian	7.78e-17	APP,ATP2A2,BCL2L1,CCND2,CCND3,CCNE1,CCR2,CD19,CDKN1B,COL1A1,COL2A1,DDIT3,DUSP1,EGR1,FGF23,FGFR2,FLG,FN1,ID1,ITGA3,JUN,JUNB,MMP9,MYB,NOS1,NOS3,NR4A3,PEBP1,PPARGC1A,PTGS2,S100A7,S100A8,S100A9,SGK1,SPP1,TGFB1,TNFRSF10B,TNFSF11,TSHR,TSLP	395 (24)
romidepsin	biologic drug	8.04e-17	BCL2L1,CDKN1B,CDKN2A,CDKN2B,CDKN2D,DDIT3,DUSP1,EGR1,EZH2,HIF1A,ITGAV,JUN,MCL1,MMP9,MYC,NF2,PLAUR,PTGS2,RAC1,RHOA,RHOB,TNFAIP6,TNFRSF10B	397 (23)
NFATC1	transcription regulator	8.28e-17	CCND2,CD3G,CD40,CD40LG,CDKN1B,COL1A1,CSF2,CYBB,FOXP3,HNF1A,ICOS,IL2RA,IL5,ITGAV,ITGB3,MYC,NFATC3,PDCD1,PRLR,PTEN,PTGS2,RORC,SLAMF1,SLAMF6,SPP1,TNFSF11	366 (18)
FOS	transcription regulator	8.43e-17	A2M,ASL,C3,CCL2,CCL20,CCNE1,CD14,CD164,CD244,CD44,CD68,CFP,CLU,COL1A1,DNMT1,EGR1,FN1,FOXC1,FZD5,FZD6,GSK3B,HLA-B,IL1A,IL23A,IL27,ITGB1,JUN,JUNB,LAMA3,LAMB3,LGALS3,MMP9,MYC,NDUFS7,NFKB2,NGF,NR3C1,PDPN,PGR,PIK3CB,PLAUR,PTGS2,RIPK1,RPS6,S100A8,S100A9,SFRP2,SIRPA,SOCS3,SPP1,STMN1,TGFB1,TNFRSF11A,TNFRSF11B,TNFSF11,TSLP,TUBB,VEGFC,WEE1,WNT10B	433 (16)
IL10RA	transmembrane receptor	9.27e-17	AKT3,APOC2,BMP2,BMP4,BNIP3,C3,CCL22,CD40,CDKN2D,CFB,CYFIP2,DDIT4,ERO1A,ETV1,FN1,FOXP3,GHR,HLA-A,IKBKE,IL1A,IL23A,IL2RG,INHBA,IRF7,IRGM,ITGB7,MYB,NLRC5,PDCD1,PDGFRA,PPARGC1A,PSMB9,RIPK3,RSAD2,SLAMF6,SLC2A1,SOCS3,STAT3,TAP2,TGFB1,THBS4,TNFSF15,TTR	309 (16)
TLR9	transmembrane receptor	9.69e-17	AKT1,BCL2L1,CD38,CD40,CDKN1B,CSF2,DUSP1,EGR1,GADD45B,IFIT1,IFIT2,IFIT3,IFNA1/IFNA13,IFNA2,IL1A,IL23A,IL2RA,IRF4,IRF7,ISG15,LAIR1,LILRB4,LTA,MCL1,MX1,MYC,OAS2,PFKFB3,PTGS2,RSAD2,S100A8,SOCS3,TGFB1,TLR7,TNC,TNFRSF13B,TNFRSF1B,TSLP	272 (16)
troglitazone	chemical drug	1.07e-16	APC,BCL2L1,BIRC3,C3,CCL2,CCND2,CCND3,CDKN1B,CDKN2A,CEACAM6,COL1A1,COL1A2,CREB1,CSF2,CTNNB1,CXCL5,DDIT3,EGR1,ERO1A,FGF21,FN1,HMGB1,IL13RA2,IL5,JUN,LAMA3,MCL1,MKI67,MME,MMP9,MPO,MYB,MYC,NR4A3,P4HA1,PDGFRA,PIK3CB,PPARGC1A,PTEN,PTGS2,PTPN11,RB1,SKP2,SLC2A1,SP1,SPP1,TGFB1,WEE1	435 (23)
mir-21	microRNA	1.19e-16	CCL2,CD180,CD19,CDH5,CDKN2A,CDKN2B,CLU,COL1A1,FCGR1A,FN1,FOXP3,FUBP1,GSK3B,IL23R,IRGM,ITK,JAG1,JAK2,LEPR,MKI67,MMP9,MYC,NLRC5,OAS2,PBK,PECAM1,PTEN,RHOB,SLAMF1,SMARCA4,SOD2,SOX2,STAT3,STMN1,TGFB1,TLR1,TOP2A,TPM1,TREM2,TYMP,UBA7	467 (21)
RC3H1	enzyme	1.2e-16	ACTB,CCL2,CCL20,CCR6,CD44,ICOS,IFI6,IFIT1,IFIT2,IFIT3,IL13,IL1A,IL5RA,ISG15,ITGAE,MX1,NRP1,OAS2,RSAD2,SPP1,TNFAIP3,TNFRSF1B	358 (13)
Tnf (family)	group	1.27e-16	BCL2L1,BIRC3,CCL2,CCR5,CD163,CD40,FST,GHR,HIF1A,HSD11B1,IKBKE,IL1A,INHBA,JAG1,JAG2,JUN,KDR,MMP9,MYC,NOS3,NT5E,PDGFB,PTGS2,SAA1,SOCS3,TNFAIP3,TNFRSF1B,TNFRSF4,TNFSF11,TYMP	303 (14)
NR1H3	ligand-dependent nuclear receptor	1.29e-16	APOC2,AURKA,BCL2L1,CCL2,CCR2,CCR3,CCR5,CD38,CD40,CD47,CD68,CDKN1B,CFB,FCGR1A,FPR1,GPT,GPX1,HK1,HSD11B1,IFIT2,IRF7,ITGB3,KIF2C,LAIR1,MIF,MKI67,MMP9,PPARGC1A,PTCH1,PTGS2,RAD51,RB1,REN,TLR1,TOP2A,TSHR,VEGFC	443 (21)
5-fluorouracil	chemical drug	1.32e-16	ACVR1B,ALDOA,ATP5ME,BCL2L1,BNIP3,BNIP3L,CCND2,CD40,CD81,CDKN2A,CLU,COL1A2,COX6A1,COX6B1,CSF1R,CYFIP2,EGR1,ELOB,FGFR2,GOT2,IDH2,IL1A,JAG2,JUN,KRAS,MCL1,MMP9,MYC,NDUFA1,OAZ1,PKM,PSMB5,PSMB7,PTGS2,RB1,RHOB,RPL23,RPL7A,RPS27A,SPINK1,SRSF2,TGFB1,TNFRSF10B,TNFRSF12A,TXNIP	424 (24)
SP600125	chemical - kinase inhibitor	1.53e-16	BCL2L1,CCL2,CCL20,CD44,CDKN1B,COL1A1,CSF1R,DDIT4,DNMT1,DUSP1,EGR1,ERCC2,FN1,FOXP3,IL13RA2,IL15,IL17RB,IL1A,IL23A,IL27,IL2RA,INHBA,ISG15,ITGA3,JUN,JUNB,MCL1,MMP9,NOS3,PDGFRA,PGR,PIK3CD,PTGS2,RB1,SERPINH1,SOCS3,SOD2,SPP1,TGFB1,TNFRSF10B,TNFSF11,TPM1	419 (20)
LDB1	transcription regulator	1.54e-16	ACTB,ACVR1B,CCND2,CCND3,CCR2,CD3G,CD53,CDH5,CDKN2A,CYFIP2,ENG,FZD5,FZD6,IFIH1,IL2RA,ITGAE,ITGB7,KIT,LEFTY1,LYN,MPO,NKX3-1,NLRC5,NOD2,NT5E,PIK3CD,PTCRA,RASGRP1,RIPK2,RRAD,SFRP2,SOD2,SPRED1,STAT3,TGFB1,THY1,TLR9,TNFAIP3,TNFRSF13B,TNFRSF1B,TXNIP
LMO2	transcription regulator	1.74e-16	ACTB,ACVR1B,CCND2,CCND3,CCR2,CD3G,CD53,CDH5,CDKN2A,CYFIP2,ENG,ERG,FZD5,FZD6,IFIH1,IL2RA,ITGAE,ITGB7,KIT,LEFTY1,LYN,MPO,NKX3-1,NLRC5,NOD2,NT5E,PIK3CD,PTCRA,RASGRP1,RIPK2,RRAD,SOD2,SPRED1,STAT3,TGFB1,THY1,TLR9,TNFAIP3,TNFRSF13B,TNFRSF1B,TXNIP	135 (5)
docosahexaenoic acid	chemical drug	1.95e-16	APP,ARG1,BCL2L1,CASP8,CCL2,CCR4,CD40,CD44,CDKN1B,COL1A1,DDIT3,FOXP3,IFNA1/IFNA13,IL13,LOXL2,MAPT,MMP9,MYC,NOS3,PIK3R1,PSEN1,PTEN,PTGS2,SAA1,SERPINH1,SOCS3,TGFB1,TGFB3,TGFBR1,TGFBR2,TNFRSF1A,TNFRSF1B	354 (18)
phytohemagglutinin	chemical drug	1.95e-16	APOC2,APP,CACNB2,CACNB3,CCL2,CCL3L1,CCND2,CCND3,CCR2,CD44,CD47,COL1A2,ENG,GATA2,IFNGR2,IL13,IL1R2,IL24,IL2RA,IL2RG,IL5,ITGA8,ITGB3,JAK2,KIT,KLRC4-KLRK1/KLRK1,LAMP1,LTA,MASP1,MIA,MMP11,MMP9,NCAM1,NT5E,PRKX,PRLR,RAD52,RB1,RIPK1,SPP1,STAT3,STAT4	439 (21)
cholesterol	chemical - endogenous mammalian	1.98e-16	APOB,APP,CCL2,CCR2,CCR5,CD14,CD1C,CD68,COL1A1,CYBB,CYP8B1,DDIT3,FLT1,FN1,GLI3,GRIN1,IL1A,INHBA,ITGAX,JAK1,LEPR,LGALS3,MAPT,MME,NOS3,NR4A3,PPARGC1A,PPARGC1B,PTCH1,PTGS2,RHOA,S100A8,SAA1,SLC7A5,SMO,SOCS3,TGFB1	364 (17)
PTGS2	enzyme	2e-16	BCL2L1,BIRC3,CCL2,CCNE1,CD163,CD44,CD68,CDKN1B,CLU,CXCL5,DUSP1,EGR1,FLT1,FN1,GRIN2B,IFNA1/IFNA13,IL23A,ITGAV,KDR,MCL1,MKI67,MMP9,MYC,NBN,NOS3,PTGS2,RAC1,RHOA,TNFAIP6,TNFRSF10B,TNFRSF12A,TNFSF11,VEGFC	438 (17)
HTT	transcription regulator	2.1e-16	AKT1,ALDOA,APP,ATP2A2,B2M,CCR6,CD9,COL6A3,COX4I1,COX6A1,CREB1,CSF1R,CTNNB1,CYFIP2,DDIT3,DUSP5,EGR1,ETV1,FGF8,FN1,GADD45G,GNG7,GPI,GRIN1,GRIN2B,HIF1A,HMGA1,IL15,ITGB1,JUN,JUNB,JUP,LDHB,NDUFA1,NDUFA11,NDUFA12,NDUFA3,NDUFA7,NDUFB4,NDUFB8,NDUFS7,NEFL,NOS1,PLAUR,POLR2A,PPARGC1A,PPARGC1B,PRKACB,PROM1,PSMB9,RBP4,RIPK2,SERPINA1,SERPING1,SERPINH1,SGK1,SIRPA,SLC2A1,SOD1,SOD2,SP1,SPP1,SRSF2,STMN1,TCF3,TNFSF…	450 (22)
JQ1	chemical reagent	2.79e-16	BCL2L1,BIRC3,BMI1,BRD4,DDIT3,ERG,FOXP3,IFIT1,IL24,IL2RA,IRF4,ISG15,KLRB1,MCL1,MKI67,MX1,MYC,MYCN,NFKB2,RAC1,RORC,RRM2,RUNX3,TNFAIP3,TNFRSF10B,TOP2A,TUBB	440 (22)
RICTOR	other	2.83e-16	ATP5F1D,BCL2L1,COX4I1,COX6A1,COX6B1,EGR1,FOXP3,HIF1A,IFIT2,ISG15,LEPR,MCL1,NDUFA1,NDUFA11,NDUFA2,NDUFA3,NDUFA6,NDUFA7,NDUFB10,NDUFB4,NDUFB7,NDUFB8,NDUFS7,OAS2,PFKFB3,PSMB5,PSMB7,PSMB9,PSMD7,PTEN,PTGS2,RAC1,RORC,RPL23,RPL7A,RPS27A,RPS6,SGK1,UQCR10,UQCRQ	394 (19)
IKZF1	transcription regulator	2.91e-16	AXL,B2M,BCL2L1,BLNK,CCND2,CCND3,CD38,CD68,CDKN1B,DTX3L,DUSP5,FGF13,FGFR4,FLT3,FN1,HES1,IFI6,IFIT3,IL13,IL18R1,IL2RB,IL5,IRF4,JUP,KIT,LRP1,LYN,MYC,NCAM1,NR3C1,POU2F2,PTCRA,SERPINH1,SLC2A1,SOX9,TDO2,TXNIP,WNT10B	442 (21)
methylselenic acid	chemical reagent	2.91e-16	AKT1,AURKA,BCL2L1,BIRC3,BMP4,CASP9,CD44,CDC25C,CDKN2A,CDKN2D,CLU,CREB1,DDIT3,DUSP10,FN1,GATA2,ID1,ID2,JAK1,JUN,JUNB,MAP2K1,MAPT,MCL1,MKI67,MYBL2,MYC,NKX3-1,PTEN,RB1,RHOB,RRM2,SGK1,TMPRSS2,TNFAIP3,TOP2A,VEGFC,ZBTB16	440 (24)
Pka	complex	3.35e-16	CCND3,CD14,CD40,CD44,CDH2,CDKN1B,DDIT3,DUSP1,DUSP4,EGR1,FGF21,IFI6,IL23A,IL5,JUN,JUNB,MUC4,NGF,NOS3,NR4A3,PPARGC1A,PTGS2,REN,SGK1,SOX9,TCF3,TNFRSF11B,TNFSF11,TSLP	446 (24)
PP2/AG1879 tyrosine kinase inhibitor	chemical - kinase inhibitor	3.62e-16	AKT1,BIRC3,CCL2,CD38,CDH2,CDKN1B,DSP,DUSP1,FN1,HIF1A,ICOS,ID1,IL2RA,JAK2,JUP,LYN,MAPT,PTGS2,RAC1,RHOA,RRM2,SOD2,SPP1	390 (21)
Hbb-b1	transporter	3.64e-16	CCR2,CCR5,CD44,CLEC7A,CXCR6,CYBB,FN1,HIF1A,IL2RB,IL2RG,NDUFA11,NDUFA13,NDUFA3,NDUFA6,NDUFA7,NDUFB11,NDUFB4,NDUFB7,NDUFB8,NDUFS7,PECAM1,PRLR,RET,VEGFC
SATB1	transcription regulator	4.4e-16	APC,BLNK,BTLA,CD40,CEACAM1,CSF2,CYBB,DUSP4,FCGR1A,GADD45B,GNG4,HLA-DOB,IL13,IL17RB,IL18RAP,IL1R2,IL2RA,IL3,IL4R,IL5,IL7,ILF3,IRF7,ITGB1,PDCD1,PGR,PTGS2,RB1,RIPK1,SGK1,TSLP	296 (11)
PI3K (family)	group	4.48e-16	BIRC3,CCL2,CCND3,CDKN1B,CDKN2B,DDIT3,DDIT4,FOXO4,HIF1A,HK1,IFIT1,ISG15,ITGB1,MCL1,MMP9,MYC,PDGFB,PKM,PTEN,PTGS2,RIPK3,SLC2A1,TNC,TNFRSF10B,TP73,TXNIP	420 (21)
CDH1	other	4.83e-16	ACTB,BMP4,CD44,CDH2,CTNNB1,FN1,IL13,IL5,ITGB3,JUN,JUP,MMP9,MYC,NCAM1,PFKFB3,PIK3R1,PLAUR,PTEN,RPTOR,SKP2,SOX9,TGFB1,TSLP	460 (25)
TCF4	transcription regulator	5.42e-16	AKT1,BNIP3,CASP8,CD2,CD38,CD40,CD9,CDKN2A,CDKN2B,CREB1,FN1,GRB7,HES1,HIF1A,HSD11B1,ID2,IL15,INHBA,ITGA3,ITGB3,JAG1,JAK2,JUN,LAMC2,LEFTY1,LRP1,MCL1,MIA,MKI67,MYB,MYC,NDC80,NDUFB4,PIK3CD,PLAUR,PTCRA,RICTOR,RPS6KB1,RRM2,SERINC5,SGK1,SOCS3,SOX9,SPP1,STAT3,TAPBPL,TLR9,TXNIP	474 (25)
Pam3-Cys-Ser-Lys4	chemical reagent	5.76e-16	BCL2L1,CASP8,CCL2,CCL22,CCR2,CCR5,CD14,CD180,CD40,CD40LG,CSF1R,CSF2,HLA-A,IL15,IL1A,IL23A,IL27,IL2RA,IRF4,IRF7,ITGB7,JUN,MCL1,MMP9,PTGS2,REL,TGFB3,TLR1,TNFRSF11A,TNFSF15	373 (16)
BMP4	growth factor	6.14e-16	BMP2,BMP4,CDH5,CDKN2A,COL2A1,CXXC5,FGF8,FGFR2,FOXP3,GATA2,HES1,ID1,ID2,ITGB6,JUN,JUNB,KDR,KIT,L1CAM,LCP1,LEFTY1,MYC,MYCN,NCAM1,PRR5,PTCH1,RET,RUNX3,SMAD9,SOX2,SOX9,TGFBR1,TGFBR2,TNFRSF11B,TNFSF11	444 (20)
TBX21	transcription regulator	6.51e-16	CCR4,CCR5,CD244,CD38,EOMES,ICOS,IL13,IL18RAP,IL23R,IL2RB,IL5,ITGAE,ITK,NKG7,PDCD1,RORC,RUNX3,SPP1,STAT4,TGFBR2,TNFSF11	381 (15)
RUNX2	transcription regulator	6.68e-16	AKT1,BMP2,CCNE1,CCR2,CCR5,CDH2,CDKN1B,COL11A1,COL1A1,COL1A2,COL24A1,FGFR2,FN1,GADD45B,GNAS,HIF1A,JAG1,LGALS3,MKI67,PIK3CB,SOX9,SPP1,TCF7,TNFRSF11B,TNFSF11,TPM1,WNT10B	412 (23)
hydrocortisone	chemical - endogenous mammalian	7.27e-16	APP,CCL2,CCND2,CCND3,CCNE1,CD163,CD40,CDH2,COL1A1,CXCL5,FGF7,FGF9,FN1,GADD45B,GBP1,GNAS,HSD11B1,IL2RA,INHBA,NDUFA6,NR3C1,PRLR,PTGS2,S100A8,SMO,SP1,TNFAIP3,TNFRSF11B,TUBB	477 (18)
EHF	transcription regulator	8.01e-16	BLNK,BMP4,CCL20,CDKN1B,CDKN2A,COL2A1,CSF2,FOLH1,GATA2,IL13,JAG1,KDR,KIT,LYN,PLAUR,S100A7,S100A8,S100A9,SAA1,TGFB1,THY1,TNC,TNFRSF10B,VEGFC
STAT5a/b	group	8.26e-16	AKT1,ARG1,BCL2L1,CCND2,CDKN1B,CDKN2A,CLU,DUSP1,FCER1G,FCGR1A,FOXP3,GATA2,ID2,IL13,IL1A,IL25,IL2RA,IL4R,IL5,LEPR,MCL1,MYC,PDGFB,PTGS2,RAD51,SOCS3,TSLP	407 (18)
celecoxib	chemical drug	8.26e-16	AKT1,APP,BCL2L1,CD68,CDKN1B,CTNNB1,DDIT3,GSK3B,HIF1A,IL13,IL7,KDR,MCL1,MKI67,MMP9,PECAM1,PTGS2,RIPK1,RIPK2,RPA3,SP1,TGFBR2,TNFRSF10B,TNFRSF11A,TNFRSF1B,TP73,VEGFC	460 (22)
tanespimycin	chemical drug	8.26e-16	AKT1,AKT3,AXL,BCL2L1,BIRC3,BRAF,CDKN1B,CDKN2B,DDIT3,FLT3,JUN,KIT,KRAS,LYN,MCL1,MIF,MYC,PDGFRA,PTCH1,SERPINH1,SLC2A1,SOD2,SRSF2,STAT3,TNFAIP3,TNFSF11,TYMP	466 (24)
raloxifene	chemical drug	8.81e-16	BLNK,BMP2,BMP4,CLU,CTSL,DDIT4,DUSP1,DUSP4,ENG,FOLH1,GABPA,HES1,IDH2,ITGB1,ITGB3,JUN,L1CAM,MIF,MKI67,PDGFRA,PGR,PTGS2,RAC1,RHOA,SOD1,SPP1,TGFB3,TGFBR2,TNFRSF11B,TNFSF11,TOP2A	437 (22)
nitric oxide	chemical - endogenous mammalian	9.9e-16	AKT1,APP,BCL2L1,BNIP3,CASP7,CD44,CDKN1B,CDKN2A,DDIT3,DUSP1,EGR1,FGF7,FGF8,FLT1,FOXP3,JUN,JUNB,MKI67,MMP9,MYC,NCAM1,NR3C1,PECAM1,PPARGC1A,PRDX5,PTGS2,SGK1,SOD1,SPP1,TNFSF13	409 (24)
JAG1	growth factor	1.1e-15	CCND2,CDKN2B,COL1A1,DUSP1,DUSP10,DUSP5,GATA2,HES1,IL13,ITGAV,ITGB3,JAG1,MMP9,MYC,SOX2,SPP1,TGFB1,TGFB3,TNC	461 (23)
COL18A1	other	1.46e-15	APC,BCL2L1,CCL2,CDH5,CTNNB1,DDIT4,F2RL1,FN1,HIF1A,ID1,ITGAV,ITGB2,ITGB3,JUN,JUNB,KDR,MCL1,MYC,NRP1,PECAM1,PTGS2,STAT3,TNFRSF1A	408 (22)
WNT3A	cytokine	1.56e-15	APP,BMP2,BMP4,CCND2,CD44,CD68,CDH2,COL1A1,COL2A1,CTNNB1,DDIT4,ENG,EOMES,FN1,GADD45G,GSK3B,ID1,JAG1,JUN,KDR,KIT,MPO,MYC,NCAM1,PDGFRA,PTGS2,RHOA,SFRP2,SOX9,SP1,TCF3,TCF7,TCL1A,TGFB1,TGFB3,THY1,TNC,TNFRSF11B,TNFSF11,TXNIP	386 (17)
NR4A1	ligand-dependent nuclear receptor	1.59e-15	ALDOA,APOB,CCND2,CDH5,CDKN1B,COL1A1,COL1A2,COX6A1,COX6B1,CSF2,CTNNB1,DDIT3,FOXP3,GPI,GSK3B,HIF1A,IDH2,IL13,IL2RA,IL5,ITGAE,ITGB1,JUP,MMP9,MYCN,NDUFA1,NDUFA3,NDUFA6,NDUFA7,NDUFB4,NDUFB7,NDUFS7,NOS3,NR4A3,NT5E,PDCD1,PEBP1,TGFB3,UQCRQ	468 (25)
REL	transcription regulator	1.62e-15	APP,B2M,BCL2L1,CCL2,CCND2,CD40,CD40LG,CSF2,EZH2,FN1,FOXP3,GADD45B,HLA-A,IL13,IL23A,IL27,IL2RA,IL5,IRF4,JUN,JUP,KDR,MMP9,MYC,NFKB2,NR4A3,PDCD1,REL,RORC,RSAD2,SOD2,STAT3,TNFAIP3,TNFRSF10B,TNFRSF13B,TNFRSF4	368 (20)
testosterone	chemical - endogenous mammalian	1.71e-15	A2M,ALDOA,BMP4,CASP8,CCNE1,CDH2,CDKN1B,CLU,DDIT4,EGR1,FGF7,FGF8,FGFR2,FN1,FST,GPX4,HIF1A,ID1,INHBA,ITGB1,JUN,KRAS,MX1,NFKB2,NGF,NKX3-1,NOS1,OAT,PIK3R1,PRLR,PSEN1,PTCH1,PTGS2,REN,SOD2,SRD5A2,STAT3,SYK,TAP2,TARP,TGFBR1,TGFBR2,TLR9,TNFRSF11B,TOP2A	469 (21)
CHUK	kinase	1.92e-15	BCL2L1,BMP2,C3,CCL2,CCL21,CDKN1B,CLU,CSF2,DNMT1,GADD45B,GRIN2B,HLA-A,IFIT2,IL13,IL1A,IL5,ISG15,ITGB3,JUNB,MMP9,MYC,NFKB2,NGF,PPARGC1B,PTGS2,RB1,SGK1,SOCS3,SPP1,TNFAIP3,TNFRSF11B,TNFRSF1B,VEGFB,VEGFC	338 (12)
EPO	cytokine	1.98e-15	ACTB,B2M,BCL2L1,BMP4,BNIP3L,CCND2,CCND3,CDKN1B,CHIT1,DDIT3,EGR1,FPR1,GATA2,HMGB1,ID1,ID2,ITGB1,JUN,JUNB,KIT,LCP1,MCL1,MPO,MYB,MYC,NOS3,NR3C1,PTGS2,REN,RHOA,RPS6,SKP2,SOCS3,SOD1,SPP1,STAT3,TIE1,TNFRSF11B,TXNIP,VEGFC	431 (21)
EDN1	cytokine	2.15e-15	ACTB,ATP2A2,CCL2,CDH2,CDKN1B,COL1A2,CTNNB1,CYBB,EGR1,FN1,FST,HIF1A,INHBA,ITGAV,ITGB1,ITGB3,JUN,JUNB,LEPR,MAP2K1,MMP9,MYC,NFATC3,PLAUR,PTGS2,REN,SKP2,SLC2A1,SOCS3,SOD1,TNC,TPM4,VEGFC	388 (21)
JAK	group	2.52e-15	BCL2L1,CCL2,CD209,CD40,CDH2,HIF1A,IFI6,IFIH1,IFIT1,IFIT2,IFIT3,IFNA1/IFNA13,ISG15,MMP9,PTGS2,RSAD2,SOCS3	378 (17)
Alpha catenin	group	2.64e-15	BCL2L1,BIRC3,CDKN1B,COL1A1,COL1A2,COL6A3,ENG,IL2RG,KRT6B,LYN,MMP11,MMP9,MYC,PDGFRA,PTGS2,S100A8,S100A9,SAA1,SGK1,SOCS3,TNC,TNFAIP3,TNFAIP6,TNFRSF12A,TWIST2,WIPF1	377 (19)
Ifn	group	2.64e-15	B2M,BAG1,CASP8,CD40,CD44,HIF1A,HLA-A,IFIH1,IFIT1,IL15,IL23A,IL27,IL7,IRF7,ISG15,MMP9,MX1,OAS2,PECAM1,RSAD2,S100A8,SPP1,TLR1,TLR5,TLR7,TYMP	225 (12)
PRKCD	kinase	2.71e-15	BCL2L1,BIRC3,BNIP3,CCL2,CCL20,CCNE1,CD68,CDKN2A,COL1A1,COL1A2,CSF2,CTNNB1,DDIT3,IL13,IL23A,IL2RG,JUN,JUNB,KIF2C,LAMB3,LAMP1,MCL1,MMP9,MYC,NFKB2,PALMD,PROM1,PTCH1,PTGS2,SOX2,STAT3,TNFRSF11B	458 (22)
FSH	complex	2.74e-15	ACTB,ATP2A2,AXL,BAG1,BMPR1B,BNIP3L,CASP9,CCND2,CDH2,CTNNB1,CYFIP2,DAB2,DUSP1,FST,GBP1,GNAS,HSD11B1,ID1,ID4,INHBA,ITGA3,JUN,JUNB,MAP2K1,MCL1,MMP9,MYC,PGR,PIK3CD,PKM,PLA2G10,PRKX,PRLR,PTEN,PTGS2,RHOB,SGK1,SLC2A1,SMARCA4,TGFBR1,TGFBR2,TNFAIP3,TNFAIP6,TNFRSF10B,TNFRSF11B,TPM1,VEGFC	457 (22)
YY1	transcription regulator	3.52e-15	AURKA,BCL2L1,BLNK,BMP4,BTLA,CASP7,CCL2,CCR5,CD22,CDC25C,CDKN1B,CDKN2A,CLU,COL1A1,CYBB,EGR1,GADD45G,GBP1,HIF1A,ID2,ID4,IL1R2,KDR,KIF2C,KLRB1,MKI67,MYC,NR3C1,PDGFD,PDGFRA,PTCRA,RAD21,RAD51,SUV39H2,TGFBR1,TNFRSF4,TOP2A,TSLP,VEGFB,VEGFC	399 (21)
mir-8	microRNA	3.69e-15	AKT1,BMI1,BMP2,BST1,CCND2,CD47,CDH2,CTNNB1,EZH2,FGFR2,FN1,GRB2,GRB7,HIF1A,HMGB1,ITGAV,ITGB1,ITGB6,KDR,LEPR,LRP1,MYC,PGR,PROM1,PTEN,RAC1,RPS6KB1,SKP2,SOX2,SOX9,STAT4,TGFBR1	438 (24)
TLR2	transmembrane receptor	3.69e-15	APP,ARG1,BMP2,CCL2,CCR2,CCR5,CD1A,CD1C,CD40,CD40LG,CDKN2A,CSF2,CYBB,DUSP1,FN1,FOXP3,GPT,GRIN1,IL13,IL15,IL1A,IL23A,IL27,IL2RA,IL5,ITGB7,MMP9,MPO,MX1,PTGS2,SOCS3,TGFB1	365 (16)
SB-431542	chemical reagent	4.02e-15	BMP4,CCR2,CD14,CD44,CDKN2A,COL1A1,EOMES,FGF8,FN1,FST,GADD45B,GATA2,ID1,ID2,IL1R2,LEFTY1,MYC,PECAM1,RHOA,SPP1,STAT3,TGFB1,TGFBR1,TGFBR2,TNFAIP6,TNFRSF12A	456 (23)
MET	kinase	5.11e-15	AKT1,AURKA,CCND2,CD44,CDH2,CDKN1B,CTNNB1,DAB2,FN1,IL15,INHBA,ITGA3,ITGB1,JAG2,JUN,LAMA3,LTA,MYC,PTGS2,SOCS3,SOD1,SOD2,SOX2,SPP1,TGFB1,TNFSF8,VEGFC	416 (18)
ERK	group	5.32e-15	AXL,BCL2L1,CCL2,CCND3,CCNE1,CDKN1B,CLU,COL1A1,CSF2,CTNNB1,DUSP1,DUSP4,EGR1,EZH2,FN1,FOXP3,FST,HMGA1,ICAM3,IL23A,IL23R,ITGAV,ITGB2,ITGB3,JAG1,JUN,JUNB,MCL1,MMP9,MYC,PECAM1,PTGS2,RORC,SLC2A1,TNFRSF10B,TYMP	474 (25)
medroxyprogesterone acetate	chemical drug	5.37e-15	BCL2L1,CCL2,CCR5,CD40LG,CD44,CDKN1B,CXCL5,FN1,HSD11B1,IFNA1/IFNA13,IL13,IL15,IL1A,IL2RA,IL3,IL5,ITGB1,ITGB2,JUN,JUNB,MYC,NOS3,PBK,PGR,SGK1,SP1,SRD5A2,TGFB1,TNC	468 (20)
CCR2	G-protein coupled receptor	5.49e-15	APP,ARG1,C1QB,CCL2,CCL22,CCR2,CCR5,CD163,CD40,COL1A1,COL1A2,COL6A3,CSF2,FN1,GPT,IL13,IL1A,IL23A,IL5,MMP9,P4HA1,PMCH,TGFB1,TNC,TSLP	462 (23)
TGFB3	growth factor	6.82e-15	CDH2,CDKN1B,CDKN2A,CDKN2B,COL11A1,COL1A1,COL1A2,COL2A1,ENG,F2RL1,FN1,ITGAV,ITGB3,JUN,MMP9,PLAUR,PPARGC1A,PTEN,SOX9,STAT4,TGFB1,TGFB3,TNC,TNFRSF11B,TPM1	448 (20)
calcimycin	chemical reagent	6.82e-15	APP,ATP2A2,CD14,CD1A,CD40,CSF2,DDIT3,DDIT4,EGR1,FN1,HIF1A,IL13,IL5,INHBA,IRF4,JUN,JUNB,LTA,MYC,NGF,NKX2-1,PTGS2,REN,SLC2A1,TPO	375 (18)
atorvastatin	chemical drug	6.94e-15	APOB,BCL2L1,BMP2,CCL2,CD40,CD40LG,CDKN1B,COL1A1,CYBB,CYP8B1,DUSP1,EGR1,ENG,FLT1,GADD45B,HMGB1,IL2RA,ITGB2,JUN,JUNB,MMP9,NOS1,NOS3,PTGS2,RAC1,RHOA,RHOB,SOD1,SPP1,TGFB1,TGFB3,TNFRSF11A,TNFSF11	391 (21)
BNIP3L	other	6.96e-15	AURKA,BCL2L1,BLNK,CCND3,CD19,CD22,CD47,IL2RB,LTA,MYBL2,NFKB2,PFKFB3,PIK3CD,PKM,RRM2,STAT3,SYK,TGFB1,TOP2A	170 (7)
L-triiodothyronine	chemical - endogenous mammalian	7e-15	A2M,ACTB,APOB,APOC2,APP,ATP2A2,BAG1,BCL2L1,BMP4,BNIP3L,CASP7,CASP9,CCNE1,CD44,CDKN1B,CDKN2A,CDKN2B,CLU,CMKLR1,COX4I1,CTNNB1,DUSP1,DUSP5,EGR1,ENG,FGF21,FH,HIF1A,HSD11B1,ID1,ID2,ITGAV,ITGB3,LGALS3,LRP1,MMP9,MYC,NT5E,OAT,PGR,PPARGC1A,PPARGC1B,PTGS2,RASGRP1,REN,RET,SFRP2,SP1,SPINK1,TCF3,TGFB1,TMPRSS2,TSHR,TTR	493 (30)
IRF7	transcription regulator	7.64e-15	BCL2L1,CCRL2,CD40,FCGR1A,FOXP3,GBP1,IFI6,IFIH1,IFIT1,IFIT2,IFIT3,IFNA1/IFNA13,IFNA2,IL15,IL27,IRF7,IRGM,ISG15,ITGAX,JAK2,MCL1,MX1,OAS2,PSMB9,RIPK2,RSAD2,S100A8,TAP2,TLR8,UBA7	281 (16)
CD38	enzyme	8.99e-15	ALDOA,BNIP3,BNIP3L,CCL22,CCND2,CCNE1,CD40LG,CD44,COL1A1,ERO1A,FN1,GADD45G,IL1R2,IL2RA,IL5RA,ITGB7,LGALS3,LTA,NCAM1,NT5E,P4HA1,PKM,PPARGC1A,PPP3CB,SLC2A1,SLC7A5,SOCS3,TGFB1,THY1	465 (22)
TGFB2	growth factor	1.04e-14	BMP4,CD40,CDH5,CDKN2A,COL1A1,COL1A2,EGR1,FN1,ID4,INHBA,JAG1,KDR,MIA,MMP9,MUC4,NGF,PECAM1,PTEN,S100A8,SP1,SPP1,TGFB1,TGFBR1,TGFBR2,TNFRSF11B	494 (25)
ITGB1	transmembrane receptor	1.09e-14	BMPR1B,CCL2,CDH2,CDKN1B,CDKN2A,COL1A1,COL1A2,COL4A4,FLNA,FN1,GDF6,ITGA3,ITGAV,ITGB3,ITGB7,JUN,JUNB,MMP9,MYC,PLAUR,PTGS2,RAC1,RAD51,RORC,TGFB1,TNFAIP3,TNFSF11	444 (24)
SMAD2	transcription regulator	1.11e-14	CCL20,CDH2,CDH5,CDKN2A,CDKN2B,COL1A2,COL2A1,FGF8,FLT1,FN1,FOXP3,FSTL3,GADD45B,HES1,ITGB1,MMP9,MUC4,NOS3,PDGFB,RAC1,SOX2,TPM1,VEGFC	447 (20)
glutamine	chemical - endogenous mammalian	1.12e-14	ACTB,COL1A1,DDIT3,DUSP1,FGF21,FN1,GPX4,HIF1A,HK1,IDH1,IL15,JUN,JUNB,LTA,MCL1,MYC,NFKB2,OAZ1,PDGFB,PPARGC1A,PROM1,PTGS2,SOX2,SRSF2	406 (21)
GLI2	transcription regulator	1.12e-14	BCL2L1,BMP4,CCL22,CCND2,CCR4,CCR5,CD40LG,CDKN1B,CLEC7A,CLU,IL13,IL15,ITGB1,JAG1,JAG2,JUNB,MMP9,MYC,MYCN,PFKFB3,PTCH1,SMO,SOX9,SPP1	412 (21)
BMP7	growth factor	1.24e-14	AKT1,BMP2,BMP4,CCL2,CCR2,CD207,CD44,CDH2,COL1A1,COL1A2,CTNNB1,DSP,FN1,GRB2,ID1,ID2,ITGAV,JAG1,MMP9,MST1R,NCAM1,PIK3R1,PPARGC1A,PPARGC1B,SOCS3,SPP1,TCF3,TGFB1,TGFB3,TGFBR1	401 (21)
IGF1R	transmembrane receptor	1.24e-14	ALDOA,APP,ATP5F1D,BCL2L1,CD37,CD38,CD48,CD53,CD68,CD84,CDKN1B,CLU,COL1A1,COX4I1,CTNNB1,DDIT3,EGR1,HIF1A,ID2,IFNGR2,INHBA,KRT5,KRT6B,MYC,MYCN,NDUFA1,NDUFA3,NDUFB4,NOS3,PKM,PROM1,PTGS2,RAC1,RHOA,STAT3,TGFB1,TPO,VEGFC	472 (23)
cholecalciferol	chemical - endogenous mammalian	1.29e-14	BCL2L1,CCL2,CD14,CD209,CD38,CD40,CDKN1B,CEACAM6,COL1A1,CTSL,FOXP3,ITGAX,ITGB2,JUN,KIT,PDGFRA,PRKX,RB1,RORC,RUNX3,SPP1,TGFB1,TGFBR2,TNFRSF11B,TNFSF11	417 (23)
LGALS3	other	1.41e-14	CASP9,CCR2,CDKN1B,CTNNB1,FGF21,FN1,GPT,GSK3B,IL13,IL5,ITGAV,ITGB1,KRAS,LAMP1,MAP2K1,MYC,PPARGC1A,PTEN,RAC1,RB1,SAA1,SOCS3,TGFB1	465 (24)
ANGPT2	growth factor	1.61e-14	BAG1,CD163,CD68,CFB,COL1A1,COL1A2,CYBB,DDIT3,FGF7,FN1,GSK3B,HIF1A,HSPA2,ITGAX,LEPR,LYN,MAP2K1,MIF,MMP9,NOS3,PTGS2,RAD21,RHOB,RPA3,RPS6,SERPING1,SOD1,SOD2,TGFBR2,TNFRSF10B,TNFRSF12A,TNFSF11,TXNIP	431 (20)
N-Ac-Leu-Leu-norleucinal	chemical - protease inhibitor	1.78e-14	APOB,APP,BCL2L1,CASP12,CASP9,CCL2,CDKN1B,CREB1,CTNNB1,DDIT3,GRIN1,HLA-A,HLA-B,LAMP1,MYCN,PTGS2,RB1,STMN1,SYK,TGFBR2,TP73	424 (20)
imiquimod	chemical drug	1.79e-14	CCL22,CD40,CDKN2A,ICAM3,IFNA1/IFNA13,IFNA2,IL1A,IL23A,IL2RA,IRF7,ISG15,ITGB2,JUNB,MX1,PTGS2,RPA3,RSAD2,S100A9,SOCS3,SOD2,TGFB1,TLR7,XPA	292 (17)
BMP2	growth factor	1.85e-14	BCL2L1,BMP2,BMP4,CDKN1B,COL1A1,COL1A2,COL2A1,FGF21,FGFR2,FN1,FOXP3,FST,GADD45B,ID1,ID2,ID4,JUN,JUNB,L1CAM,MMP9,MRE11,MYC,NOS3,PTGS2,RET,RPA3,RUNX3,SOX2,SOX9,SPP1,TNFRSF11B,TNFSF11,ZBTB16	416 (22)
JUNB	transcription regulator	2.04e-14	C1QB,C3,CCL20,CCR4,CD44,CD68,CDKN1B,CDKN2A,CLU,COL1A1,COL1A2,CSF2,DUSP1,FN1,FOXP3,HES1,ID2,IL5,INHBA,ITGAV,ITGB3,JUNB,LAMB3,MMP9,NFKB2,PLAUR,SGK1,VEGFC	448 (20)
silibinin	chemical drug	2.29e-14	CCNE1,CD38,CD44,CDC25C,CDH2,CDKN1B,CTNNB1,EGR1,FLT1,FN1,GSK3B,HIF1A,MCL1,MMP9,MYC,PECAM1,PLAUR,PROM1,PTGS2,TNFRSF10B	422 (21)
LIF	cytokine	2.43e-14	A2M,BCL2L1,BMP2,CCNE1,CD9,CDH5,CSF1R,EGR1,FN1,FOXP3,GPT,HES1,HIF1A,IL2RA,IL7,JUN,JUNB,KDR,KLRB1,MYC,PECAM1,PGR,PTGS2,RET,SOCS3,SOD2,SOX2,SPP1,STAT3,TNC,TNFRSF11B,TNFSF11,TSPAN7	407 (22)
miR-26a-5p (and other miRNAs w/seed UCAAGUA)	mature microRNA	2.44e-14	CCND2,CCND3,CCNE1,CDKN1B,CDKN2A,EZH2,FGF9,GSK3B,MYC,PGR,PTEN,PTGS2,RB1,TGFBR2
PGR	ligand-dependent nuclear receptor	2.54e-14	BCL2L1,BIRC3,CCND3,CD44,CDKN1B,DST,F2RL1,FN1,FOXC1,GBP1,GRIA3,HES1,HIF1A,HSPA2,ID1,IFIT1,IFIT2,IFIT3,IRF7,ISG15,ITGB1,KRT5,MX1,MYC,MYCN,OAS2,PFKFB3,PGR,PRLR,PTGS2,RSAD2,S100A8,SERPINA1,SGK1,SLC7A5,STAT3,TGFB3,TNC,TNFSF11	443 (16)
BRCA1	transcription regulator	2.7e-14	ACTB,ATP11C,BCL2L1,CCNE1,CDC25C,CDKN1B,CTNNB1,DDIT3,DDIT4,EGR1,GADD45B,H3-3A/H3-3B,IFI6,IFIT1,IFIT2,IFIT3,IRF7,JAK1,KIT,KRT5,LAMA3,MX1,MYC,NOS3,NR3C1,PIN1,PTEN,RAD51,RB1,WEE1	435 (21)
triptolide	chemical drug	2.72e-14	BCL2L1,CCR5,CD38,CDH5,CDKN1B,CDKN2B,DUSP1,ENG,F2RL1,FLT1,GHR,IL1A,JUN,KDR,KIT,LAMA3,MCL1,MKI67,MMP11,MYC,PDGFRA,PECAM1,POLR2A,PTGS2,RASGRF2,SOCS3,TNFRSF10B	403 (24)
CEBPD	transcription regulator	2.85e-14	C3,CCL20,CD14,CDKN1B,CLU,CSF1R,DDIT3,HIF1A,IKBKE,IL23A,IL5,ITGAX,MIA,MYC,NGF,PDGFRA,PTGS2,RB1,TLR8,TLR9,TNFAIP6,TNFSF11,VEGFC	366 (11)
PLD1	enzyme	2.96e-14	APP,CD44,CDKN1B,CTNNB1,DDIT3,IL13,IL13RA2,MYC,NR4A3,PROM1,PTGS2,RB1,TP73	434 (22)
PPARGC1A	transcription regulator	3.06e-14	APOC2,BMP4,BNIP3,C3,CD40,CD68,COL1A2,COL2A1,COL6A3,COX4I1,COX5B,CYP8B1,FGF21,FH,GABPA,GOT2,GPX1,GSK3B,HIF1A,IL1R2,IL4R,INHBA,LDHB,MAP2K6,MYC,NDUFB8,PDPN,PIK3R1,PPARGC1A,PPARGC1B,PRDX5,PTGS2,RBP4,SERPINH1,SOCS3,SOD1,SOD2,SOX2,THY1,TNFRSF11B,TNFRSF12A,TNFSF11,TXN2	483 (24)
PRKCA	kinase	3.55e-14	APP,BCL2L1,BNIP3L,CCL2,CCNE1,COL1A1,CSF2,CYBB,EGR1,FN1,HES1,ID1,ID2,IFIT1,IFIT3,JUN,MMP9,MYC,PTEN,PTGS2,PVR,RB1,RSAD2,S100A8,S100A9	381 (22)
SRC	kinase	3.55e-14	BCL2L1,CCL2,CCND2,CCNE1,COL1A2,CSF2,CTNNB1,DUSP1,FN1,GBP1,HIF1A,ID1,JUN,LAMP1,MCL1,MMP9,MYC,PLAUR,PTGS2,SIRPA,SLC2A1,SPP1,STAT3,TNFRSF11A,VEGFC	435 (23)
INSR	kinase	3.8e-14	ATP5F1D,BAG1,CCL2,CCND2,COL6A3,COX4I1,DUSP1,EGR1,FGF21,FH,FOXP3,GOT2,GRB7,ICOS,IDH1,IL25,IL2RA,JUNB,KIT,LCP1,LEPR,MMP11,MMP9,MSH6,MYBL2,MYC,NDUFA1,NDUFA3,NDUFB4,NFKB2,NGF,NOS3,PDCD1,PDGFB,PLA2G1B,PPARGC1A,PPARGC1B,RAB7A,RAD51,RHOB,RPL7A,RRM2,SLC2A1,SOCS3,TGFB1,TGFB3,TNFRSF1A	435 (22)
Lh	complex	4.96e-14	ACTB,ATP2A2,AXL,BAG1,BNIP3L,CASP9,CCND2,CREB1,CTNNB1,CYFIP2,DAB2,DUSP1,FST,GBP1,GNAS,HSD11B1,ITGA3,MAP2K1,MCL1,MMP9,PGR,PIK3CD,PRKX,PTGS2,RHOB,SGK1,SMARCA4,SOD2,SRD5A2,TNFAIP3,TNFAIP6,TNFRSF11B,TNFRSF12A,TPM1,VEGFC	456 (22)
infliximab	biologic drug	4.97e-14	APP,BMP2,CCL20,CCND2,DDIT4,DUSP4,IL13,IL15,IL2RA,IL5,INHBA,LTA,NFKB2,PTGS2,RORC,SLAMF1,SLC7A5,TNFRSF4,WEE1	411 (18)
LTA	cytokine	5.35e-14	CCL20,CCL21,CCR4,CD40,CD44,COL2A1,FOXP3,IL5,ITGAV,ITGB1,ITGB3,JAK2,LTA,NFKB2,PDPN,PTGS2,REL,TNFRSF11B	387 (15)
YAP1	transcription regulator	5.79e-14	AKT1,BCL2L1,BMP2,BMPR1B,CASP8,CDKN1B,CDKN2B,CSF2,CTNNB1,DAB2,EGR1,FLNA,FN1,ID1,ID2,IL1A,INHBA,ITGB2,JAK1,MYC,NF2,PDGFB,PTEN,PTGS2,RAD51,RPL23,RPL7A,RPS27A,RPS6,RRM2,SGK1,SKP2,SOX2,SOX9,TOP2A,TP73,TUBB	346 (18)
ATP	chemical - endogenous mammalian	6.23e-14	ARG1,CCR5,CD14,CDKN1B,DUSP1,FLNA,FZD8,HIF1A,HK1,IL23A,IL27,IL2RA,MYC,NKX2-1,NOS1,NOS3,NRP1,PTGS2,REN,RPTOR,TNFRSF1B,TNFSF11,TSLP,TXNIP	379 (22)
fluticasone propionate	chemical drug	6.26e-14	C1QB,C3,CCL2,CCL20,CCL22,CD163,CFB,CHIT1,CSF2,CXCL5,DDIT4,GADD45B,HSD11B1,IFIT1,IL13,IL1A,IL1R2,IL5,ITGB7,MMP9,MX1,OAS2,PPARGC1A,S100A8,SERPINA1,SLAMF1,SPP1,TGFB1,TSLP	441 (23)
C5	cytokine	6.37e-14	AKT1,CCL13,CCL2,CCNE1,CD63,CSF2,CYBB,EGR1,FCGR1A,FLT1,FN1,IFNGR2,IL13,IL18R1,IL1A,IL23A,IL27,IL5,ITGB2,MMP9,MPO,NGF,TGFB1,TNFAIP3,VEGFC	352 (15)
HMGA1	transcription regulator	6.51e-14	B2M,CCND2,CD19,CD44,COL1A1,COL1A2,DAB2,DDIT3,EGR1,GHR,IL15,IL2RA,JUNB,KIT,LTA,MAPT,MIA,MMP9,MYC,NF2,PTGS2,RHOB,RPL7A,SERPINH1,STAT3,SYK,XPA	439 (23)
mycophenolic acid	chemical drug	6.65e-14	BIRC3,CCL2,CCL20,CCND2,CCND3,CD63,CDKN1B,CLU,CXCL5,CYBB,DUSP1,FN1,GBP1,ID2,INHBA,KRT6B,MME,NFKB2,PTGS2,SOD2,TNFAIP3	418 (17)
ATG7	enzyme	7.13e-14	CASP7,CD44,CDH2,CDH5,FGF21,HIF1A,HK1,IFIH1,IKBKE,IL13,IL25,LAMP1,MYC,PECAM1,SLC2A1,SOCS3,TGFB1,TGFBR1,TGFBR2,TNFRSF1A	396 (15)
AR	ligand-dependent nuclear receptor	7.77e-14	AKT1,ARG1,ATP2A2,BCL2L1,BMP4,C3,CDC25C,CDH2,CDKN1B,CDKN2A,COX4I1,COX5B,COX6A1,COX6B1,CTNNB1,DDIT4,EGR1,ERO1A,ETV1,FGF7,FGF8,FGFR2,KIF2C,MAD2L2,MME,MYB,MYC,NDUFB8,NKX3-1,NR3C1,P4HA1,PBK,PDGFRA,PGR,PTCH1,PTEN,REN,RHOB,SGK1,SKP2,SOX9,SPINK1,SPP1,SRD5A2,TARP,TGFB1,TGFBR2,TMPRSS2,TNFRSF12A,TNFSF11,WEE1,WIPF1,ZBTB16	467 (21)
metribolone	chemical reagent	8.89e-14	ALDOA,APP,ATP5ME,B2M,BCL2L1,BMPR1B,CDKN1B,CDKN2B,CLU,COX4I1,COX5B,COX6B1,EGR1,ERO1A,ETV1,FH,FOLH1,FPR1,FZD5,FZD8,GADD45G,GLUD1,GOT2,GPI,HK1,IDH2,MIF,MYC,NDUFA1,NDUFA2,NDUFA3,NDUFA6,NDUFA7,NDUFB1,NDUFB10,NDUFB7,NDUFB8,NDUFS7,NKX3-1,NOS3,PKM,PRKACB,TARP,TMPRSS2,TXNIP,UQCR10,WEE1	448 (20)
SRC (family)	group	1.02e-13	BMP2,CCL2,CDH2,EGR1,FLT1,FN1,HIF1A,ID1,IL27,ITGAV,ITGB3,MCL1,MUC4,PROM1,PTGS2,SOX2,VEGFC	434 (20)
CpG oligonucleotide	chemical drug	1.06e-13	CD14,CD40,CD40LG,CD63,CSF2,DNMT1,DUSP1,EGR1,FCGRT,IFI6,IL13,IL23A,IL2RA,IL5,ITGAX,LYN,MCL1,MYC,PDCD1,PTGS2,RRM2,SLC7A5,SOD2,SYK,TLR9,TNFRSF13B,TNFRSF17,TNFSF13	369 (17)
KLF11	transcription regulator	1.12e-13	AKT1,CCL2,CCR2,COL1A2,ENG,IL13,IL13RA2,IL5,ITGA3,ITGAV,ITGB3,ITGB6,MMP9,MYC,PDGFB,PPARGC1A,SERPINA1,SERPINH1,SOD2,SP1,TGFB1,TGFB3,TGFBR1,TGFBR2,TSHR	375 (11)
tempol	chemical drug	1.15e-13	BCL2L1,BMP4,CDKN2A,MMP9,NOS1,NOS3,PLAUR,PTEN,PTGS2,RRAD,SGK1,SOD2,SP1,SPP1,TGFB1	409 (22)
valproic acid	chemical drug	1.23e-13	ATP5ME,BAG1,BCL2L1,CASP12,CASP8,CASP9,CCL2,CCND2,CD1A,CD209,CD40,CD44,CDKN1B,CTNNB1,DDIT3,FGF21,FOXC1,GADD45B,HIF1A,ID2,IL1A,JUN,KIT,MCL1,MME,MYCN,NCAM1,NOS3,NR3C1,PDGFB,PDZK1IP1,PSMB5,PSMB7,PSMB9,PSMD7,PTEN,PTGS2,RUNX3,SERPINH1,SGK1,SIRT4,SMAD9,SOX2,SPP1,STAT3,TCF3,TGFB1,TOP2A,TP73	467 (27)
IRF8	transcription regulator	1.24e-13	B2M,BCL2L1,CCR2,CCR6,CD14,CD37,CD40,CFB,CSF1R,CYBB,DAB2,EGR1,GBP1,IFI6,IFIT2,IFIT3,IL15,IL27,IL5,IRF4,ISG15,JAK1,MMP9,MYC,TLR9,TWIST2	391 (20)
SP110	transcription regulator	1.24e-13	BMP4,CDKN2B,CLU,DUSP10,IFI6,IFIH1,IFIT1,IFIT3,IL4R,ITGAV,ITGB1,LY96,MCL1,MX1,MYC,MYCN,NF2,RAC1,RIPK1,RIPK2,SERPINA1,SMARCA4,TCF3,TCF7,TNFRSF1A,TXNIP
quercetin	chemical drug	1.24e-13	BCL2L1,CASP9,CCL2,CD63,EGR1,GPT,HIF1A,IL13,IL5,JUN,LEPR,MCL1,MKI67,MMP9,MYC,NF2,PIN1,PLAUR,PPARGC1A,PRDX5,PTGS2,SOD1,SOX9,TLR7,TNFRSF10B,TNFRSF11A	389 (21)
NGF	growth factor	1.32e-13	A2M,APP,BAMBI,BCL2L1,CD40,CDKN1B,CDKN2A,DUSP1,DUSP4,EGR1,GRIN1,GRIN2B,GSK3B,ID1,JUN,JUNB,LRP1,MMP9,MYC,MYCN,NOS1,PLAUR,PMCH,PPP2R2B,PTEN,RAC1,REN,RET,SOD1,STAT3,TGFB1,TNFRSF12A,TP73	460 (26)
eicosapentenoic acid	chemical drug	1.42e-13	BCL2L1,CCL2,CCR5,CD40,CD44,CSF1R,DDIT3,IL13,IL1R2,IL2RA,ITGAX,JUN,MMP9,NOS3,PROM1,PTGS2,SLC2A1,TGFB1,TGFB3,TGFBR2,TNFRSF1A,TNFRSF1B	405 (20)
MAP3K8	kinase	1.5e-13	ARG1,BIRC3,CACNB3,CASP8,CCL20,CCR2,CCR5,CDKN1B,CSF2,GNG4,IL1A,IL23A,IL5,INHBA,IRGM,JUN,JUNB,MMP9,NGF,PGR,PPARGC1B,PTGS2,SOCS3,STAT4,TAPBPL,TICAM1,TXNIP	464 (19)
H89	chemical - kinase inhibitor	1.5e-13	APP,BCL2L1,CD14,COL2A1,CREB1,DUSP1,EGR1,EZH2,FGF21,FGF23,GABPA,IL23A,IL5,MKI67,MMP9,MYC,NOS1,PGR,PPARGC1A,PTGS2,REN,S100A8,SAA1,SOD2,SP1,TNFAIP6,TNFSF11	389 (22)
PITX2	transcription regulator	1.62e-13	CCND2,CCND3,CDH2,COL1A2,EGR1,EOMES,FGF8,FOXC1,GATA2,GPX4,IDH2,ITGAV,ITGB1,MYC,NDUFA13,NDUFB4,NDUFB7,NDUFB8,NDUFS7,SOD1,SOD2,SOX2,TXN2,UQCRQ,WNT2B	398 (19)
TWIST1	transcription regulator	1.69e-13	AXL,BMI1,C3,CCL2,CD40,CD44,CDH2,CDKN2A,CLU,COL1A1,COL2A1,EZH2,FGFR2,FN1,ITGA8,ITGB3,KIT,MME,NCAM1,NT5E,PDGFRA,PROM1,RHOA,RUNX3,SPP1,TCF3,TGFB1,TGFBR2	421 (20)
JAK2	kinase	1.77e-13	ACTB,AKT1,BCL2L1,BLNK,CCL2,CCND2,CD19,CD79A,CDKN1B,CDKN2A,CSF2,CTNNB1,CYBB,EGR1,FN1,JAK2,LYN,MPO,MYC,NKG7,PECAM1,PSMB9,PTGS2,SERPINH1,SLC11A1,SOCS3,STAT3	379 (24)
CBFB	transcription regulator	1.78e-13	CCR5,CCR6,CSF1R,DSP,FOXP3,IL2RA,IL2RB,ITGAE,ITGB6,MMP9,MPO,NRP1,RUNX3,SPP1,STAT4,TGFBR1,TGFBR2,TLR7,TNFRSF4,TNFSF11,WNT10B	336 (16)
seocalcitol	chemical drug	1.96e-13	AKT1,BCL2L1,CDKN1B,CEACAM1,ERG,IL24,LRP1,MCL1,MYC,NGF,PTEN,PTGS2,RHOA,SGK1,SKP2,STAT3,SYCP1,TMPRSS2	425 (24)
FOXO4	transcription regulator	1.99e-13	BCL2L1,BNIP3,CASP8,CCND2,CDH5,CDKN1B,CDKN2B,ERG,FOXC1,FYN,GADD45B,HIF1A,ITGB2,JAG1,MMP9,RICTOR,SGK1,SLC2A1,SOD2,SOX9,TGFB1,TIE1,TXNIP	431 (21)
Pkc(s)	group	2.12e-13	APP,BCL2L1,CCL2,CCND3,CCR2,CCR5,CDKN1B,COL1A1,CTNNB1,CYBB,DDIT3,DUSP1,EGR1,FN1,GADD45B,HIF1A,ID2,ITGB1,JUN,JUNB,MMP9,NOS1,NR4A3,POU2F2,PTGS2,RB1,S100A8,SP1,SPP1,TGFB1,TNFRSF11A,TP73	449 (24)
Salmonella enterica serotype abortus equi lipopolysaccharide	chemical toxicant	2.3e-13	BIRC3,CCL20,CCRL2,CDKN2B,CFB,CSF2,CXCL5,EGR1,EZH2,FLT1,GADD45B,GBP1,HES1,ICAM4,ID2,IFIT2,IL1A,IL23A,IL2RA,INHBA,ISG15,PTGS2,RIPK2,SLAMF1,SOCS3,TARP,TNFSF15,TSLP	442 (16)
EIF4E	translation regulator	2.62e-13	ATOX1,B2M,BCL2L1,BNIP3,CBLC,CCR5,CDKN2A,CLEC7A,CSF1R,CYBB,FN1,GRB2,HIF1A,HLA-A,IFIT2,IL1A,MCL1,MIA,MMP9,MYC,NRP1,PIN1,PLAUR,PRDX5,RB1,SKP2,SLC11A1,TAPBP,TNC,UBA7,VEGFC	409 (20)
sunitinib	chemical drug	2.67e-13	CCND2,CCND3,CD44,CTNNB1,FLT1,FN1,IL2RA,ITGA3,ITGA8,ITGB1,ITGB2,ITGB3,KDR,LAMA3,LAMB3,MMP9,PDCD1,TNC	421 (21)
4-hydroxytamoxifen	chemical drug	2.77e-13	BCL2L1,C3,CCL15,CDKN1B,CDKN2A,CLU,DDIT3,DDIT4,DUSP1,DUSP4,DUSP5,EGR1,IL5,JUN,JUNB,KLRC4-KLRK1/KLRK1,MAP2K1,MKI67,MYC,PGR,PPARGC1A,PTPN11,RB1,RBP4,S100A9,SGK1,SLC2A1,TNFAIP3,TPM1	438 (23)
RAS	group	2.78e-13	AURKA,BCL2L1,BNIP3,CCL2,CCND3,CDKN1B,CDKN2A,CDKN2B,CSF2,EGR1,FN1,GRIN1,HMGA1,IL1A,IL24,JUN,MMP9,MUC4,MYC,PDGFB,PLAUR,PTEN,PTGS2,PVR,SOD2	415 (26)
EBF1	transcription regulator	2.78e-13	AKT3,CBLC,CD19,CD244,CD79A,COL1A1,GSK3B,IRF7,KLRB1,KRAS,MAP2K1,PIK3CD,PIK3R1,PIK3R2,PPARGC1A,PRKAR1B,RASGRF2,RPS6KB1,RPTOR,SFRP2,SHC4,SOCS3,SOS1,TCF3,TNFSF11
ETS2	transcription regulator	2.85e-13	BCL2L1,BMP4,CD79A,CDKN2A,CSF1R,FLT1,GSK3B,IL2RA,JUN,JUNB,MMP9,MYC,PSEN1,SOX2,SPP1,SYK,TGFBR2,TIE1,TLR9	422 (24)
TRAP1	enzyme	2.85e-13	ATP5F1D,ATP5ME,C1QBP,CD44,COX5B,ECSIT,HIF1A,ITGB1,L1CAM,NCAM1,NDUFA11,NDUFB4,PECAM1,PKM,PPP2R2B,PTGS2,SOD1,SOX2,SYK,TWIST2,TXN2
pioglitazone	chemical drug	3.11e-13	APOB,APP,ATP2A2,CDKN1B,CMKLR1,COX4I1,EGR1,FGF21,FN1,FOXP3,LEPR,MMP9,NR4A3,PPARGC1A,PPARGC1B,PRLR,PTGS2,PTPN11,RB1,RBP4,RORA,SLC2A1,SOD2,SP1,TGFB1,TNFRSF11A,TNFRSF1A,TNFRSF1B	439 (24)
E. coli serotype 0127B8 lipopolysaccharide	chemical - endogenous non-mammalian	3.2e-13	CASP8,CCL2,CCRL2,CD14,CD40,DDIT3,F2RL1,GNG7,IL15,IL23A,IL24,IL7,JAK2,LAMC2,LGALS3,MAP2K1,NGF,NOS3,PDGFB,PRDX5,PTGS2,RSAD2,SLC7A5,SOCS3,SOD2,STAT3,TGFBR1,TGFBR2,TNFRSF11B	366 (18)
IFNAR1	transmembrane receptor	3.35e-13	ARG1,AXL,B2M,CCL20,CD40,HLA-A,IFI6,IFIH1,IFIT2,IFIT3,IL15,IL1A,IL27,IRF7,ISG15,ITGAV,MYC,OAS2,PTGS2,RSAD2,SOCS3,SOD2,TAPBPL,TLR7,TNFAIP3,TNFRSF11B,VEGFB	277 (14)
MTPN	transcription regulator	3.43e-13	BCL2L1,BNIP3,CASP7,CASP8,CASP9,CCND2,CCND3,COL1A1,COL1A2,ENG,FN1,JUN,MIF,MYC,S100A8,SOX2,SPP1,TGFB1,TGFB3,TNFRSF1A	253 (8)
BRAF	kinase	3.61e-13	APP,BIRC3,CASP9,CCR2,CD164,CD33,CD40,CD63,CDH2,CDKN1B,CDKN2A,CSF1R,DNMT1,DUSP4,EGR1,HIF1A,IL1A,ITGB1,LAMA3,LAMB3,LAMC2,LAMP1,MCL1,MME,MMP9,MYC,NT5E,TNFRSF10B,TPO,TSHR	435 (23)
APC	enzyme	3.95e-13	APOB,CCND2,CD44,CDH2,CLU,CTNNB1,FH,GLI3,HES1,HIF1A,HNF1A,ID1,ID2,JAG1,MYC,PLA2G10,PTEN,PTGS2,SGK1,SOX9,SPP1,STAT3,TNFRSF11B,TNFRSF12A,TNFSF11	404 (23)
IFN Beta	group	4.05e-13	BCL2L1,CD40,DUSP1,FN1,HLA-A,HLA-B,IFI6,IFIH1,IFIT1,IFIT2,IFIT3,IL15,IL24,IL27,IRF7,ISG15,MMP9,MX1,MYC,OAS2,RSAD2,TAPBP,TGFB1,TGFBR1,TNFSF18,TSLP	226 (15)
RGS10	enzyme	4.06e-13	ARG1,CCL2,CCR3,CCR4,CCR6,CD40LG,IL13,IL17B,IL1A,IL1R2,IL2RB,IL5RA,ITGB2,LTA,TGFB1,TNFRSF1A,TNFRSF1B	383 (15)
TAZ	enzyme	4.21e-13	AXL,CCL2,CD44,CDH2,COL1A1,DUSP1,F2RL1,FLG,FLT1,FN1,HIF1A,IDH1,KIT,KRT5,LCP1,LOXL2,MYC,PKM,PTGS2,SLC2A1,TGFB1,VEGFB	342 (16)
eflornithine	chemical drug	4.35e-13	AKT1,APOB,APP,C3,CDKN1B,CDKN2B,CTNNB1,FN1,HLA-B,ITGAX,ITGB3,LGALS3,MYCN,RB1,SOD2	425 (23)
IL11RA	transmembrane receptor	5.57e-13	CCL20,CCNE1,DUSP5,FGF23,FOXP3,HIF1A,ICAM4,IL4R,JUNB,MMP9,MYC,SAA1,SOCS3,SOX2,STAT3,TGFB1	421 (20)
metformin	chemical drug	5.61e-13	ALDOA,APOB,ARG1,BAMBI,BMP2,CCL2,CCND2,CCNE1,CCR3,CDKN1B,DDIT3,DDIT4,FGF21,FN1,GADD45B,HMGB1,MMP9,MX1,MYC,NOS3,PGR,PKM,PPARGC1A,PPARGC1B,PTGS2,SLC2A1,SOD2,SP1,TGFB1	474 (22)
trinitrobenzenesulfonic acid	chemical reagent	5.65e-13	BST1,CCR5,CD44,CD68,COL1A1,COL1A2,CTNNB1,IL13,IL15,IL1A,IL1R2,IL23A,IL25,IL5,MMP9,PTGS2,S100A8,S100A9,SOCS3,TGFB1,TNFRSF12A	429 (19)
DUSP1	phosphatase	6.55e-13	BMP2,CCL2,CCL20,CD40,CFB,CSF2,CYBB,DUSP1,IFIT1,IFIT3,IL1A,IL23R,JUN,MX1,NRP1,PDGFB,PIK3R1,PLAUR,PTEN,PTGS2,S100A9,SOD2,VEGFC	454 (18)
CSF1R	kinase	6.57e-13	ARG1,CCND2,CCNE1,CD163,CDKN1B,CSF1R,IL1A,IL4R,JUN,JUNB,MMP9,MYB,MYC,PGR,STAT3	394 (15)
IL12 (family)	group	6.61e-13	BCL2L1,CCR5,CCR6,CD40LG,CD44,CSF2,DDIT4,FCGR3A/FCGR3B,FOXP3,GZMH,ICOS,IL13,IL18R1,IL18RAP,IL2RA,IL5,IRF4,KLRC4-KLRK1/KLRK1,LAMP1,MYC,NKG7,PDCD1,RORC,SH2D1B,STAT4	329 (15)
5-O-mycolyl-beta-araf-(1->2)-5-O-mycolyl-alpha-araf-(1->1')-glycerol	chemical - endogenous non-mammalian	7.12e-13	CCL2,CCL20,CD40,CD44,CMKLR1,DUSP1,IFIT1,IFIT2,IFIT3,IL18RAP,IL1A,MMP9,NFKB2,NR4A3,NT5E,PTGS2,SOCS3,SOD2,STAT4,TNFAIP3	357 (12)
ITK	kinase	7.12e-13	CD244,CD44,CD7,EOMES,FCER1G,FOXP3,HIF1A,HLA-A,IL13,IL18RAP,IL2RB,IL5,KLRB1,LYN,MYC,PTEN,SLC2A1,STAT4,TIRAP,ZBTB16	434 (19)
MAPK9	kinase	7.22e-13	BIRC3,BMP4,CACNB3,CCL2,CDKN1B,CDKN2A,EGR1,EOMES,FOXP3,GADD45B,HIF1A,HMGA1,IL5,JUN,JUNB,LTA,MIF,MMP9,MYC,NOS3,PTCH1,PTEN,RAC1,SERPINA1,SOD2,TNFAIP3,TNFSF8	387 (19)
IRF2	transcription regulator	7.45e-13	ARG1,B2M,BNIP3L,CD14,CDKN1B,CEACAM1,CFB,CXCL5,DST,DUSP5,GBP1,HLA-B,ID1,IDH1,IL7,IRF7,ISG15,PFKFB3,PSMB9,PTGS2,TAP2,TAPBP,TLR5,TPM1	427 (23)
aspirin	chemical drug	7.48e-13	APP,BCL2L1,CCL2,CD38,CD40,CDH5,CDKN2B,CSF2,DDIT3,ENG,F2RL1,FLT1,GHR,IL1A,IL3,KDR,KIT,LAMA3,MCL1,MMP11,MMP9,MPO,PECAM1,PTGS2,RASGRF2,RHOA,TGFB1,TYMP	408 (18)
tamoxifen	chemical drug	7.8e-13	BCL2L1,BMP2,BMP4,BMP5,C3,CASP8,CASP9,CDH2,CDKN1B,CLU,COL11A1,COL1A1,COL1A2,FN1,HES1,HIF1A,JUN,JUNB,KIF2C,LOXL2,MIF,MKI67,MX1,MYC,NOS1,NOS3,PGR,PKM,PTGS2,RB1,SLC2A1,SLC7A5,SOD2,SOX9,SPP1,TDO2,TGFBR2,TYMP	466 (19)
ATP-gamma-S	chemical reagent	8.63e-13	C3,CCL13,CCL2,CCL22,CCR5,CD33,CD40,CSF1R,IL15,IL1A,IL1R2,IL2RA,IRF4,MMP9,NRP1,PTGS2,SOD2,TLR1	415 (20)
maslinic acid	chemical - endogenous non-mammalian	9.01e-13	AKT1,BCL2L1,CCND2,CD44,CD47,GRB2,GSK3B,IL2RG,ITGA3,JAK1,JUNB,MAP2K6,MSH6,PIK3R1,PLA2G4C,PLAUR,PTGS2,SOS1,TGFB1,TGFBR1	216 (7)
Growth hormone	group	9.31e-13	ACTB,BMP2,BMP4,C3,CCND2,CLU,COL1A1,DDIT3,EGR1,FGF21,FN1,FZD5,GHR,GLUD1,GPT,ID1,JUN,JUNB,LEPR,MMP9,MYC,PFKFB3,PRLR,SGK1,SLC2A1,SOCS3,SOD1,SP1,SPP1,TGFB3,TGFBR2,TXNIP	446 (24)
TFDP1	transcription regulator	9.83e-13	CASP7,CASP8,CASP9,CCND3,CCNE1,CDKN2A,FGFR2,MYB,MYBL2,MYC,MYCN,STMN1,TCF3,TP73	287 (13)
IL1RN	cytokine	1.06e-12	CCL2,CCL20,CD44,CXCL5,GBP1,HSD11B1,IFI6,IFIH1,IFIT3,IL1A,IL23A,IRF7,L1CAM,MMP9,MX1,NGF,OAS2,PTGS2,RIPK1,RIPK2,RSAD2,S100A9,SPP1,VEGFC	374 (17)
RELB	transcription regulator	1.07e-12	B2M,BCL2L1,BIRC3,CCL20,CCR3,CD40,CSF2,IL5,IRF4,LTA,MPO,MYB,MYC,NFKB2,PPARGC1B,PTGS2,SOD2,STAT4,TNFRSF1A	300 (16)
cerivastatin	chemical drug	1.07e-12	BMP2,CCL2,CD40,CD40LG,COL1A1,FN1,GPX1,ITGB2,JUN,MMP9,MYBL2,MYC,NOS3,PLAUR,PTGS2,S100A8,S100A9,TGFB1,TIE1	367 (17)
ADRB	group	1.09e-12	ARG1,AXL,BNIP3,BNIP3L,CCNE1,CD40,CD68,CDKN1B,CDKN2A,DDIT3,DDIT4,FGF21,IDH1,IFIT3,JUN,JUNB,MMP9,NBN,NR4A3,PDGFB,PPARGC1A,PTGS2,RAD51,RSAD2,WEE1	387 (20)
torin1	chemical reagent	1.32e-12	ALDOA,ATP5ME,CCND3,CDH2,CDKN1B,COX4I1,COX5B,COX6B1,DDIT3,GPI,HK1,NDUFA1,NDUFA2,NDUFA3,NDUFA6,NDUFA7,NDUFB1,NDUFB10,NDUFB7,NDUFB8,NDUFS7,PKM,PTGS2,RPL23,RPL7A,RPS27A,RPS6,UQCR10	338 (7)
tunicamycin	chemical - endogenous non-mammalian	1.35e-12	AKT1,ATP2A2,AXL,BIRC3,CASP12,CCL20,CCND3,CDKN1B,COL2A1,COX5B,DDIT3,DDIT4,EGR1,ERO1A,FGF21,FN1,GADD45B,HSD11B1,IL1A,MCL1,MMP9,MYC,PROM1,PTGS2,PVR,RIPK1,SERINC3,SKP2,SLC2A1,TNFRSF10B,TXNIP	306 (18)
S-nitroso-N-acetyl-DL-penicillamine	chemical reagent	1.43e-12	BNIP3,CCL2,CCNE1,DDIT3,HIF1A,IL13,MSH6,MST1R,MYC,NOS3,PPARGC1A,PTGS2,SLC2A1,SPP1,TGFB1,TGFB3,TP73	453 (23)
Ins1	other	1.49e-12	ACTB,AKT1,CCND3,CCNE1,CDKN1B,COL1A1,CREB1,DDIT3,EGR1,GRIN2B,JUN,JUNB,LDHB,LRP1,MAPT,MIF,MYC,NGF,NOS1,NOS3,PGR,PIK3R1,PIK3R2,PRLR,PTEN,PTGS2,REN,RHOA,RPS6KB1,RRM2,SLC2A1,SOCS3,SOD2,SP1,STAT3,THY1,TSHR	470 (22)
fenofibrate	chemical drug	1.62e-12	APOB,APOC2,APP,CCL2,CCL21,CD40,CD68,CDH2,CLU,COL1A1,CSF1R,DDIT3,FGF21,GOT2,HIF1A,ID2,JAG2,JUN,KDR,LDHB,MPO,MYBL2,NBN,NOS3,NR3C1,PPARGC1A,PTGS2,RORA,SOD1,SOD2,STAT3,TGFB1,TXNIP,VEGFB	335 (17)
PTPN11	phosphatase	1.76e-12	ATP2A2,BCL2L1,CD14,CD68,CDKN2D,CSF1R,CYBB,EGR1,GATA2,JUN,KDR,KIT,MCL1,MPO,NKX2-1,PLAUR,PTPN11,SOCS3,TP73	349 (20)
TERT	enzyme	1.77e-12	B2M,BMI1,BNIP3,CCNE1,CDKN2A,FUT4,HLA-B,HMGB1,IFIT1,IFIT2,IL13,IL13RA1,ISG15,ITGAV,JUP,MMP9,MX1,MYC,NOS3,PROM1,PTGS2,RB1,RRM2,SOD2,SPP1	430 (23)
TCL1A	transcription regulator	1.79e-12	C1QB,CD244,CD68,CFP,CLEC6A,CYBB,FCER1G,FPR1,IL1R2,ITGB2,LY9,MCL1,MMP9,MPO,S100A8,S100A9,SLC11A1,TCL1A,TLR7,TREM2	300 (7)
CXCR4	G-protein coupled receptor	1.93e-12	AXL,CCL2,CD44,CD9,CDH2,CSF2,CTNNB1,EGR1,ID1,ID2,IL24,IL2RA,JUNB,MYC,PGR,TNFRSF10B,ZBTB16	409 (18)
ARNT	transcription regulator	1.99e-12	ALDOA,BNIP3,CCND2,CCR5,CD81,COX6B1,ENG,ERO1A,FGF21,FLT1,GPI,GZMH,HIF1A,HNF1A,ID2,ITGAV,ITGB3,LOXL2,NOS3,OAZ1,PPP2CB,SLC2A1,SOCS3	351 (12)
TREM1	transmembrane receptor	2.14e-12	CCL20,CCRL2,CD14,CD1A,CDKN2B,CFB,CSF2,CXCL5,DUSP4,EGR1,GADD45B,HES1,IFIT2,IL23A,IL5,INHBA,ISG15,ITGAX,LY9,NFKB2,NOD2,NT5E,PTGS2,RRAD,SIGIRR,SPINK1,SPP1,TARP,TNFSF15	413 (19)
TAL1	transcription regulator	2.19e-12	C3,CCNE1,CD1A,CD7,CDH5,CDKN2A,DSC3,ERG,GATA2,HLA-A,HLA-B,HLA-E,ID2,JUN,KIT,MPO,MYB,MYC,NEFL,NKX3-1,NOS1,NR4A3,PTCRA,REL,SLAMF1,SYK,TCF7,TNFAIP3,TSHR,TSPAN7,ZC3H12A	284 (13)
RHOA	enzyme	2.24e-12	BCL2L1,CCNE1,CDKN1B,CDKN2A,CDKN2B,COL1A1,CTNNB1,FN1,ITGB1,JUN,MMP9,NKX2-1,NOS3,PRLR,RHOA,RHOB,SKP2,SOX9,STAT3,TGFB1	437 (22)
Pdgf (complex)	complex	2.51e-12	AKT1,CCL2,CCND2,CD44,CDKN1B,CDKN2B,EGR1,FN1,HIF1A,IL13,INHBA,ITGB3,JAG1,JUN,JUNB,MYC,NCAM1,PLAUR,PTGS2,TGFB1,TGFB3	431 (22)
NS-398	chemical reagent	2.51e-12	ARG1,BMP2,CDKN1B,CDKN2A,COL1A2,HIF1A,IL13,IL1A,IL24,IL2RA,IL5,MCL1,MMP9,PSMB5,PSMB9,PTGS2,S100A8,S100A9,SAA1,SPP1,WNT10B	388 (18)
ITGB3	transmembrane receptor	2.56e-12	BCL2L1,CD40,CD40LG,CEACAM1,COL1A1,COL1A2,FN1,ITGA3,ITGAV,ITGB3,KDR,MMP9,PLAUR,PTGS2,RHOA,TGFB1,TGFBR1,TGFBR2	378 (17)
MAP3K14	kinase	2.84e-12	BCL2L1,BIRC3,BST1,CD44,IL13,IL15,IL1A,IL1R2,IL26,IL5,LTA,MMP9,NFKB2,PTEN,PTGS2,REL,RIPK3,TNFAIP3,TNFAIP6	268 (13)
TNFSF10	cytokine	3.07e-12	AKT1,BCL2L1,BIRC3,CASP8,CASP9,CD14,CTNNB1,HLA-A,IFI6,IFIT1,IL13,IL2RA,IL5,ISG15,JUN,MCL1,MMP9,PTGS2,SERPINH1,TNFAIP3,TNFRSF10B	422 (19)
cardiotoxin	chemical - other	3.08e-12	APOC2,B2M,CCL2,CCND2,CCND3,CCNE1,CCR2,CCR5,CD180,COL1A1,COL1A2,CSF1R,FLT3,FPR1,IL13RA1,IL2RG,IL4R,ITGB2,ITGB7,PDGFB,S100A8,S100A9,SFRP2,SPP1,STAT3,TGFB1,TNFRSF1B
Stat3-Stat3	complex	3.3e-12	A2M,BCL2L1,HIF1A,IL23R,JUN,LTA,MYC,RORA,RORC,SOCS3,SOD2,SPINK1,TNFSF11	232 (7)
2-deoxyglucose	chemical drug	3.31e-12	APP,BCL2L1,CASP8,CSF1R,CTNNB1,DDIT3,DDIT4,GPX1,HIF1A,JUN,MCL1,MYC,MYCN,PTGS2,SOD2,SPP1,TNFRSF10B,TXNIP	447 (20)
IL6ST	transmembrane receptor	3.45e-12	A2M,ATP2A2,BCL2L1,CD44,CSF1R,EGR1,ICOS,IL7,JUN,JUNB,MYC,RET,SOCS3,STAT3,TNFRSF1A,TNFRSF1B,TNFSF11	392 (19)
VHL	transcription regulator	3.46e-12	AKT1,AURKA,BCL2L1,BNIP3,CDH2,CDKN1B,DAB2,FN1,GNG4,GPX1,HIF1A,HNF1A,JADE1,LOXL2,MIF,NDUFB1,PDGFB,PFKFB3,RPS6,SKP2,SLC2A1,SOD2,UQCRQ,VEGFC	412 (18)
sphingosine-1-phosphate	chemical - endogenous mammalian	3.47e-12	CCL2,CCR3,CD44,EGR1,FN1,HIF1A,HSD11B1,IL27,JUN,KDR,MMP9,NOS3,NRP1,PDGFB,PPARGC1B,PTGS2,TGFB1,TNFRSF11B,TNFSF11,VEGFC	432 (19)
TNFRSF1A	transmembrane receptor	3.53e-12	BCL2L1,BIRC3,CCL2,CCL20,CD38,CD44,CD68,CDH2,CSF2,FLT1,GHR,GPT,IL15,IL1A,IL23A,IL24,JUN,KDR,MMP9,MPO,RORC,SAA1,SOCS3,SOD2,TGFB1,TNFRSF1A	343 (17)
TGFA	growth factor	3.6e-12	AKT1,BCL2L1,BIRC3,CCL2,CCL20,CSF2,CTNNB1,FGF7,JUNB,LAMC2,MMP9,MUC4,PECAM1,PTGS2,RB1,SERPINA1,TGFB1,TLR5,TLR9	484 (22)
MOG	other	4.18e-12	ARG1,CCR2,CCR5,CD40,CD44,CSF2,FOXP3,IL13,IL23A,IL27,IL5,MKI67,MMP9,PDCD1,PECAM1,TGFB1	398 (18)
AGER	transmembrane receptor	4.28e-12	APP,ARG1,CCL2,CD40LG,CTNNB1,EGR1,FLT1,IFIT1,IL4R,MMP9,NEFL,PDGFB,PTGS2,S100A8,S100A9,TGFB1,TNC,TXNIP	414 (18)
IL23	complex	4.35e-12	CCL20,CCR2,CCR6,CSF2,ICOS,IL23R,IL26,IL2RA,IRF4,RORA,RORC,S100A8,STAT3,TNFSF11,TSLP	372 (17)
SPHK1	kinase	4.35e-12	APP,BCL2L1,BIRC3,CCL22,CDKN2A,COL1A2,DDIT3,EGR1,FN1,HIF1A,JUN,MAP2K6,PTGS2,SLC2A1,SOCS3	407 (19)
ERBB3	kinase	4.43e-12	ACTB,AXL,CCND2,CD47,CDKN1B,CLU,COL1A1,DUSP1,EGR1,FN1,GHR,GZMH,HIF1A,HMGB1,ITGB2,PTEN,PTGS2,SGK1,SOCS3,STMN1,TNC,TOP2A	442 (21)
losartan potassium	chemical drug	4.43e-12	ATP2A2,COL1A1,CYBB,EGR1,ENG,FN1,FOXP3,ITGAV,KRAS,MAPT,MMP9,NOS1,NOS3,PTGS2,RBP4,REN,SOCS3,SPP1,TGFB1,TGFB3,TGFBR1,TGFBR2	361 (20)
THRB	ligand-dependent nuclear receptor	4.61e-12	AKT1,AKT3,ATP2A2,BIRC3,CCL2,CCND2,CCND3,CCNE1,CCR6,CDKN1B,CDKN2D,CSF2,CTNNB1,ENG,FGF21,FZD6,FZD8,HIF1A,ID1,IL24,IL7,JUN,KLRB1,MMP9,MYC,PROM1,PTGS2,SFRP2,SKP2,SPP1,TGFB1,TNFSF11,TSHR,WNT2B	427 (19)
E. coli lipopolysaccharide	chemical - endogenous non-mammalian	5.49e-12	BCL2L1,CCL2,CCL22,CD40,CSF2,CXCL5,FOXP3,IL15,IL23A,IL27,MMP9,MX1,PTGS2,S100A8,S100A9,SOCS3,TGFB1,TREM2	361 (17)
CISH	other	5.49e-12	BCL2L1,CCRL2,CD14,CDKN1B,CLEC6A,EOMES,IL1A,IL2RA,ILF3,LTA,MYC,MYCN,NCAM1,NR4A3,PECAM1,PLAUR,PTGS2,SPP1	345 (16)
SNAI2	transcription regulator	6.01e-12	AKT1,AXL,BMI1,CDH2,COL1A1,COL2A1,DSP,FN1,ID4,ITGA3,ITGB1,JUP,L1CAM,MMP9,SOX9,STAT3,TWIST2	339 (19)
INHBA	growth factor	6.51e-12	ACVR1B,BAMBI,BCL2L1,BMP2,CCL2,CCND2,CCR2,CDKN2B,COX6A1,FN1,FST,FSTL3,GRIA3,HMGB1,HNF1A,ILF3,INHBA,JUNB,KRAS,LEFTY1,MCL1,NKX2-1,PRLR,PTEN,S100A8,S100A9,SOX2,SP1	396 (21)
PIK3CG	kinase	6.72e-12	ARG1,B2M,CD47,FCGR3A/FCGR3B,GZMH,HLA-A,IL2RB,IL5,IRGM,ITGB3,ITK,KLRB1,NLRC5,NOS3,OAS2,PGR,PIK3CD,SOX9,TGFB1,TLR1,TLR8	298 (7)
potassium chloride	chemical drug	6.72e-12	CASP7,CCNE1,CDKN1B,COL1A1,DDIT3,EGR1,FGF9,FGFR2,ID1,JUN,MYC,NOS1,NR3C1,NR4A3,PIK3R1,PTEN,PTGS2,RB1,SPP1,TP73,TXNIP	450 (24)
5-N-ethylcarboxamido adenosine	chemical reagent	8.13e-12	ARG1,CCL2,CCL20,CDKN2B,COL1A2,EGR1,HIF1A,IFIT2,IFIT3,IL23A,INHBA,JUNB,MMP11,MNAT1,NR4A3,NRP1,NT5E,RAC1,SOCS3,TGFB1,TXNIP	420 (20)
let-7	microRNA	8.23e-12	APC,AURKA,BCL2L1,CD44,CDH2,COL1A1,COL1A2,COL24A1,ERO1A,EZH2,FN1,GPI,HMGA1,ID2,ITGB3,KRAS,MYC,MYCN,PKM,PLAUR,PROM1,PTGS2,RFC3,RRM2,SKP2,SOX2,SOX9,STAT3,TGFBR1,TMPRSS2	437 (21)
IGF2BP1	translation regulator	8.33e-12	ACTB,CD44,COL1A1,COL1A2,COL6A3,CYFIP2,DDIT3,KRAS,MYC,PTEN,SERPINH1,SOX9,TNC
LRP1	transmembrane receptor	8.62e-12	APP,CD14,CD68,CDH2,CREB1,DDIT3,GLI3,GRIN1,ITGB1,LRP1,MMP9,PTGS2,SERPING1,SMO,WNT10B	394 (21)
amphetamine	chemical drug	8.9e-12	BCL2L1,BMP4,CD47,CDH2,CREB1,CSF1R,CYP8B1,EGR1,FGF6,FGF8,IL5,INHBA,JUN,JUNB,NOS1,SGK1,STAT4,TGFBR2,TNFAIP3	371 (18)
PF4	cytokine	8.95e-12	BIRC3,CCL2,CCL22,CD1A,CD1C,GATA2,HNF1A,IL1A,INHBA,ISG15,MYCN,NFKB2,PGR,REL,RSAD2,SOD2,SOX2,TNFAIP3	357 (16)
minocycline	chemical drug	8.95e-12	BCL2L1,CASP8,CCR2,CD163,CSF2,CYBB,IL13,IL1A,IL5,ITGAX,ITGB1,NGF,NOS1,NOS3,PDGFB,PTGS2,TNFRSF1A,TNFRSF1B	364 (16)
Ap1	complex	9.52e-12	CCL2,CD40,CD40LG,CD44,CDKN2A,CLU,CSF2,DDIT3,DNMT1,F2RL1,FN1,IL13,IL1A,IL23A,IL2RA,IL3,IL5,JUN,KRT6B,MMP9,MYC,NGF,NR3C1,PTGS2,TGFB1,TSLP	401 (17)
androgen	chemical drug	9.52e-12	AKT1,BMP4,CASP7,CCND3,CD44,CDC25C,CDKN1B,CTNNB1,FGF23,FGF7,FGFR2,FLNA,INHBA,JUN,MMP9,MYC,NKX3-1,PIK3R1,PTEN,PTGS2,RET,SFRP2,SKP2,SOX9,STAT3,VEGFC	461 (24)
uric acid	chemical - endogenous mammalian	9.8e-12	CCL2,CSF2,IFIT2,IFIT3,IL13,IL1A,IL23A,IL5,IRF7,ISG15,ITGAV,ITGB3,KLRB1,NFKB2,NOS3,PTGS2,RAD50,RAD51,RFC3,RSAD2,TGFB1	363 (23)
Mapk	group	9.8e-12	APP,BCL2L1,CCL2,CDKN1B,COL1A1,CYBB,EGR1,ITGB7,JUN,JUNB,MMP9,MUC4,MYC,NOS1,NR3C1,NR4A3,PTEN,PTGS2,S100A8,SOD1,SPP1	429 (25)
PIM1	kinase	1.03e-11	AKT1,ATP2A2,BCL2L1,CCND2,CCND3,CD38,CD44,CDKN1B,CDKN2A,ID2,IL2RA,MYC,NKX3-1,PPARGC1A,SKP2,STAT4	457 (26)
BRD4	kinase	1.05e-11	BCL2L1,CCND2,CDKN1B,CDKN2B,COL1A1,COL1A2,DDIT3,FN1,ID2,IL2RA,IRF4,ITGB1,LOXL2,MCL1,MYB,MYC,MYCN,PDGFB,RAC1,RRM2,SMARCA4,TNFRSF10B,TOP2A,TUBB	440 (21)
GLI1	transcription regulator	1.08e-11	AKT1,BCL2L1,CCND2,CD44,CLU,COL1A1,COL2A1,GRIA3,ID2,IL1R2,IL2RA,JAG2,JUP,MMP11,MMP9,MYCN,PDGFRA,PTCH1,PVR,RHOB,S100A7,S100A9,SOX2,SOX9,SPP1,TNC,TNFRSF10B,VEGFC,WNT2B	406 (17)
WNT1	cytokine	1.1e-11	BMP4,CCND2,CCND3,CDKN1B,CDKN2A,CTNNB1,EGR1,FGF8,FN1,GADD45G,HES1,HNF1A,JUN,JUNB,KIT,KRT5,KRT6B,MYC,PTGS2,RPS6,SPP1,TGFBR1,VEGFC	416 (20)
alitretinoin	chemical drug	1.1e-11	APP,BCL2L1,CASP7,CCL20,CCND3,CD14,CD1A,CD38,CDKN1B,COX4I1,CTNNB1,DUSP1,FN1,FOXP3,IL2RA,IL2RB,ISG15,MKI67,MMP11,MMP9,PPARGC1A,RUNX3,SPP1,TGFB1,UBA7	429 (23)
PLG	peptidase	1.14e-11	ARG1,CCL2,CD40,CLEC7A,COL1A1,FYN,IL1A,MIF,MMP9,PECAM1,PIK3CB,PTGS2,RAB7A,RAC1,RHOA,SYK,TNFRSF11B,TNFSF11	393 (16)
fasudil	chemical drug	1.16e-11	ARG1,BCL2L1,BMP2,CCL2,CD14,CD40,CDKN1B,CDKN2A,JUN,MIF,MMP9,NOS3,TGFB1,TGFB3	344 (15)
pyrrolidine dithiocarbamate	chemical reagent	1.18e-11	BCL2L1,BIRC3,BMP2,CCL2,CCR2,CCR5,CD40,COL1A1,CXCL5,HIF1A,IL13,IRF7,MMP9,MST1R,MYC,PDGFRA,PECAM1,PTGS2,SLC2A1,SOD2,SOX9	350 (12)
MYCN	transcription regulator	1.25e-11	ACTB,ALDOA,B2M,BCL2L1,BMI1,CCND2,CDH5,CDKN1B,CLU,COL1A1,EZH2,FGFR2,FN1,GRB2,HLA-A,HMGA1,ID2,INHBA,ITGA3,ITGB1,MRE11,MYCN,NBN,NCAM1,PSMB7,RFC3,RPL23,RPS6,SLC2A1,TMPRSS2,TNFRSF10B,TNFRSF1A,TPM1,TUBB	403 (20)
PTH	other	1.25e-11	ATP2A2,BMP2,CCL2,CDKN1B,COL1A1,COL1A2,COL2A1,CTNNB1,DDIT3,DUSP1,FGF23,FN1,ID4,ITGAV,JUN,MME,PTGS2,PUM1,SFRP2,SOCS3,SPP1,TGFB1,THBS4,TNFRSF11B,TNFSF11,WNT10B	395 (20)
salmonella minnesota R595 lipopolysaccharides	chemical - endogenous non-mammalian	1.28e-11	AXL,CCL2,CCL20,CCL22,CCRL2,CD38,CXCL5,EGR1,FPR1,IFIT2,IKBKE,IL1A,ISG15,JAG1,JUN,JUNB,MKI67,NFKB2,PTGS2,RSAD2,SOCS3,TNFAIP3	311 (15)
PRKCQ	kinase	1.29e-11	BCL2L1,CD44,FOXP3,IL13,IL24,IL2RA,IL5,ITGB1,MMP9,NFKB2,RB1,STAT3,TNFRSF4	354 (17)
IRF5	transcription regulator	1.37e-11	AKT1,BCL2L1,CCL21,COL1A1,IFIH1,IFIT1,IFIT2,IFIT3,IFNA1/IFNA13,IL23A,IRF7,ISG15,MYC,OAS2,PTGS2,RAC1,RIPK1,RSAD2,TGFB1	350 (19)
1-methyl-4-phenyl-1,2,3,6-tetrahydropyridine	chemical toxicant	1.44e-11	APP,CASP8,CASP9,CYBB,EGR1,FUBP1,IDH2,IL1A,JUN,MPO,NGF,NOS1,PIN1,PTGS2,RHOA,SOD2,TNFRSF1A,TNFRSF1B	413 (16)
GSK3B	kinase	1.52e-11	APP,ATP2A2,BCL2L1,BIRC3,CCL2,CDC25C,CDKN1B,CSF2,CTNNB1,DDIT3,HIF1A,IL13,KDR,MCL1,MMP9,MYB,MYC,PDCD1,PTGS2,RAC1,SPP1,TNFRSF10B	401 (16)
TIMP3	other	1.65e-11	APP,BAMBI,BMP4,CTNNB1,ENG,ITGB6,JAK1,JUN,KIT,LAMC2,MMP9,STAT3,TGFB1,TGFBR1,TGFBR2	470 (21)
mir-29	microRNA	1.7e-11	COL1A1,COL1A2,DNMT1,EOMES,FLT3,FN1,HMGA1,IL23A,IL2RA,KIT,MCL1,MYBL2,MYCN,PIK3R1,PTEN,SFRP2,SP1,TCL1A,TNFAIP3	321 (7)
LCN2	transporter	1.7e-11	ARG1,BMP2,CCL20,CCL22,CCR5,CDH2,COL1A1,HIF1A,IL15,IL1A,IL23A,MIF,PPARGC1A,PTEN,RBP4,SOD2,SPP1,TGFB1,TNFRSF11B	351 (17)
FADD	other	1.7e-11	BIRC3,CASP7,CCND2,CCNE1,CDKN1B,CTNNB1,EGR1,GADD45B,IFIH1,IFIT2,IRF7,JUN,JUNB,MMP9,MYC,NAT1,PLA2G4C,RIPK1,TNFAIP3	416 (20)
gemcitabine	chemical drug	1.71e-11	BCL2L1,CASP9,CD47,CDKN1B,EGR1,HIF1A,IL23A,IL23R,MYC,NT5E,PEBP1,PKM,PTGS2,RAD51,RIPK1,RIPK3,TP73	461 (25)
MAP2K1/2	group	1.81e-11	C3,CCND2,CDKN1B,DDIT3,DUSP1,DUSP4,EGR1,FOXP3,IL13,IL2RA,IL5,JAG1,JAK1,JUN,MCL1,MMP9,MYC,PGR	398 (20)
KLF6	transcription regulator	1.81e-11	ARG1,BCL2L1,CCL2,CDH2,CDKN1B,COL1A1,ENG,IL1A,MCL1,MKI67,MMP9,MYC,PTCH1,PTGS2,SERPINH1,TGFB1,TGFBR1,TNFAIP3	384 (22)
ADIPOQ	other	2.14e-11	ARG1,BMP2,CCL2,CCL20,CD163,CDKN1B,CDKN2A,CMKLR1,CYBB,DUSP1,EGR1,FN1,FOXP3,GSK3B,IL4R,LEPR,PPARGC1A,PRDX5,PTEN,PTGS2,SOCS3,SOD2,STAT3,TGFB1,TNFAIP3,VEGFC	440 (23)
RAF1	kinase	2.17e-11	CASP9,CD37,CD44,CDKN1B,CDKN2A,CDKN2B,CSF2,CTNNB1,CTSL,DUSP4,DUSP5,EGR1,HIF1A,IL23A,ITGB1,ITGB3,JUN,LAMA3,MKI67,MMP9,MYBL2,MYC,NGF,PLAUR,PTGS2,RAC1,RET,RRM2,TXNIP	421 (24)
JAK1	kinase	2.2e-11	CCL2,CD14,CD40,CDKN1B,HIF1A,HLA-A,ID1,IFIT2,IL4R,IRF7,JUNB,MX1,PDGFB,PSMB9,SAA1,SOCS3,STAT3	323 (16)
GLI3	transcription regulator	2.81e-11	AKT1,BMP4,CCND2,DUSP1,DUSP5,EGR1,FGF8,JAG2,JUNB,MYCN,NKX2-1,PTCH1,PVR,SOX9,STMN1,TNFAIP3,WNT2B
IKBKG	kinase	2.82e-11	ATP2A2,BIRC3,BMP2,C3,CLU,CSF2,GPT,HIF1A,HLA-A,IKBKE,IL1A,IRF7,ISG15,JUNB,NFKB2,NGF,PTEN,SGK1,SOCS3,TNFAIP3,TNFRSF1B,TPO,TSHR	382 (13)
NR3C2	ligand-dependent nuclear receptor	2.82e-11	ARG1,BCL2L1,BMP4,CACNA1H,CCL2,COL1A1,CYFIP2,DDIT4,DUSP4,EGR1,FN1,GHR,GPX1,INHBA,JUNB,KDR,NOS3,NR3C1,PTGS2,RRAD,SGK1,TGFB1,VEGFB	437 (19)
GAST	other	2.83e-11	COX5B,CTNNB1,EGR1,HES1,JAG1,JAK2,JUN,MMP9,PIK3R1,PTGS2,RAC1,RHOA,RUNX3,SP1,SPOP,SRSF2,STAT3,TNC	438 (25)
hyaluronic acid	chemical - endogenous mammalian	2.89e-11	BCL2L1,CD40,CD44,CDKN1B,COL2A1,CSF1R,FN1,FOXP3,FST,JUN,LY96,MMP9,MPO,PTEN,PTGS2,RHOA,SOCS3,SOX9,SPP1,TGFB1,TNFAIP3	430 (17)
IKZF2	transcription regulator	2.94e-11	CD2,CD28,CD53,CSF2,FOXP3,HLA-E,ICOS,IL4R,IL5,IRF4,IRF7,RUNX3,STAT4
NOG	growth factor	3.06e-11	BMP2,BMP4,CD2,CXXC5,FGF8,FST,ID4,KDR,MYC,NCAM1,PTCH1,PTGS2,SPP1,TNFRSF1A,TNFSF11	351 (21)
F2R	G-protein coupled receptor	3.14e-11	AKT3,CCL2,CD44,DSP,DUSP1,EGR1,FGFR2,FLT1,FN1,KDR,LAMB3,LDHB,MIF,MMP9,PGR,PLAUR,PTGS2,RHOA,TNFAIP3,VEGFC	421 (19)
FLT3	kinase	3.36e-11	BCL2L1,CCND2,CCND3,CDKN1B,CYBB,ID1,IFIT2,IFIT3,IRF7,MCL1,MPO,MYC,RAD51,SLC2A1	421 (20)
Ro31-8220	chemical - kinase inhibitor	3.36e-11	BCL2L1,CCL2,COL1A1,COL1A2,DDIT3,DUSP1,DUSP4,EGR1,FN1,FSTL3,HIF1A,ITGB1,PTGS2,TNFSF11	378 (20)
Tcf7	transcription regulator	3.41e-11	CCR2,CCR4,CCR6,CSF2,EOMES,EZH2,FYN,GPX1,HIF1A,ID2,IL23R,IL2RA,IL2RB,IRF4,KIT,LYN,MBNL3,PDCD1,PECAM1,PTEN,REL,RORC,SOCS3,TCL1A,TGFB1,TGFB3,TICAM1,TLR1,VEGFB	431 (16)
HMOX1	enzyme	3.47e-11	BCL2L1,CCL2,CCNE1,CD14,CDKN1B,COL1A1,CXCL5,ENG,FLT1,FOXP3,GPT,ID1,IL23A,ITGB3,KDR,MAPT,MMP9,PECAM1,PTGS2,RORC,TGFB1,TYMP	400 (20)
SOCS3	phosphatase	3.84e-11	APOB,ARG1,CD40,EGR1,FCGR1A,FOXP3,IFIT1,IFIT2,IL23A,IL4R,JAK2,JUN,MX1,OAS2,PPARGC1A,SOCS3,STAT3,TGFB1,TNFRSF1B	348 (15)
MMP1	peptidase	4.11e-11	CCNE1,CDKN2A,EGR1,FGFR2,FN1,HIF1A,IFNA1/IFNA13,JUN,KDR,MAP2K1,MMP9,MYC,PTGS2,TGFB1,TGFBR1	416 (21)
bexarotene	chemical drug	4.14e-11	APP,AXL,CCL2,COX6A1,CTNNB1,DDIT4,DUSP1,DUSP5,ID1,IL15,IL2RA,IL2RB,ITGB6,LOXL2,MMP9,NDUFB8,NKX2-1,NOS1,PIK3R1,PIN1,PLAUR,PTGS2,RET,S100A9,SLC7A5,SRSF2,TGFB1	438 (24)
nicotine	chemical drug	4.14e-11	AKT1,ALDOA,BMP2,CCL2,CCND2,CD40,CD44,CDKN1B,EGR1,FLG,FN1,HIF1A,ID1,IKBKE,IL1A,JAK1,JUNB,KDR,LGALS3,MMP9,MUC4,MYCN,NOS3,PLAUR,PTGS2,SPP1,TTR	437 (21)
thioacetamide	chemical toxicant	4.27e-11	ADH4,BIRC3,CD14,CD44,CLU,COL1A1,COL1A2,CYP8B1,HIF1A,HK1,IL13RA2,JUN,KDR,LAMC2,LGALS3,MYC,PDGFB,PDGFD,PDGFRA,PECAM1,PIK3R2,PKM,PRLR,PROM1,PTGS2,SOX2,SPP1,TGFB1,TGFB3,TGFBR1,TNFRSF12A	434 (18)
[truncated: 4,378 more rows]

## Sheet: Infant 4 upstream regulators
Upstream Regulator	Molecule Type	p-value of overlap	Target Molecules in Dataset	Mechanistic Network
[truncated: 979 more rows]
