# Supplementary material for: Localized microglia dysregulation impairs central nervous system myelination in development
Source: Acta Neuropathol Commun. 2023 Mar 22;11:49. doi: 10.1186/s40478-023-01543-8 (PMC10035254; doi:10.1186/s40478-023-01543-8)
Supplement: Supplementary file 5 — Additional file 5: Sheet 4. Interferon-related DEGs from respective iROI-M− versus iROI-M+. Lists of interferon-related DEGs in iROI-M− versus iROI-M+ in 4 injured infants. [file 40478_2023_1543_MOESM5_ESM.xlsx]

## Sheet: Infant 1 IFN genes
ATF3
BRAF
CCR2
CCRL2
CEBPB
DEFB1
IFNGR2
IL12RB1
IL13
IRF8
ITGA6
ITGAV
KDR
KRT14
MAPKII
MMP9
MTOR
NOD2
PDGFA
PDGFA
PIK3R1
S100A9
SKP2
SMAD4
SP1
STAT3
STAT3
STAT4
THY1
TPR
TXNIP
UBA7
ZEB2

## Sheet: Infant 2 IFN genes
ADM
B2M
C1Q
C3
CD276
CD38
CD40l
CD68
CDKN1A
CDKN2A
CEBPB
CLEC4E
CYBB
DUSP1
EP300
FLG
FZD1
HLA DQB1
HLA-A
IL12RB1
IL17
KRT17
MYB
OAS2
OCXADR
PDGFB
PDGFRB
PHGDH
PKM
PLD1
RORC
S100A7
SPP1
STAT3
TAP1
TAPBPL
TFDP1
TGFB2

## Sheet: Infant 3 IFN genes
B2M
BCL2L1
C2
CCL3
CCL7
CD14
CD1A
CD276
CD53
CD81
CTS
ERBB2
ETS1
FCGR1A
FCGRT
FGF2
FZDZ
GATA3
HLA-E
IFI6
IFIT3
IFNAR2
IL13
IL15
ITGAX
ITGB2
JUNB
LAIR1
LTBR
LY96
MAVS
PKM
PLAU
PRKCD
PSMB8
PYCARD
S100A8
S100A9
SERPING1
SLC7A5
TFDP1
TGFBR1
TLR5
TNFRSF1A
TREM2
TYMP

## Sheet: Infant 4 IFN genes
ASMS
B2M
CSF2
FCGR1A
GPT
IL13RA2
ITCH
ITGB7
LEPR
MMP3
NLRC5
NLRC5
PLAUR
PSMB8
RIPK2
SERPINA1
STAT4
TNFAIP6
TNFSF13
