# Supplementary material for: Localized microglia dysregulation impairs central nervous system myelination in development
Source: Acta Neuropathol Commun. 2023 Mar 22;11:49. doi: 10.1186/s40478-023-01543-8 (PMC10035254; doi:10.1186/s40478-023-01543-8)
Supplement: Supplementary file 6 — Additional file 6: Sheet 5. Proteomic analysis of microglia conditioned media. Average spectral counts and spectral count fraction following treatment with IFNγ/LPS or vehicle control. n = 3 biological replicates per treatment condition. [file 40478_2023_1543_MOESM6_ESM.xlsx]

## Sheet: Sheet1
Enriched in	Protein	Gene	Accession	IFNgLPS Avg SC	Veh Avg SC	IFNgLPS SC Fraction	Veh SC Fraction
IFNgLPS CM	Tumor necrosis factor	Tnf	P16599	4.66667	0	1	0
IFNgLPS CM	Glucose-6-phosphate isomerase	Gpi	Q6P6V0	3.66667	0	1	0
IFNgLPS CM	Interleukin-6	Il6	P20607	3.33333	0	1	0
IFNgLPS CM	Syndecan-4	Sdc4	P34901	3	0	1	0
IFNgLPS CM	Matrix Gla protein	Mgp	P08494	1.33333	0	1	0
IFNgLPS CM	Inhibin beta A chain	Inhba	P18331	1	0	1	0
IFNgLPS CM	Propionyl-CoA carboxylase beta chain, mitochondrial	Pccb	P07633	1	0	1	0
IFNgLPS CM	ADM	Adm	P43145	1	0	1	0
IFNgLPS CM	Galectin-3	Lgals3	P08699	0.666667	0	1	0
IFNgLPS CM	Serglycin	Srgn	P04917	0.666667	0	1	0
IFNgLPS CM	Guanine nucleotide-binding protein G(s) subunit alpha isoforms XLas	Gnas	Q63803	0.666667	0	1	0
IFNgLPS CM	C-C motif chemokine 5	Ccl5	P50231	0.666667	0	1	0
IFNgLPS CM	Low-density lipoprotein receptor-related protein 2	Lrp2	P98158	0.666667	0	1	0
IFNgLPS CM	Isoamyl acetate-hydrolyzing esterase 1 homolog	Iah1	Q711G3	0.666667	0	1	0
IFNgLPS CM	Acid sphingomyelinase-like phosphodiesterase 3a	Smpdl3a	Q641Z7	0.333333	0	1	0
IFNgLPS CM	Scrapie-responsive protein 1	Scrg1	Q9Z0K6	0.333333	0	1	0
IFNgLPS CM	Calnexin	Canx	P35565	0.333333	0	1	0
IFNgLPS CM	Interleukin-1 beta	Il1b	Q63264	0.333333	0	1	0
IFNgLPS CM	Connective tissue growth factor	Ctgf	Q9R1E9	0.333333	0	1	0
IFNgLPS CM	Dolichyl-diphosphooligosaccharide--protein glycosyltransferase subunit 1	Rpn1	P07153	0.333333	0	1	0
IFNgLPS CM	Neuroplastin	Nptn	P97546	0.333333	0	1	0
IFNgLPS CM	Isoform Gnas-2 of Guanine nucleotide-binding protein G(s) subunit alpha isoforms short	Gnas	P63095	0.333333	0	1	0
IFNgLPS CM	Neural cell adhesion molecule 1	Ncam1	P13596	0.333333	0	1	0
IFNgLPS CM	Serpin H1	Serpinh1	P29457	0.333333	0	1	0
IFNgLPS CM	Protein disulfide-isomerase A4	Pdia4	P38659	0.333333	0	1	0
IFNgLPS CM	Aminopeptidase B	Rnpep	O09175	0.333333	0	1	0
IFNgLPS CM	Protein disulfide-isomerase A6	Pdia6	Q63081	0.333333	0	1	0
IFNgLPS CM	Extracellular calcium-sensing receptor	Casr	P48442	0.333333	0	1	0
IFNgLPS CM	Growth/differentiation factor 15	Gdf15	Q9Z0J6	0.333333	0	1	0
IFNgLPS CM	Complement C1r subcomponent-like protein	C1rl	Q6IE64	0.333333	0	1	0
IFNgLPS CM	Isoform 2 of Mitochondrial peptide methionine sulfoxide reductase	Msra	Q923M1	0.333333	0	1	0
IFNgLPS CM	CD166 antigen	Alcam	O35112	0.333333	0	1	0
IFNgLPS CM	Basal cell adhesion molecule	Bcam	Q9ESS6	1.66667	0.333333	0.833333	0.166667
IFNgLPS CM	Major prion protein	Prnp	P13852	1	0.333333	0.75	0.25
IFNgLPS CM	Nuclease-sensitive element-binding protein 1	Ybx1	P62961	4.66667	1.66667	0.736842	0.263158
IFNgLPS CM	Interleukin-1 receptor antagonist protein	Il1rn	P25086	5.33333	2	0.727273	0.272727
IFNgLPS CM	Tumor necrosis factor receptor superfamily member 1B	Tnfrsf1b	Q80WY6	1.66667	0.666667	0.714286	0.285714
IFNgLPS CM	Golgi apparatus protein 1	Glg1	Q62638	1.33333	0.666667	0.666667	0.333333
IFNgLPS CM	Zinc transporter ZIP8	Slc39a8	Q5FVQ0	1.33333	0.666667	0.666667	0.333333
IFNgLPS CM	Thioredoxin	Txn	P11232	0.666667	0.333333	0.666667	0.333333
IFNgLPS CM	Plasminogen activator inhibitor 1	Serpine1	P20961	10	6.33333	0.612245	0.387755
IFNgLPS CM	Growth-regulated alpha protein	Cxcl1	P14095	3.66667	2.33333	0.611111	0.388889
IFNgLPS CM	C-C motif chemokine 7	Ccl7	Q9QXY8	3	2	0.6	0.4
IFNgLPS CM	Neuronal acetylcholine receptor subunit alpha-10	Chrna10	Q9JLB5	1	0.666667	0.6	0.4
IFNgLPS CM	C-C motif chemokine 4	Ccl4	P50230	1	0.666667	0.6	0.4
IFNgLPS CM	Granulins	Grn	P23785	10.6667	7.33333	0.592593	0.407407
IFNgLPS CM	78 kDa glucose-regulated protein	Hspa5	P06761	13	9.66667	0.573529	0.426471
IFNgLPS CM	Anionic trypsin-1	Prss1	P00762	2.66667	2	0.571429	0.428571
IFNgLPS CM	Complement factor I	Cfi	Q9WUW3	1.66667	1.33333	0.555556	0.444444
IFNgLPS CM	Protein disulfide-isomerase A3	Pdia3	P11598	4	3.33333	0.545455	0.454545
IFNgLPS CM	Cathepsin D	Ctsd	P24268	15.6667	14.3333	0.522222	0.477778
IFNgLPS CM	C-X-C motif chemokine 10	Cxcl10	P48973	4	3.66667	0.521739	0.478261
Equal	C-C motif chemokine 2	Ccl2	P14844	5.33333	5.33333	0.5	0.5
Equal	Protein disulfide-isomerase	P4hb	P04785	3.66667	3.66667	0.5	0.5
Equal	Collagen alpha-1(I) chain	Col1a1	P02454	3	3	0.5	0.5
Equal	Apolipoprotein B-100	Apob	Q7TMA5	1.66667	1.66667	0.5	0.5
Equal	Dipeptidyl peptidase 1	Ctsc	P80067	1.33333	1.33333	0.5	0.5
Equal	C-X-C motif chemokine 16	Cxcl16	Q6AXU5	1.33333	1.33333	0.5	0.5
Equal	Alpha-1-macroglobulin	A1m	Q63041	1	1	0.5	0.5
Equal	Interleukin-18	Il18	P97636	1	1	0.5	0.5
Equal	Calreticulin	Calr	P18418	1	1	0.5	0.5
Equal	Collagen alpha-1(III) chain	Col3a1	P13941	0.666667	0.666667	0.5	0.5
Equal	Arylsulfatase B	Arsb	P50430	0.666667	0.666667	0.5	0.5
Equal	Lumican	Lum	P51886	0.666667	0.666667	0.5	0.5
Equal	Stromelysin-1	Mmp3	P03957	0.333333	0.333333	0.5	0.5
Equal	Intercellular adhesion molecule 1	Icam1	Q00238	0.333333	0.333333	0.5	0.5
Equal	Lysosomal acid lipase/cholesteryl ester hydrolase	Lipa	Q64194	0.333333	0.333333	0.5	0.5
Equal	Isoform PAM-2 of Peptidyl-glycine alpha-amidating monooxygenase	Pam	P14925	0.333333	0.333333	0.5	0.5
Equal	Polypeptide N-acetylgalactosaminyltransferase 1	Galnt1	Q10473	0.333333	0.333333	0.5	0.5
Equal	Cartilage oligomeric matrix protein	Comp	P35444	0.333333	0.333333	0.5	0.5
Equal	Succinyl-CoA:3-ketoacid coenzyme A transferase 1, mitochondrial	Oxct1	B2GV06	0.333333	0.333333	0.5	0.5
VehCM	Sulfated glycoprotein 1	Psap	P10960	41	43.3333	0.486166	0.513834
VehCM	Cathepsin Z	Ctsz	Q9R1T3	6.66667	7.33333	0.47619	0.52381
VehCM	Insulin-like growth factor II	Igf2	P01346	2.66667	3	0.470588	0.529412
VehCM	Cathepsin S	Ctss	Q02765	11	13	0.458333	0.541667
VehCM	Peptidyl-prolyl cis-trans isomerase B	Ppib	P24368	1	1.33333	0.428571	0.571429
VehCM	Complement C1s subcomponent	C1s	Q6P6T1	1	1.33333	0.428571	0.571429
VehCM	Serum albumin	Alb	P02770	17.3333	23.3333	0.42623	0.57377
VehCM	Complement C1q subcomponent subunit C	C1qc	P31722	23	31	0.425926	0.574074
VehCM	Endoplasmin	Hsp90b1	Q66HD0	1.66667	2.33333	0.416667	0.583333
VehCM	Macrophage colony-stimulating factor 1 receptor	Csf1r	Q00495	1.66667	2.33333	0.416667	0.583333
VehCM	Afamin	Afm	P36953	2	3	0.4	0.6
VehCM	Stanniocalcin-1	Stc1	P97574	0.666667	1	0.4	0.6
VehCM	Transthyretin	Ttr	P02767	8.66667	13.3333	0.393939	0.606061
VehCM	Osteopontin	Spp1	P08721	2.33333	3.66667	0.388889	0.611111
VehCM	Galectin-1	Lgals1	P11762	1.66667	2.66667	0.384615	0.615385
VehCM	Lysosomal alpha-glucosidase	Gaa	Q6P7A9	3.66667	6	0.37931	0.62069
VehCM	Matrix metalloproteinase-9	Mmp9	P50282	2	3.33333	0.375	0.625
VehCM	Plasma protease C1 inhibitor	Serping1	Q6P734	1	1.66667	0.375	0.625
VehCM	Beta-2-microglobulin	B2m	P07151	13.6667	23.6667	0.366071	0.633929
VehCM	Insulin-like growth factor-binding protein 2	Igfbp2	P12843	10.3333	18	0.364706	0.635294
VehCM	Palmitoyl-protein thioesterase 1	Ppt1	P45479	1.33333	2.33333	0.363636	0.636364
VehCM	Complement C1q subcomponent subunit B	C1qb	P31721	5.66667	10	0.361702	0.638298
VehCM	Metalloproteinase inhibitor 1	Timp1	P30120	4.33333	8	0.351351	0.648649
VehCM	Beta-hexosaminidase subunit beta	Hexb	Q6AXR4	5.66667	11	0.34	0.66
VehCM	Cystatin-C	Cst3	P14841	16	32	0.333333	0.666667
VehCM	Complement C1q subcomponent subunit A	C1qa	P31720	3.33333	6.66667	0.333333	0.666667
VehCM	Isoform 2 of Gelsolin	Gsn	Q68FP1	2.33333	4.66667	0.333333	0.666667
VehCM	Annexin A2	Anxa2	Q07936	1.66667	3.33333	0.333333	0.666667
VehCM	Collagen alpha-2(I) chain	Col1a2	P02466	1	2	0.333333	0.666667
VehCM	Isoform 2 of 45 kDa calcium-binding protein	Sdf4	Q91ZS3	0.666667	1.33333	0.333333	0.666667
VehCM	Glia-derived nexin	Serpine2	P07092	0.666667	1.33333	0.333333	0.666667
VehCM	Interleukin-1 receptor accessory protein	Il1rap	Q63621	0.666667	1.33333	0.333333	0.666667
VehCM	Neuropilin-2	Nrp2	O35276	0.333333	0.666667	0.333333	0.666667
VehCM	Cathepsin B	Ctsb	P00787	13.6667	27.6667	0.330645	0.669355
VehCM	Dipeptidyl peptidase 2	Dpp7	Q9EPB1	2	4.33333	0.315789	0.684211
VehCM	Pro-cathepsin H	Ctsh	P00786	1.33333	3	0.307692	0.692308
VehCM	Procollagen-lysine,2-oxoglutarate 5-dioxygenase 3	Plod3	Q5U367	1	2.66667	0.272727	0.727273
VehCM	EGF-like module-containing mucin-like hormone receptor-like 1	Emr1	Q5Y4N8	2.33333	6.33333	0.269231	0.730769
VehCM	Nucleobindin-1	Nucb1	Q63083	5.33333	15.3333	0.258065	0.741935
VehCM	Retinoid-inducible serine carboxypeptidase	Scpep1	Q920A6	0.666667	2	0.25	0.75
VehCM	Tripeptidyl-peptidase 1	Tpp1	Q9EQV6	0.666667	2	0.25	0.75
VehCM	Deoxyribonuclease-2-alpha	Dnase2	Q9QZK8	0.333333	1	0.25	0.75
VehCM	Low-density lipoprotein receptor	Ldlr	P35952	0.333333	1	0.25	0.75
VehCM	Legumain	Lgmn	Q9R0J8	4.66667	14.3333	0.245614	0.754386
VehCM	Transcobalamin-2	Tcn2	Q9R0D6	5.33333	17.3333	0.235294	0.764706
VehCM	Isoform 2 of Neurofascin	Nfasc	P97685	1.33333	4.33333	0.235294	0.764706
VehCM	Metalloproteinase inhibitor 2	Timp2	P30121	3.33333	11	0.232558	0.767442
VehCM	Apolipoprotein D	Apod	P23593	4	13.3333	0.230769	0.769231
VehCM	Isoform 3 of Fibronectin	Fn1	P04937	6.66667	22.6667	0.227273	0.772727
VehCM	Isoform B of Amyloid-like protein 2	Aplp2	P15943	0.666667	2.33333	0.222222	0.777778
VehCM	Contactin-1	Cntn1	Q63198	0.666667	2.33333	0.222222	0.777778
VehCM	Pancreatic triacylglycerol lipase	Pnlip	P27657	2.66667	9.66667	0.216216	0.783784
VehCM	Lipoprotein lipase	Lpl	Q06000	1	3.66667	0.214286	0.785714
VehCM	Alpha-N-acetylgalactosaminidase	Naga	Q66H12	1	3.66667	0.214286	0.785714
VehCM	Clusterin	Clu	P05371	8.66667	32	0.213115	0.786885
VehCM	Apolipoprotein E	Apoe	P02650	379	1436.33	0.208777	0.791223
VehCM	Complement C3	C3	P01026	71.3333	275.333	0.205769	0.794231
VehCM	Coagulation factor X	F10	Q63207	0.666667	2.66667	0.2	0.8
VehCM	Out at first protein homolog	Oaf	Q6AYE5	0.666667	2.66667	0.2	0.8
VehCM	Beta-hexosaminidase subunit alpha	Hexa	Q641X3	0.333333	1.33333	0.2	0.8
VehCM	Tissue alpha-L-fucosidase	Fuca1	P17164	0.333333	1.33333	0.2	0.8
VehCM	Protein ERGIC-53	Lman1	Q62902	0.333333	1.33333	0.2	0.8
VehCM	Extracellular matrix protein 1	Ecm1	Q62894	0.333333	1.33333	0.2	0.8
VehCM	Amyloid beta A4 protein	App	P08592	5.33333	22.6667	0.190476	0.809524
VehCM	Ceruloplasmin	Cp	P13635	5	23	0.178571	0.821429
VehCM	Galectin-3-binding protein	Lgals3bp	O70513	5	24	0.172414	0.827586
VehCM	Serotransferrin	Tf	P12346	3	15.3333	0.163636	0.836364
VehCM	Isoform 2 of Ectonucleotide pyrophosphatase/phosphodiesterase family member 2	Enpp2	Q64610	4	23	0.148148	0.851852
VehCM	SPARC	Sparc	P16975	3.33333	19.3333	0.147059	0.852941
VehCM	Ficolin-1	Fcn1	Q9WTS8	0.333333	2	0.142857	0.857143
VehCM	N-acetylgalactosamine-6-sulfatase	Galns	Q32KJ6	2.66667	16.6667	0.137931	0.862069
VehCM	Extracellular superoxide dismutase [Cu-Zn]	Sod3	Q08420	0.333333	2.33333	0.125	0.875
VehCM	Renin receptor	Atp6ap2	Q6AXS4	0.666667	5	0.117647	0.882353
VehCM	Serine protease HTRA1	Htra1	Q9QZK5	1	8.33333	0.107143	0.892857
VehCM	Calsyntenin-1	Clstn1	Q6Q0N0	1	8.66667	0.103448	0.896552
VehCM	72 kDa type IV collagenase	Mmp2	P33436	0.333333	3	0.1	0.9
VehCM	Carboxypeptidase E	Cpe	P15087	1.33333	12.6667	0.0952381	0.904762
VehCM	Chitinase-3-like protein 1	Chi3l1	Q9WTV1	1	10	0.0909091	0.909091
VehCM	Procollagen-lysine,2-oxoglutarate 5-dioxygenase 1	Plod1	Q63321	0.333333	4	0.0769231	0.923077
VehCM	Alpha-2-macroglobulin	A2m	P06238	0.666667	8.33333	0.0740741	0.925926
VehCM	Spondin-1	Spon1	P35446	0.333333	4.33333	0.0714286	0.928571
VehCM	Monocyte differentiation antigen CD14	Cd14	Q63691	0.333333	4.33333	0.0714286	0.928571
VehCM	Complement factor D	Cfd	P32038	0.333333	4.66667	0.0666667	0.933333
VehCM	Isoform 2 of Tenascin-R	Tnr	Q05546	0.333333	4.66667	0.0666667	0.933333
VehCM	Neurosecretory protein VGF	Vgf	P20156	0.333333	5.66667	0.0555556	0.944444
VehCM	Brevican core protein	Bcan	P55068	0.333333	6	0.0526316	0.947368
VehCM	Secretogranin-2	Scg2	P10362	0.666667	13.3333	0.047619	0.952381
VehCM	Tissue factor pathway inhibitor	Tfpi	Q02445	0	0.333333	0	1
VehCM	Insulin-like growth factor-binding protein 5	Igfbp5	P24594	0	0.333333	0	1
VehCM	Urokinase-type plasminogen activator	Plau	P29598	0	0.333333	0	1
VehCM	Gamma-interferon-inducible lysosomal thiol reductase	Ifi30	Q499T2	0	0.666667	0	1
VehCM	Adipocyte enhancer-binding protein 1	Aebp1	A2RUV9	0	1.66667	0	1
VehCM	Isoform IGF-IB of Insulin-like growth factor I	Igf1	P08025	0	1	0	1
VehCM	Vitamin K-dependent protein S	Pros1	P53813	0	1.33333	0	1
VehCM	Obscurin-like protein 1	Obsl1	D3ZZ80	0	0.333333	0	1
VehCM	Alpha-1-inhibitor 3	A1i3	P14046	0	0.333333	0	1
VehCM	Protein FAM3C	Fam3c	Q810F4	0	2.33333	0	1
VehCM	Secretogranin-3	Scg3	P47868	0	0.666667	0	1
VehCM	Endoplasmic reticulum resident protein 29	Erp29	P52555	0	0.333333	0	1
VehCM	Cadherin-2	Cdh2	Q9Z1Y3	0	0.333333	0	1
VehCM	Neurocan core protein	Ncan	P55067	0	1.66667	0	1
VehCM	Multiple inositol polyphosphate phosphatase 1	Minpp1	O35217	0	2	0	1
VehCM	Sialidase-1	Neu1	Q99PW3	0	1	0	1
VehCM	Isoform V3 of Versican core protein	Vcan	Q9ERB4	0	2.33333	0	1
VehCM	Lactadherin	Mfge8	P70490	0	1.66667	0	1
VehCM	Procollagen C-endopeptidase enhancer 1	Pcolce	O08628	0	1.66667	0	1
VehCM	Beta-1,3-N-acetylglucosaminyltransferase lunatic fringe	Lfng	Q924T4	0	3	0	1
VehCM	Phospholipase B-like 1	Plbd1	Q5U2V4	0	0.333333	0	1
VehCM	Biotinidase	Btd	Q5FVF9	0	1	0	1
VehCM	Acid ceramidase	Asah1	Q6P7S1	0	0.666667	0	1
VehCM	CD48 antigen	Cd48	P10252	0	0.333333	0	1
VehCM	A disintegrin and metalloproteinase with thrombospondin motifs 1	Adamts1	Q9WUQ1	0	0.666667	0	1
VehCM	CD44 antigen	Cd44	P26051	0	0.333333	0	1
VehCM	Isoform 4 of Collagen alpha-1(XI) chain	Col11a1	P20909	0	0.333333	0	1
VehCM	Isoform 2 of Reelin	Reln	P58751	0	2	0	1
VehCM	V-type proton ATPase subunit S1	Atp6ap1	O54715	0	2	0	1
VehCM	Neuroserpin	Serpini1	Q9JLD2	0	1.66667	0	1
VehCM	Isoform 2 of Mannan-binding lectin serine protease 1	Masp1	Q8CHN8	0	0.666667	0	1
VehCM	Calsyntenin-2	Clstn2	Q8VDA1	0	0.666667	0	1
VehCM	SPARC-like protein 1	Sparcl1	P24054	0	2	0	1
VehCM	Putative phospholipase B-like 2	Plbd2	Q4QQW8	0	1	0	1
VehCM	A disintegrin and metalloproteinase with thrombospondin motifs 4 (Fragment)	Adamts4	Q9ESP7	0	3	0	1
VehCM	Isoform 3 of Receptor-type tyrosine-protein phosphatase zeta	Ptprz1	Q62656	0	3.33333	0	1
VehCM	Follistatin-related protein 1	Fstl1	Q62632	0	3.66667	0	1
VehCM	Isoform 2 of Sulfhydryl oxidase 1	Qsox1	Q6IUU3	0	4.33333	0	1
VehCM	Transforming growth factor beta receptor type 3	Tgfbr3	P26342	0	0.666667	0	1
VehCM	Galanin peptides	Gal	P10683	0	0.333333	0	1
VehCM	Isoform 2 of Carboxypeptidase D	Cpd	Q9JHW1	0	0.333333	0	1
VehCM	Lysosome-associated membrane glycoprotein 2	Lamp2	P17046	0	0.333333	0	1
VehCM	Isoform 2 of Nidogen-2	Nid2	B5DFC9	0	0.666667	0	1
VehCM	C-C motif chemokine 6	Ccl6	Q68FP3	0	0.333333	0	1
VehCM	Prostaglandin-H2 D-isomerase	Ptgds	P22057	0	1.33333	0	1
VehCM	Insulin-like growth factor-binding protein 3	Igfbp3	P15473	0	1	0	1
VehCM	N-acylethanolamine-hydrolyzing acid amidase	Naaa	Q5KTC7	0	0.666667	0	1
VehCM	C-X-C motif chemokine 5	Cxcl5	P97885	0	0.666667	0	1
VehCM	Neuropilin-1	Nrp1	Q9QWJ9	0	1	0	1
VehCM	Isoform 2 of Receptor-type tyrosine-protein phosphatase zeta	Ptprz1	Q62656	0	3.33333	0	1
VehCM	Hypoxia up-regulated protein 1	Hyou1	Q63617	0	1	0	1
VehCM	Isoform VEGF-A120 of Vascular endothelial growth factor A	Vegfa	P16612	0	0.333333	0	1
VehCM	Pleiotrophin	Ptn	P63090	0	0.333333	0	1
VehCM	Vascular cell adhesion protein 1	Vcam1	P29534	0	0.666667	0	1
VehCM	Lysyl oxidase homolog 2	Loxl2	B5DF27	0	0.333333	0	1
VehCM	Beta-galactoside alpha-2,6-sialyltransferase 1	St6gal1	P13721	0	0.666667	0	1
