# Supplementary material for: Localized microglia dysregulation impairs central nervous system myelination in development
Source: Acta Neuropathol Commun. 2023 Mar 22;11:49. doi: 10.1186/s40478-023-01543-8 (PMC10035254; doi:10.1186/s40478-023-01543-8)
Supplement: Supplementary file 7 — Additional file 7: Sheet 6. Differentially expressed genes from comparison of injured infants to control infants. Differentially expressed genes (DEGs) and interferon-related DEGs in injured versus control infants. N = 6 control infants, 6 injured infants. FC: fold change. [file 40478_2023_1543_MOESM7_ESM.xlsx]

## Sheet: Injured vs control infants
Target name	Log2 FC	Pvalue
SPP1	1.98579	5.24727e-05
GPX1	0.647838	5.57972e-07
SOD2	0.632391	1.66383e-06
CD14	0.570981	1.67037e-05
S100A9	0.5126	8.37132e-05
CD68	0.452781	3.83959e-06
CD74	0.4382	0.00057241
ITGB2	0.430005	1.42134e-06
APOC2	0.394316	0.000753576
FCER1G	0.37545	6.10771e-06
HLA-A	0.350827	0.00026997
S100A8	0.345305	5.00073e-06
HLA-B	0.341314	0.00089199
CTSL	0.328747	3.27213e-05
B2M	0.322926	0.00181444
CD163	0.301531	1.55467e-05
ID1	0.293899	3.80588e-06
A2M	0.293104	1.55063e-05
CD63	0.279517	0.00028427
TYMP	0.274125	1.84417e-06
CD44	0.265862	6.99374e-05
HLA-E	0.263854	3.44709e-05
C3	0.251728	0.00349496
C1QB	0.242086	7.22362e-06
FCGRT	0.237536	6.34162e-07
CCL2	0.22884	4.98762e-05
SERPINH1	0.215339	0.000267657
CD53	0.215029	3.91614e-07
LCP1	0.20905	4.0622e-07
CCL4	0.199486	5.70666e-05
SOCS3	0.194305	9.50942e-08
PPP2R1A	0.191713	2.04754e-06
TNFRSF12A	0.191384	2.58975e-08
ENG	0.19071	0.000262973
C1QA	0.190263	0.000688874
FPR1	0.187321	4.48138e-06
CD99	0.180577	8.50635e-05
CYBB	0.176582	2.09721e-06
CHIT1	0.176149	0.0175299
DAB2	0.17371	1.91501e-05
SLC11A1	0.169832	5.55584e-05
LGALS3	0.164582	6.43779e-05
PLAUR	0.164085	0.00102667
SERPINA1	0.163758	0.00206704
CTSS	0.163104	1.33149e-05
TNFRSF1A	0.163047	1.72456e-06
OAZ1	0.162979	0.00561012
CD37	0.16035	7.31088e-05
LAIR1	0.157767	1.33399e-05
PDPN	0.157731	1.49863e-05
LILRB4	0.155032	4.5012e-05
TNFRSF1B	0.151793	1.2751e-05
DUSP1	0.149594	4.65466e-05
TPM4	0.149216	0.00149198
IFITM2	0.147553	0.000366495
CT45A1	0.147027	0.00538306
GRB2	0.146292	0.000718139
HSPB1	0.143394	0.000425849
CD84	0.141978	6.26843e-05
CDKN1A	0.140528	3.87061e-06
OLR1	0.140358	0.00477427
TREM2	0.139872	2.13093e-05
CLU	0.139439	0.00146498
RPL23	0.139254	0.0033497
GADD45B	0.134792	7.99694e-05
CSF1R	0.134589	0.000594882
FCGR3A	0.134428	6.04913e-05
ITGB1	0.130966	0.00148171
CXCL16	0.128343	0.00416977
FCGR1A	0.127009	0.000453473
NRP1	0.123467	1.99669e-05
SYK	0.12325	2.17174e-05
HSPA1A	0.1216	0.0123036
DUSP5	0.118131	0.00120113
ITGAX	0.11701	0.000124628
CD4	0.116573	0.000245511
CD164	0.112262	0.00151916
HLA-F	0.112017	0.00760296
TGFB1	0.111481	0.000220854
HIF1A	0.111279	0.00964839
MIA	0.108271	0.00160086
IRF8	0.107716	0.00381428
TGFBR1	0.106167	0.000782924
FOS	0.105278	0.0268128
AKT1	0.102481	0.00424494
HAVCR2	0.102229	0.00142819
LYZ	0.101199	0.000340421
LYN	0.100733	0.000468152
HLA-DMB	0.0973367	0.00132447
CXCL8	0.0970234	0.0404202
IFNGR2	0.0947354	0.0016605
HLA-DRA	0.0944675	0.00847169
IFNA7	0.0942233	0.0177449
CCR1	0.0940293	0.00023197
MS4A6A	0.0914664	0.00134354
LGALS9	0.0893604	0.0223787
IER3	0.0893504	0.00169513
MAGEA4	0.0884439	0.0304446
PLD1	0.0875494	0.00651363
IL13RA1	0.0875249	0.00511878
CLEC5A	0.0864515	0.028731
STAT3	0.0844635	0.00193823
GZMB	0.0840964	0.00843682
CLEC7A	0.081953	0.00173587
TGFBR2	0.0813123	0.00122146
IKBKB	0.0790702	0.019254
C1R	0.0774581	0.0117117
ICAM3	0.0740894	0.00135253
HSPA6	0.0738054	0.0237509
FLNA	0.0734048	0.0163605
IL4R	0.0733353	0.00238573
NDUFB7	0.0728466	0.0403824
SERPING1	0.0727751	0.0242564
JUNB	0.0723262	0.0140863
COL1A1	0.0703734	0.0178126
SAMSN1	0.0691273	0.00595019
HMGA1	0.0688337	0.0180131
MAF	0.0681554	0.00397983
LY86	0.068121	0.0101777
IFNGR1	0.0660564	0.0201287
ST6GAL1	0.0649552	0.0108546
PLAU	0.0646605	0.0276814
HLA-G	0.0644001	0.0351536
C2	0.0641523	0.0218791
CEBPA	0.0639074	0.00981423
LAIR2	0.0632538	0.0491179
HCK	0.0625823	0.0252834
ANXA1	0.0621829	0.0442781
ITGAM	0.0618352	0.0121673
CCL3	0.0615051	0.0397484
BCL2L1	0.0593466	0.0318052
TP53	0.0592366	0.0302735
GMIP	0.0589674	0.0152216
SGK1	0.0569261	0.0440556
C1S	0.0556434	0.0297337
FBP1	0.0555212	0.0345436
POLR2J	0.0550813	0.0296877
INPP5D	0.0547817	0.0207827
TLR2	0.0544795	0.018148
LAMA5	0.0532662	0.0213751
BCL6	0.0529776	0.0238305
LEFTY1	0.0510998	0.0294404
CSF1	0.0509494	0.0487469
NCF4	0.049725	0.0188738
CD86	0.0493085	0.0349898
THBD	0.0492573	0.0267474
CKLF	0.0488922	0.0460105
HLA-DOA	0.0484391	0.049481
TBC1D10B	0.0458446	0.0369804
CD36	0.0456496	0.0315108
CD8A	0.0446275	0.0479002
ACTB	0.0240215	0.00277075
COL2A1	-0.0456238	0.0479153
BMPR1B	-0.0485729	0.0326731
WNT2	-0.0495429	0.0394435
POLD1	-0.0495466	0.027406
MAML2	-0.0498609	0.0343656
TNFRSF10B	-0.0501964	0.0371815
FGFR4	-0.050216	0.0376939
MNAT1	-0.0506153	0.0341669
NFATC3	-0.0506813	0.0333762
OTOA	-0.0510795	0.0440889
SOS2	-0.0512332	0.0320755
BTK	-0.0512588	0.0316087
IHH	-0.0514687	0.0472039
PLK1	-0.051517	0.0412652
OTC	-0.0518103	0.0398436
TBP	-0.0521055	0.0217765
ITGB7	-0.0524107	0.0341748
BRD7	-0.052984	0.0436429
PTPRR	-0.0531395	0.0179724
ARID1A	-0.0536746	0.0274926
PHF6	-0.0539015	0.036651
FGFR1	-0.0539314	0.0459614
RPTOR	-0.054321	0.0457344
CCR5	-0.0545398	0.0478421
TICAM1	-0.0550328	0.0275124
PPP3CA	-0.0551707	0.0470629
CREB3L1	-0.0552436	0.0452906
RELN	-0.0554843	0.0341834
TNFRSF17	-0.055637	0.0247325
VCAM1	-0.0559335	0.0436474
ITGA6	-0.0563631	0.0320769
RIMKLA	-0.0570315	0.0260113
TNFSF15	-0.0572362	0.0329957
TNFSF11	-0.0572418	0.0193052
RIMKLB	-0.0572536	0.0304709
CCND1	-0.0573989	0.0471309
CDH3	-0.0576246	0.0416406
FOXO4	-0.0580329	0.0496456
NOS1	-0.0580749	0.040326
KLRG1	-0.0580843	0.038033
UBE2T	-0.0581181	0.0465298
IL19	-0.0582371	0.0343858
TBL1XR1	-0.0583658	0.0372984
GZMK	-0.0589124	0.0436323
PTPN5	-0.0590725	0.0202157
PLA2G6	-0.0591946	0.0328999
ACVR2A	-0.0592191	0.0159201
AKT2	-0.0592218	0.0273632
CXCR6	-0.0594181	0.0345126
MST1R	-0.0599803	0.0339322
SPRY4	-0.0600712	0.0450946
GPT	-0.0601271	0.00992746
TPI1	-0.0602126	0.0148115
DLL4	-0.0603104	0.0426471
SELP	-0.060321	0.0460951
RBL2	-0.0603515	0.00673079
JAM3	-0.0603985	0.00687381
NASP	-0.0604565	0.020415
IL3	-0.0608078	0.0156465
CACNA2D3	-0.0608762	0.022845
APOB	-0.0611678	0.0451398
HDAC6	-0.0612329	0.0190904
CUL1	-0.061484	0.0294633
IL12RB2	-0.0616321	0.0493518
RASGRP1	-0.0618639	0.0250164
EHHADH	-0.0621507	0.00699964
PVR	-0.0622049	0.0139726
TNN	-0.0622323	0.0432752
PRKAA2	-0.0623283	0.0132994
DEPTOR	-0.0624108	0.0225494
ANLN	-0.0625698	0.00833865
STAT2	-0.0626186	0.00703143
SFXN1	-0.0626302	0.0107313
MAP4K2	-0.0627046	0.0358734
IFNB1	-0.0629745	0.0290579
TRBC1/2	-0.0630649	0.015251
TRAF1	-0.0635757	0.0227981
CHEK2	-0.0637219	0.0168263
SMPD3	-0.0640548	0.0327908
ATF2	-0.0643666	0.0448435
SUV39H2	-0.0644012	0.0118837
PPP3CC	-0.0649067	0.0217158
MLANA	-0.064993	0.0338013
RYBP	-0.0650868	0.00784575
KAT2B	-0.0652525	0.0137222
CCNE2	-0.0654367	0.029365
PTCD2	-0.0655351	0.0125941
CD8B	-0.0658079	0.0224103
DEFB134	-0.065836	0.0158211
MTOR	-0.066022	0.00468517
LAMP3	-0.0660261	0.033246
CD79B	-0.0662134	0.0248221
ASPG	-0.0662183	0.0219724
PLOD2	-0.0663144	0.0250984
NOTCH2	-0.0664502	0.028333
FOXL2	-0.0664826	0.0159294
GTF2H3	-0.0665131	0.00986504
PRKCA	-0.0665324	0.0219445
CCNB3	-0.0666969	0.00902947
WNT7A	-0.0667174	0.0243293
ZC3H12A	-0.0669451	0.022627
BIRC5	-0.0669562	0.0109708
POLE2	-0.0673779	0.010765
COL1A2	-0.0675382	0.0129254
COL11A1	-0.0676525	0.00934366
HOXA10	-0.0679379	0.0145282
PRKCE	-0.0683549	0.0111111
GTF3C1	-0.0684631	0.017124
FOXC1	-0.0684865	0.00869463
CPSF7	-0.0685465	0.00889244
FUT8	-0.0686216	0.00141743
PIK3R1	-0.0688489	0.0230081
AKAP1	-0.0688992	0.0108808
SETD2	-0.0689306	0.0168693
CCL19	-0.0690267	0.0247839
SLC25A1	-0.0690504	0.00775314
SMC3	-0.0692541	0.0352519
NECTIN1	-0.0696974	0.015102
FCER1A	-0.0697846	0.0230557
CD9	-0.0698928	0.0383101
IL22RA1	-0.0698942	0.0395326
BID	-0.0698998	0.0069488
IDO1	-0.0701269	0.0377561
F2RL1	-0.0702086	0.024726
JADE1	-0.0702455	0.0065358
GBP1	-0.0703242	0.0174019
IL11	-0.0703257	0.0397368
TFEB	-0.0703392	0.0290499
BRD2	-0.0707078	0.030187
MSH2	-0.0707674	0.00755291
LTK	-0.0711933	0.0160126
CD1B	-0.071492	0.0251434
SMAD2	-0.0716748	0.00397742
UQCR10	-0.0717807	0.0217855
PTGS2	-0.0718005	0.00567757
SFRP1	-0.0719029	0.00766967
PRKCG	-0.0721015	0.0134509
SMARCA4	-0.0721501	0.0280374
LAMA3	-0.0722568	0.0094331
NSD3	-0.0726672	0.0152754
CDKN2D	-0.072809	0.033118
HACD2	-0.0729109	0.00433839
TAP2	-0.0731775	0.00628253
DTX3	-0.0738017	0.0123541
CPA3	-0.0739219	0.0150937
TOLLIP	-0.0743524	0.0096121
ATG16L1	-0.0744061	0.00299259
JUP	-0.0744729	0.00230608
DUSP8	-0.0746288	0.0106297
CAMK2B	-0.0747263	0.0405283
ASNS	-0.0748322	0.0115886
GABPA	-0.0750089	0.00342892
HDAC2	-0.0750385	0.0350001
MRPL19	-0.0752791	0.00275754
DMBT1	-0.0757562	0.00280577
SHC3	-0.0762093	0.00277045
VTCN1	-0.0764561	0.00780249
PRKAR2B	-0.0767159	0.00595891
PURA	-0.0767403	0.00346048
RAD52	-0.0768608	0.00121353
GNG4	-0.0768774	0.0456456
PMEL	-0.0770466	0.00465978
ELOB	-0.0771125	0.0378716
SLC2A1	-0.0771403	0.0492935
ACOT12	-0.0775274	0.0231383
POLB	-0.0775665	0.00256875
ACVR1C	-0.0777014	0.0279157
AREG	-0.0777021	0.0196237
ERCC3	-0.078066	0.0107835
SLAMF7	-0.0781431	0.0117799
PRLR	-0.0783818	0.00344135
EIF2B4	-0.0787834	0.002515
C5	-0.0793372	0.0124272
MXI1	-0.0801707	0.00135802
CXXC4	-0.0808682	0.0212662
CD244	-0.0809171	0.00132121
NTRK2	-0.0812093	0.00613438
GZMA	-0.0813221	0.00271721
MAPK9	-0.0814344	0.00412405
KRT14	-0.0815784	0.00611739
LAG3	-0.0815955	0.00323107
APOA4	-0.0817928	0.000673067
MIB1	-0.0819342	0.0105065
HEY1	-0.0820496	0.00282017
ASCL1	-0.0827071	0.0105364
ALCAM	-0.0828396	0.00175785
RASGRF1	-0.082884	0.00872404
PIK3CB	-0.0830162	0.000159738
LTBP1	-0.0836705	0.0126522
MAPK11	-0.0836966	0.00382561
LEP	-0.0840299	0.00636251
HDC	-0.084152	0.00439483
CREB3L3	-0.0843388	0.00302606
NUF2	-0.0843864	0.00288139
CDC20	-0.0848193	0.00641642
LRP6	-0.0853674	0.0100283
CCR9	-0.0855329	0.0136623
CAPN2	-0.0856965	0.00671039
IL17B	-0.0858651	0.00230563
PLCB1	-0.0865018	0.00169271
PRKACB	-0.0870424	0.0204207
SLC39A6	-0.0873438	0.00165575
BAMBI	-0.087701	0.000950473
IDH2	-0.0877723	0.0382188
ARID1B	-0.0877863	0.00400038
IFIT1	-0.0879804	0.00142469
DOCK9	-0.08817	0.00163837
CREB5	-0.0883111	0.00146428
GLI3	-0.0885117	0.000937242
E2F3	-0.0887617	0.000879911
LTB	-0.0898179	0.0365509
ARNT2	-0.0902834	0.00367892
MCAM	-0.0915449	0.00062707
LRRN3	-0.0921545	0.000233382
DDX43	-0.0926904	0.00433116
FGFR3	-0.0928898	0.00264754
AIRE	-0.0929814	0.00876935
KRT6A/B/C	-0.0932408	0.000515156
ATP2A2	-0.0935095	0.0274403
PNMA1	-0.093861	0.031294
HSPA2	-0.0940765	0.000620181
PDGFA	-0.0950784	0.000266459
TOX	-0.0951638	0.0011348
DTX4	-0.0955195	0.00113205
ARID2	-0.0957278	0.000924572
ID4	-0.0957343	0.0258908
FGF1	-0.0963312	0.00287696
PLA2G3	-0.0963694	0.000411529
RRAS2	-0.0966521	0.000564964
ATG12	-0.0973085	0.000221009
WNT3A	-0.0980357	0.00134507
HES5	-0.0983679	0.000411125
MET	-0.0985553	0.000523677
ELMO1	-0.0988328	0.00141248
SDHA	-0.0993891	0.00116888
EPM2AIP1	-0.101438	0.000542575
BRD3	-0.101549	0.00055355
CCNB1	-0.102277	0.000206852
DLL3	-0.104332	0.000695213
SLC16A2	-0.104765	8.94135e-05
PPP2R2B	-0.105059	0.00359375
SELL	-0.105258	0.0115674
RPS6KA6	-0.106282	6.58674e-05
REL	-0.10728	1.12705e-05
GOT2	-0.107756	0.00369464
CNTFR	-0.108011	0.000110282
FEZ1	-0.108295	0.000748754
MASP1	-0.108344	1.18101e-06
IFNA1	-0.108621	0.0314861
ITPK1	-0.108743	0.0435988
TMEFF2	-0.10901	2.01803e-05
PLCB4	-0.109501	3.98449e-05
AKT3	-0.10963	0.00234848
PHGDH	-0.110304	0.0024174
SFRP2	-0.110468	0.000213182
SOX11	-0.110744	0.0025323
WDR76	-0.112107	0.000606165
IFNL2	-0.112363	0.00799139
PBX1	-0.112399	0.0057511
PTPN11	-0.112874	0.000522693
MICA	-0.114752	0.0227482
TECR	-0.115521	0.00118392
ENDOG	-0.117192	0.0295968
LY6E	-0.117573	4.42389e-05
NT5E	-0.118232	6.76272e-05
GLUD1	-0.119291	0.00241252
ZEB2	-0.119525	0.000593138
ZEB1	-0.121068	0.00143766
IL33	-0.1231	1.42425e-05
CEACAM3	-0.123158	0.0430349
KMT2C	-0.12439	2.81665e-05
CD24	-0.124697	0.00119388
ITGB8	-0.125212	0.000365121
EGFR	-0.12558	0.000305485
CDH2	-0.125631	0.000198431
FGFR2	-0.125909	1.28904e-05
SERINC5	-0.126309	3.27568e-05
ETV1	-0.127786	9.02314e-07
CACNG4	-0.128826	6.9881e-05
TMEM163	-0.129204	2.79357e-05
BMP7	-0.130305	3.22677e-06
HMGB1	-0.132379	8.96069e-05
KIR2DL1	-0.132434	0.000379403
SMAD9	-0.134321	5.34572e-06
ANGPTL4	-0.134866	0.00397533
ADM	-0.136052	0.014634
CCND2	-0.141765	0.00227597
GNG12	-0.143632	1.44986e-08
IL17RB	-0.144684	1.04604e-06
IRF5	-0.145786	0.0348625
VCAN	-0.151894	0.000108539
PRDX5	-0.157833	0.0116893
OAT	-0.160006	3.63078e-05
DST	-0.161862	4.54194e-05
DDIT4	-0.167196	0.00516572
SSX1	-0.168313	0.00200602
ZBTB20	-0.171229	1.954e-05
THY1	-0.176221	0.00735452
APLNR	-0.17661	2.51545e-05
FGF12	-0.185849	3.9675e-08
APC	-0.190583	0.0275144
VEGFA	-0.193389	0.000634221
UBB	-0.205427	0.0297881
SOX10	-0.205918	1.25085e-10
CD38	-0.208541	2.31978e-07
PSAT1	-0.229342	7.70858e-06
S100B	-0.24755	2.89532e-08
SOX2	-0.268126	5.89557e-05
NCAM1	-0.279242	2.31911e-05
LDHB	-0.303256	3.31447e-05
PDGFRA	-0.327944	1.34865e-16
FYN	-0.334801	4.10878e-11
TNR	-0.46468	2.46366e-14
TSPAN7	-0.467505	6.74167e-08
ALDOC	-0.690482	1.02053e-21

## Sheet: IFN-related DEGs
IFNGR2
IRF8
ITGA6
KRT14
MTOR
PDGFA
PIK3R1
S100A9
STAT3
THY1
ZEB2
ADM
B2M
C3
CD38
CD68
CDKN1A
CYBB
DUSP1
HLA-A
PHGDH
PLD1
SPP1
BCL2L1
C2
CCL3
CD14
CD53
FCGR1A
FCGRT
HLA-E
ITGAX
ITGB2
JUNB
LAIR1
PLAU
S100A8
SERPING1
TGFBR1
TNFRSF1A
TREM2
TYMP
GPT
ITGB7
PLAUR
SERPINA1
