# Supplementary material for: Localized microglia dysregulation impairs central nervous system myelination in development
Source: Acta Neuropathol Commun. 2023 Mar 22;11:49. doi: 10.1186/s40478-023-01543-8 (PMC10035254; doi:10.1186/s40478-023-01543-8)
Supplement: Supplementary file 8 — Additional file 8: Supplemental Sheet 7. Differentially expressed genes from comparison of iROI-M− to other ROI. Differentially expressed genes (DEGs) in all iROI-M− versus all other ROI (cROI and iROI-M+ combined). N = 6 infants with iROI-M−, 6 infants with cROI, and 4 infants with iROI-M+. [file 40478_2023_1543_MOESM8_ESM.xlsx]

## Sheet: significant genes
Target name	Log2 FC	P value
SPP1	2.04281	0.85146
GPX1	0.793255	0.85146
HLA-A	0.550313	0.0154788
ACTB	0.458165	0.647003
CD63	0.39666	0.85146
A2M	0.383176	0.85146
HLA-E	0.363151	0.835851
C1QB	0.339655	0.85146
OAZ1	0.291793	0.85146
CD53	0.247551	0.85146
TPM4	0.225933	0.85146
PPP2R1A	0.185059	0.85146
GADD45B	0.158212	0.85146
DUSP5	0.15705	0.85146
BST2	0.126272	0.269442
GZMB	0.118065	0.85146
UBE2C	0.105727	0.85146
BAX	0.099141	0.85146
IDH1	0.0894474	0.85146
MAF	0.0823815	0.842617
CMTM6	0.0748845	0.85146
H2AX	0.0712786	0.85146
PSMB8	0.0689394	0.85146
ITGAL	0.0629827	0.85146
IRAK1	0.0583551	0.85146
COX4I1	0.057161	0.85146
RPS27A	-0.00400323	0.85146
CXADR	-0.056645	0.85146
IL1RAPL2	-0.0577171	0.85146
CLECL1	-0.0586782	0.85146
TNFAIP3	-0.0586864	0.85146
FANCF	-0.0601791	0.85146
COL4A6	-0.0603629	0.85146
ITGA2B	-0.0609793	0.85146
MTOR	-0.0616316	0.85146
GNA11	-0.0621871	0.85146
LAT	-0.0625905	0.85146
HACD2	-0.0641798	0.85146
JAM3	-0.0644362	0.85146
BTK	-0.0650315	0.85146
FZD5	-0.0651953	0.85146
PDK1	-0.0660583	0.85146
CLEC6A	-0.06647	0.85146
IHH	-0.0672855	0.85146
RIMKLA	-0.0675549	0.85146
FOXO4	-0.0677664	0.85146
TNFSF13B	-0.0687093	0.85146
WRN	-0.0693774	0.85146
TOLLIP	-0.0708943	0.85146
CCND1	-0.0729388	0.85146
APOM	-0.0739998	0.85146
PRKAR2B	-0.0763134	0.85146
CXCR6	-0.0773142	0.85146
BLM	-0.0773701	0.85146
HHIP	-0.0785499	0.85146
EIF2B4	-0.07865	0.85146
ATG16L1	-0.0787836	0.85146
IFIT1	-0.0803214	0.85146
MXI1	-0.0810576	0.85146
APOA4	-0.0811591	0.85146
PGF	-0.0832576	0.85146
FOSL1	-0.0849932	0.85146
CDC20	-0.0850681	0.85146
MASP1	-0.0862049	0.85146
CACNA2D3	-0.0883349	0.85146
REL	-0.0888849	0.85146
RELN	-0.0897567	0.85146
AKAP1	-0.0898325	0.85146
LAG3	-0.0919908	0.85146
TNFSF14	-0.0930038	0.85146
JADE1	-0.0935189	0.85146
IL11	-0.0939503	0.85146
CXCL1	-0.0940012	0.494556
CYFIP2	-0.0941211	0.85146
KRT6A/B/C	-0.0950826	0.85146
NECTIN1	-0.0954317	0.85146
PPP2R2B	-0.0956426	0.85146
HMGN5	-0.0967266	0.85146
CREB5	-0.0972714	0.85146
TNFRSF17	-0.0980193	0.85146
GLI3	-0.098726	0.85146
MET	-0.105189	0.85146
HES5	-0.105407	0.85146
WNT3A	-0.105417	0.269442
CCL17	-0.107503	0.85146
DTX4	-0.108109	0.715029
BRD3	-0.109774	0.85146
SLC16A2	-0.110634	0.85146
CCNB1	-0.110842	0.85146
SFRP2	-0.113848	0.85146
HDC	-0.114351	0.85146
TMEM163	-0.116066	0.85146
GNG12	-0.118515	0.85146
NT5E	-0.118952	0.85146
CNTFR	-0.123532	0.85146
SMAD9	-0.124349	0.85146
TMEFF2	-0.128736	0.0246659
PBX1	-0.13104	0.85146
KRT18	-0.144534	0.85146
FGF12	-0.171531	0.85146
SOX10	-0.189238	0.450022
FYN	-0.271838	0.85146
TNR	-0.424376	0.681138
